# Supplementary material for: E47 modulates hepatic glucocorticoid action
Source: Nat Commun. 2019 Jan 18;10:306. doi: 10.1038/s41467-018-08196-5 (PMC6338785; doi:10.1038/s41467-018-08196-5)
Supplement: Supplementary file 4 — Supplementary Data 1 [file 41467_2018_8196_MOESM4_ESM.xlsx]

## Sheet: GR ChIP peak list
peak	start	end	annotation	distance to TSS	SYMBOL	gene name
chr1	4807409	4808164	Promoter	0	Lypla1	lysophospholipase 1
chr1	10604183	10604440	Intron (uc007ahq.2/329093, intron 1 of 10)	115505	Cpa6	carboxypeptidase A6
chr1	13660237	13660853	Promoter	0	Lactb2	lactamase, beta 2
chr1	21231916	21232320	Distal Intergenic	-8265	Gsta3	glutathione S-transferase, alpha 3
chr1	21240275	21245499	Promoter	0	Gsta3	glutathione S-transferase, alpha 3
chr1	21324214	21324662	Distal Intergenic	-25015	Khdc1a	KH domain containing 1A
chr1	21326839	21327259	Distal Intergenic	-22418	Khdc1a	KH domain containing 1A
chr1	23256057	23256822	Distal Intergenic	-15447	Mir30a	microRNA 30a
chr1	24678594	24678887	Promoter	-31	Lmbrd1	LMBR1 domain containing 1
chr1	27505564	27506119	Distal Intergenic	-818104	4931408C20Rik	RIKEN cDNA 4931408C20 gene
chr1	30949077	30950746	Promoter	0	Ptp4a1	protein tyrosine phosphatase 4a1
chr1	31016010	31016446	Distal Intergenic	-66255	Ptp4a1	protein tyrosine phosphatase 4a1
chr1	31033946	31034342	Distal Intergenic	-84191	Ptp4a1	protein tyrosine phosphatase 4a1
chr1	31073068	31073553	Distal Intergenic	-102882	Lgsn	lengsin, lens protein with glutamine synthetase domain
chr1	34237712	34238050	Intron (uc007aon.2/13518, intron 60 of 102)	22443	Dst	dystonin
chr1	36067833	36068488	Promoter	0	Hs6st1	heparan sulfate 6-O-sulfotransferase 1
chr1	36075068	36075424	Intron (uc007apn.2/50785, intron 1 of 1)	6668	Hs6st1	heparan sulfate 6-O-sulfotransferase 1
chr1	36307684	36308043	Promoter	0	Arid5a	AT rich interactive domain 5A (MRF1-like)
chr1	38241628	38242184	Intron (uc007ast.2/16764, intron 10 of 21)	-111966	Rev1	REV1, DNA directed polymerase
chr1	39434320	39434619	Intron (uc007atg.3/54610, intron 1 of 19)	44128	Tbc1d8	TBC1 domain family, member 8
chr1	40156109	40156479	Distal Intergenic	-68601	Il1r1	interleukin 1 receptor, type I
chr1	40163393	40163759	Distal Intergenic	-61321	Il1r1	interleukin 1 receptor, type I
chr1	44147679	44148200	Promoter	0	Ercc5	excision repair cross-complementing rodent repair deficiency, complementation group 5
chr1	45925308	45925990	Promoter	0	Slc40a1	solute carrier family 40 (iron-regulated transporter), member 1
chr1	46853106	46853625	Promoter	0	Slc39a10	solute carrier family 39 (zinc transporter), member 10
chr1	51478181	51478801	Promoter	0	Nabp1	nucleic acid binding protein 1
chr1	51740853	51741122	Distal Intergenic	16900	Myo1b	myosin IB
chr1	51759618	51760042	Intron (uc007axr.3/17912, intron 26 of 29)	-1596	Myo1b	myosin IB
chr1	53784951	53785330	Promoter	0	Stk17b	serine/threonine kinase 17b (apoptosis-inducing)
chr1	55027081	55027782	Promoter	0	Sf3b1	splicing factor 3b, subunit 1
chr1	55087603	55088604	Promoter	0	Hspd1	heat shock protein 1 (chaperonin)
chr1	55509623	55509945	Intron (uc007ban.2/227120, intron 1 of 5)	103677	Plcl1	phospholipase C-like 1
chr1	58029652	58030108	Promoter	0	Aox1	aldehyde oxidase 1
chr1	58030429	58030955	Promoter	460	Aox1	aldehyde oxidase 1
chr1	58610151	58610534	Distal Intergenic	23754	Ndufb3	NADH dehydrogenase (ubiquinone) 1 beta subcomplex 3
chr1	64121657	64122547	Promoter	-231	Klf7	Kruppel-like factor 7 (ubiquitous)
chr1	64532509	64533202	Promoter	0	Creb1	cAMP responsive element binding protein 1
chr1	64690447	64690990	Promoter	0	2810408I11Rik	RIKEN cDNA 2810408I11 gene
chr1	64737511	64737906	Promoter	0	Fzd5	frizzled class receptor 5
chr1	66817253	66817763	Promoter	0	Kansl1l	KAT8 regulatory NSL complex subunit 1-like
chr1	67103355	67104334	Distal Intergenic	-18693	Cps1	carbamoyl-phosphate synthetase 1
chr1	67113364	67114080	Distal Intergenic	-8947	Cps1	carbamoyl-phosphate synthetase 1
chr1	67115668	67117089	Distal Intergenic	-5938	Cps1	carbamoyl-phosphate synthetase 1
chr1	67122853	67126007	Promoter	0	Cps1	carbamoyl-phosphate synthetase 1
chr1	71887673	71888345	Promoter	0	Gm8883	predicted gene 8883
chr1	71912425	71912845	Distal Intergenic	24313	Gm8883	predicted gene 8883
chr1	72225980	72226835	Distal Intergenic	-13673	Mreg	melanoregulin
chr1	72236824	72237333	Distal Intergenic	-24517	Mreg	melanoregulin
chr1	72243905	72244859	Exon (uc007bkh.1/uc007bkh.1, exon 1 of 4)	-31598	Mreg	melanoregulin
chr1	72254736	72255599	Intron (uc007bkh.1/uc007bkh.1, intron 1 of 3)	28715	Pecr	peroxisomal trans-2-enoyl-CoA reductase
chr1	72809360	72809682	Distal Intergenic	-14798	Igfbp2	insulin-like growth factor binding protein 2
chr1	74013315	74013656	Intron (uc007blg.3/21961, intron 4 of 32)	-14847	Tns1	tensin 1
chr1	74014511	74014995	Intron (uc007blg.3/21961, intron 4 of 32)	-16043	Tns1	tensin 1
chr1	74044481	74044827	Intron (uc007blg.3/21961, intron 3 of 32)	-46013	Tns1	tensin 1
chr1	74069085	74069758	Intron (uc007blg.3/21961, intron 2 of 32)	54691	Tns1	tensin 1
chr1	74070068	74070462	Intron (uc007blg.3/21961, intron 2 of 32)	53987	Tns1	tensin 1
chr1	74236488	74236785	Promoter	0	Arpc2	actin related protein 2/3 complex, subunit 2
chr1	74303925	74304483	Promoter	0	Tmbim1	transmembrane BAX inhibitor motif containing 1
chr1	74397144	74397727	3' UTR	2834	Mir26b	microRNA 26b
chr1	74713238	74713802	Promoter	0	Cyp27a1	cytochrome P450, family 27, subfamily a, polypeptide 1
chr1	74721210	74721990	Intron (uc007bna.2/104086, intron 1 of 8)	7675	Cyp27a1	cytochrome P450, family 27, subfamily a, polypeptide 1
chr1	74724025	74724359	Intron (uc007bna.2/104086, intron 1 of 8)	10490	Cyp27a1	cytochrome P450, family 27, subfamily a, polypeptide 1
chr1	74971711	74972008	Intron (uc029qpd.1/75570, intron 2 of 4)	-20039	Ihh	Indian hedgehog
chr1	75180167	75180455	Promoter	0	Abcb6	ATP-binding cassette, sub-family B (MDR/TAP), member 6
chr1	75218988	75219426	Promoter	0	Tuba4a	tubulin, alpha 4A
chr1	82290832	82291585	Promoter	0	Irs1	insulin receptor substrate 1
chr1	84278342	84278646	Intron (uc007bst.2/98496, intron 1 of 2)	5999	Pid1	phosphotyrosine interaction domain containing 1
chr1	84872245	84872579	Intron (uc007btc.2/66153, intron 1 of 3)	-31729	Trip12	thyroid hormone receptor interactor 12
chr1	86487208	86487998	Distal Intergenic	-38738	Ptma	prothymosin alpha
chr1	88013786	88014310	Distal Intergenic	-5235	Usp40	ubiquitin specific peptidase 40
chr1	89555211	89555660	Intron (uc007byw.1/347722, intron 1 of 17)	-72093	Agap1	ArfGAP with GTPase domain, ankyrin repeat and PH domain 1
chr1	91413015	91413732	Promoter	0	Hes6	hairy and enhancer of split 6
chr1	91436177	91436959	Intron (uc007cav.1/18627, intron 9 of 22)	22369	Per2	period circadian clock 2
chr1	91446134	91446434	Intron (uc007cav.1/18627, intron 4 of 22)	12894	Per2	period circadian clock 2
chr1	92907058	92907721	Promoter	69	Dusp28	dual specificity phosphatase 28
chr1	93511660	93512180	Promoter	0	Farp2	FERM, RhoGEF and pleckstrin domain protein 2
chr1	105908524	105908875	Distal Intergenic	-81531	Zcchc2	zinc finger, CCHC domain containing 2
chr1	105925715	105926151	Distal Intergenic	-64255	Zcchc2	zinc finger, CCHC domain containing 2
chr1	105990114	105990746	Promoter	0	Zcchc2	zinc finger, CCHC domain containing 2
chr1	118458796	118459513	Promoter	0	2900060B14Rik	RIKEN cDNA 2900060B14 gene
chr1	120994454	120994727	Distal Intergenic	-92678	Celrr	cerebellum expressed regulatory RNA
chr1	121349055	121349529	Distal Intergenic	-16466	Insig2	insulin induced gene 2
chr1	127732433	127732744	Intron (uc007ckv.1/266645, intron 1 of 9)	3020	Acmsd	amino carboxymuconate semialdehyde decarboxylase
chr1	130678610	130678953	Intron (uc011wrf.1/12270, intron 1 of 5)	2618	C4bp-ps1	complement component 4 binding protein, pseudogene 1
chr1	130763919	130764580	Distal Intergenic	23647	AA986860	expressed sequence AA986860
chr1	131097565	131097955	Promoter	0	Mapkapk2	MAP kinase-activated protein kinase 2
chr1	131125899	131126409	Downstream (2-3kb)	11825	Dyrk3	dual-specificity tyrosine-(Y)-phosphorylation regulated kinase 3
chr1	131185000	131185438	Intron (uc007cnc.2/54354, intron 1 of 4)	14747	Rassf5	Ras association (RalGDS/AF-6) domain family member 5
chr1	131245002	131245409	Promoter	0	Rassf5	Ras association (RalGDS/AF-6) domain family member 5
chr1	131797294	131797649	Promoter	0	Pm20d1	peptidase M20 domain containing 1
chr1	131910893	131911454	Promoter	435	Nucks1	nuclear casein kinase and cyclin-dependent kinase substrate 1
chr1	131917590	131918108	Intron (uc007cnx.2/98415, intron 1 of 6)	7132	Nucks1	nuclear casein kinase and cyclin-dependent kinase substrate 1
chr1	132139409	132139857	Promoter	0	Cdk18	cyclin-dependent kinase 18
chr1	132170150	132170423	Distal Intergenic	-21013	Lemd1	LEM domain containing 1
chr1	133361992	133362494	Distal Intergenic	-1078	Etnk2	ethanolamine kinase 2
chr1	133363115	133363974	Promoter	0	Etnk2	ethanolamine kinase 2
chr1	133375858	133376233	Intron (uc007cqh.3/214253, intron 5 of 7)	10526	Etnk2	ethanolamine kinase 2
chr1	133934264	133934810	Distal Intergenic	-12863	Prelp	proline arginine-rich end leucine-rich repeat
chr1	134078876	134079394	Promoter	0	Btg2	B cell translocation gene 2, anti-proliferative
chr1	134361666	134362307	Promoter	0	Tmem183a	transmembrane protein 183A
chr1	136140110	136140437	Intron (uc007cul.1/16565, intron 1 of 34)	8709	Kif21b	kinesin family member 21B
chr1	137034550	137034911	Distal Intergenic	-74102	Nr5a2	nuclear receptor subfamily 5, group A, member 2
chr1	138209821	138210174	Distal Intergenic	-34516	Ptprc	protein tyrosine phosphatase, receptor type, C
chr1	138619186	138619737	Promoter	20	Nek7	NIMA (never in mitosis gene a)-related expressed kinase 7
chr1	151128059	151128435	Distal Intergenic	-9599	C730036E19Rik	RIKEN cDNA C730036E19 gene
chr1	151344049	151344823	Promoter	0	Ivns1abp	influenza virus NS1A binding protein
chr1	153679282	153679564	Intron (uc007dad.1/67792, intron 5 of 6)	26245	Rgs8	regulator of G-protein signaling 8
chr1	153701509	153701836	Distal Intergenic	35993	C230024C17Rik	RIKEN cDNA C230024C17 gene
chr1	153740260	153740750	Promoter	0	Rgs16	regulator of G-protein signaling 16
chr1	153899615	153902122	Promoter	0	Mir8114	microRNA 8114
chr1	155795752	155796048	Intron (uc007dbo.1/104009, intron 2 of 12)	16851	Qsox1	quiescin Q6 sulfhydryl oxidase 1
chr1	156035635	156036538	Promoter	0	Tor1aip1	torsin A interacting protein 1
chr1	156040802	156041117	Promoter	0	Tor1aip2	torsin A interacting protein 2
chr1	157525944	157526299	Promoter	0	Sec16b	SEC16 homolog B (S. cerevisiae)
chr1	159231889	159232463	Promoter	0	Rfwd2	ring finger and WD repeat domain 2
chr1	160987260	160987565	5' UTR	8654	Serpinc1	serine (or cysteine) peptidase inhibitor, clade C (antithrombin), member 1
chr1	161034588	161035446	Promoter	0	Gas5	growth arrest specific 5
chr1	161250374	161251319	Promoter	0	Prdx6	peroxiredoxin 6
chr1	162891771	162892580	Intron (uc007dha.1/55990, intron 1 of 7)	-5256	Fmo2	flavin containing monooxygenase 2
chr1	162963546	162963887	3' UTR	20641	Fmo3	flavin containing monooxygenase 3
chr1	164248560	164249468	Promoter	0	Slc19a2	solute carrier family 19 (thiamine transporter), member 2
chr1	164457789	164459023	Promoter	0	Atp1b1	ATPase, Na+/K+ transporting, beta 1 polypeptide
chr1	165460282	165460665	Promoter	0	Dcaf6	DDB1 and CUL4 associated factor 6
chr1	165763653	165763976	Promoter	0	Creg1	cellular repressor of E1A-stimulated genes 1
chr1	166378801	166379561	Promoter	0	Tada1	transcriptional adaptor 1
chr1	170496006	170496441	Intron (uc011wvt.1/70729, intron 2 of 9)	60669	Nos1ap	nitric oxide synthase 1 (neuronal) adaptor protein
chr1	170589607	170590056	Promoter	0	Nos1ap	nitric oxide synthase 1 (neuronal) adaptor protein
chr1	170607343	170607718	Distal Intergenic	-17494	Nos1ap	nitric oxide synthase 1 (neuronal) adaptor protein
chr1	171204196	171204631	Distal Intergenic	-7161	Pcp4l1	Purkinje cell protein 4-like 1
chr1	171224921	171228108	Promoter	0	Apoa2	apolipoprotein A-II
chr1	171502539	171503426	Promoter	-52	Alyref2	Aly/REF export factor 2
chr1	172632516	172632965	Promoter	9	Dusp23	dual specificity phosphatase 23
chr1	172697480	172698316	Promoter	0	Crp	C-reactive protein, pentraxin-related
chr1	174732802	174733152	Intron (uc007dtd.2/54418, intron 14 of 17)	120295	Fmn2	formin 2
chr1	174907687	174907969	Intron (uc007dtf.1/23893, intron 1 of 1)	13850	Grem2	gremlin 2, DAN family BMP antagonist
chr1	175625064	175625730	Promoter	0	Fh1	fumarate hydratase 1
chr1	175632002	175632323	Promoter	0	Kmo	kynurenine 3-monooxygenase (kynurenine 3-hydroxylase)
chr1	178318359	178319439	Promoter	0	Cox20	COX20 Cox2 chaperone
chr1	178337520	178338066	Promoter	0	Hnrnpu	heterogeneous nuclear ribonucleoprotein U
chr1	180210862	180211184	Distal Intergenic	-14842	Coq8a	coenzyme Q8A
chr1	180216700	180217015	Distal Intergenic	13029	Psen2	presenilin 2
chr1	180720071	180720368	Distal Intergenic	-5675	Acbd3	acyl-Coenzyme A binding domain containing 3
chr1	180813289	180814044	Promoter	0	H3f3a	H3 histone, family 3A
chr1	180850598	180850996	Promoter	-155	Sde2	SDE2 telomere maintenance homolog (S. pombe)
chr1	180981334	180981634	Distal Intergenic	35935	Ephx1	epoxide hydrolase 1, microsomal
chr1	181005294	181005675	Intron (uc007dwz.2/13849, intron 1 of 8)	11894	Ephx1	epoxide hydrolase 1, microsomal
chr1	181256611	181257927	Distal Intergenic	-44633	Wdr26	WD repeat domain 26
chr1	181842099	181842396	Promoter	5	Lbr	lamin B receptor
chr1	182439718	182440214	Intron (uc007dyc.1/209456, intron 5 of 17)	-1862	Trp53bp2	transformation related protein 53 binding protein 2
chr1	183387337	183387670	Distal Intergenic	-1215	Taf1a	TATA-box binding protein associated factor, RNA polymerase I, A
chr1	184810937	184811315	Promoter	0	Marc1	mitochondrial amidoxime reducing component 1
chr1	184824403	184824765	Intron (uc007dyq.1/67247, intron 4 of 7)	-1915	Mir1981	microRNA 1981
chr1	184827150	184827629	Intron (uc007dyq.1/67247, intron 4 of 7)	-4662	Mir1981	microRNA 1981
chr1	184845368	184846159	Promoter	0	Marc2	mitochondrial amidoxime reducing component 2
chr1	190106733	190107153	Distal Intergenic	62246	Prox1	prospero homeobox 1
chr1	190204511	190204935	Intron (uc007ebd.1/uc007ebd.1, intron 1 of 1)	-33831	Prox1	prospero homeobox 1
chr1	191183013	191183450	Promoter	0	Atf3	activating transcription factor 3
chr1	191396803	191397962	Promoter	0	Ppp2r5a	protein phosphatase 2, regulatory subunit B', alpha
chr1	191445651	191445924	Distal Intergenic	-48610	Ppp2r5a	protein phosphatase 2, regulatory subunit B', alpha
chr1	191628481	191629229	Distal Intergenic	52845	Ints7	integrator complex subunit 7
chr1	191639944	191640364	Distal Intergenic	64308	Ints7	integrator complex subunit 7
chr1	191906244	191906998	Promoter	0	Slc30a1	solute carrier family 30 (zinc transporter), member 1
chr1	192136590	192136894	Promoter	-4	Gm10516	predicted gene 10516
chr1	194361370	194361740	Distal Intergenic	-138611	4930503O07Rik	RIKEN cDNA 4930503O07 gene
chr10	5270677	5271068	Distal Intergenic	-75970	Syne1	spectrin repeat containing, nuclear envelope 1
chr10	7663116	7663828	Promoter	0	Pcmt1	protein-L-isoaspartate (D-aspartate) O-methyltransferase 1
chr10	11280936	11281447	Promoter	0	Fbxo30	F-box protein 30
chr10	12868910	12869548	Promoter	0	Utrn	utrophin
chr10	13965600	13966055	Promoter	-22	Hivep2	human immunodeficiency virus type I enhancer binding protein 2
chr10	15746852	15747180	Distal Intergenic	-44597	C330004P14Rik	RIKEN cDNA C330004P14 gene
chr10	17722918	17723625	Promoter	0	Cited2	Cbp/p300-interacting transactivator, with Glu/Asp-rich carboxy-terminal domain, 2
chr10	17727285	17727572	Distal Intergenic	3864	Cited2	Cbp/p300-interacting transactivator, with Glu/Asp-rich carboxy-terminal domain, 2
chr10	20071637	20071925	Intron (uc007enm.2/26408, intron 11 of 29)	-76995	Map7	microtubule-associated protein 7
chr10	20772153	20772440	Distal Intergenic	-47085	Pde7b	phosphodiesterase 7B
chr10	21994292	21994926	Promoter	0	Sgk1	serum/glucocorticoid regulated kinase 1
chr10	22001534	22001911	Distal Intergenic	6868	Sgk1	serum/glucocorticoid regulated kinase 1
chr10	22731490	22731970	Promoter	0	Tbpl1	TATA box binding protein-like 1
chr10	24534695	24535435	Distal Intergenic	-60007	Ctgf	connective tissue growth factor
chr10	24711748	24712091	Promoter	68	Enpp1	ectonucleotide pyrophosphatase/phosphodiesterase 1
chr10	24925865	24927608	Promoter	0	Arg1	arginase, liver
chr10	24948231	24948770	Distal Intergenic	-20761	Arg1	arginase, liver
chr10	24951506	24952033	Distal Intergenic	-24036	Arg1	arginase, liver
chr10	28074509	28075041	Promoter	0	Ptprk	protein tyrosine phosphatase, receptor type, K
chr10	29361733	29362337	Promoter	105	Rnf146	ring finger protein 146
chr10	30326936	30327211	Distal Intergenic	-126396	Cenpw	centromere protein W
chr10	31551871	31552222	Intron (uc007etu.2/268291, intron 1 of 5)	57503	Rnf217	ring finger protein 217
chr10	40141993	40142394	Promoter	0	Slc16a10	solute carrier family 16 (monocarboxylic acid transporters), member 10
chr10	40301998	40302557	Promoter	0	Amd1	S-adenosylmethionine decarboxylase 1
chr10	40328149	40328483	Distal Intergenic	-11081	Cdk19	cyclin-dependent kinase 19
chr10	41518827	41519762	Promoter	0	Cd164	CD164 antigen
chr10	41553752	41554155	Intron (uc056ygq.2/75973, intron 13 of 20)	6521	Ccdc162	coiled-coil domain containing 162
chr10	42231063	42231371	Intron (uc007eyl.1/56484, intron 2 of 3)	44227	Foxo3	forkhead box O3
chr10	42251264	42251716	Intron (uc007eyl.1/56484, intron 2 of 3)	23882	Foxo3	forkhead box O3
chr10	42270756	42271208	Intron (uc007eyl.1/56484, intron 2 of 3)	4390	Foxo3	forkhead box O3
chr10	42274108	42274796	Intron (uc007eyl.1/56484, intron 2 of 3)	802	Foxo3	forkhead box O3
chr10	42275193	42277065	Promoter	0	Foxo3	forkhead box O3
chr10	43518458	43518877	Distal Intergenic	22117	1700021F05Rik	RIKEN cDNA 1700021F05 gene
chr10	52381898	52382234	Promoter	0	Gopc	golgi associated PDZ and coiled-coil motif containing
chr10	53379580	53380030	Promoter	0	Cep85l	centrosomal protein 85-like
chr10	53382813	53383467	Distal Intergenic	-2962	Cep85l	centrosomal protein 85-like
chr10	54073598	54073900	Intron (uc011xdx.1/17155, intron 2 of 11)	1809	Man1a	mannosidase 1, alpha
chr10	54075400	54076100	Promoter	0	Gm16998	predicted gene, 16998
chr10	59221552	59222145	Promoter	0	2010-09-01	septin 10
chr10	59323198	59323665	Promoter	0	P4ha1	procollagen-proline, 2-oxoglutarate 4-dioxygenase (proline 4-hydroxylase), alpha 1 polypeptide
chr10	59969661	59970183	Distal Intergenic	-17891	Ddit4	DNA-damage-inducible transcript 4
chr10	59979256	59979505	Distal Intergenic	-23300	Ascc1	activating signal cointegrator 1 complex subunit 1
chr10	61147315	61147936	Promoter	0	Sgpl1	sphingosine phosphate lyase 1
chr10	61426417	61426694	Distal Intergenic	8445	Nodal	nodal
chr10	61451330	61451748	Intron (uc007fga.1/13688, intron 1 of 2)	921	Eif4ebp2	eukaryotic translation initiation factor 4E binding protein 2
chr10	61452562	61452955	Promoter	0	Eif4ebp2	eukaryotic translation initiation factor 4E binding protein 2
chr10	61648231	61648897	Promoter	0	Ppa1	pyrophosphatase (inorganic) 1
chr10	61665222	61665475	Exon (uc007fge.1/67895, exon 6 of 11)	14815	1700022H01Rik	RIKEN cDNA 1700022H01 gene
chr10	63039112	63039364	5' UTR	14600	Pbld2	phenazine biosynthesis-like protein domain containing 2
chr10	66910245	66910696	Distal Intergenic	-94379	Gm31763	predicted gene, 31763
chr10	67087511	67087782	Intron (uc007flq.2/28193, intron 1 of 7)	-8343	Jmjd1c	jumonji domain containing 1C
chr10	68057766	68058298	Exon (uc007fme.1/170799, exon 14 of 15)	78168	Rtkn2	rhotekin 2
chr10	68127547	68127907	Intron (uc007fmf.1/71371, intron 3 of 6)	8719	Arid5b	AT rich interactive domain 5B (MRF1-like)
chr10	69104540	69104823	Distal Intergenic	-103729	Rhobtb1	Rho-related BTB domain containing 1
chr10	69190677	69191068	Distal Intergenic	-17484	Rhobtb1	Rho-related BTB domain containing 1
chr10	69212896	69213347	Promoter	0	Rhobtb1	Rho-related BTB domain containing 1
chr10	69218832	69219421	Intron (uc029qyr.1/69288, intron 2 of 10)	5638	Rhobtb1	Rho-related BTB domain containing 1
chr10	69925375	69925695	Promoter	0	Ank3	ankyrin 3, epithelial
chr10	71344616	71345165	Promoter	0	Cisd1	CDGSH iron sulfur domain 1
chr10	71347651	71348160	Promoter	0	Ipmk	inositol polyphosphate multikinase
chr10	75406814	75407105	Promoter	0	Upb1	ureidopropionase, beta
chr10	75501747	75502105	Intron (uc007fqi.1/68778, intron 5 of 8)	9181	Gucd1	guanylyl cyclase domain containing 1
chr10	75510493	75510760	Intron (uc007fqi.1/68778, intron 3 of 8)	526	Gucd1	guanylyl cyclase domain containing 1
chr10	75517044	75518041	Promoter	0	Gucd1	guanylyl cyclase domain containing 1
chr10	75860019	75860355	Promoter	0	Mif	macrophage migration inhibitory factor (glycosylation-inhibiting factor)
chr10	75935659	75936094	Promoter	244	Chchd10	coiled-coil-helix-coiled-coil-helix domain containing 10
chr10	76575542	76575858	Promoter	0	Ftcd	formiminotransferase cyclodeaminase
chr10	77022399	77022870	Distal Intergenic	-9869	Slc19a1	solute carrier family 19 (folate transporter), member 1
chr10	77091592	77092058	Intron (uc007fvg.1/12822, intron 2 of 40)	21620	Col18a1	collagen, type XVIII, alpha 1
chr10	77103717	77104197	Intron (uc007fvg.1/12822, intron 1 of 40)	9481	Col18a1	collagen, type XVIII, alpha 1
chr10	77111765	77112203	Intron (uc007fvg.1/12822, intron 1 of 40)	1475	Col18a1	collagen, type XVIII, alpha 1
chr10	77146897	77147223	Intron (uc007fvh.2/12822, intron 2 of 41)	19307	Col18a1	collagen, type XVIII, alpha 1
chr10	77440861	77441798	Distal Intergenic	22485	Gm17769	predicted gene, 17769
chr10	77606199	77606477	Promoter	102	Sumo3	small ubiquitin-like modifier 3
chr10	78009482	78009866	Promoter	0	Pfkl	phosphofructokinase, liver, B-type
chr10	79704350	79704764	Promoter	0	Bsg	basigin
chr10	79936940	79937351	Intron (uc007gap.2/13496, intron 3 of 8)	-8928	Arid3a	AT rich interactive domain 3A (BRIGHT-like)
chr10	80053184	80053891	Promoter	0	Gpx4	glutathione peroxidase 4
chr10	80071114	80071504	Intron (uc029qzy.1/100568459, intron 1 of 1)	3935	Sbno2	strawberry notch homolog 2 (Drosophila)
chr10	80146621	80146989	Intron (uc029qzy.1/100568459, intron 1 of 1)	-1283	Midn	midnolin
chr10	80148066	80149000	Promoter	0	Midn	midnolin
chr10	80149535	80149889	Promoter	0	Midn	midnolin
chr10	80260675	80261307	Promoter	0	Gamt	guanidinoacetate methyltransferase
chr10	80323193	80323999	Promoter	-66	Pcsk4	proprotein convertase subtilisin/kexin type 4
chr10	80330119	80330414	Promoter	0	Reep6	receptor accessory protein 6
chr10	80331645	80332889	Intron (uc007gct.2/70335, intron 1 of 5)	1500	Reep6	receptor accessory protein 6
chr10	80664453	80665064	Downstream (<1kb)	-7382	Btbd2	BTB (POZ) domain containing 2
chr10	80826121	80827025	Promoter	0	Oaz1	ornithine decarboxylase antizyme 1
chr10	81090676	81090985	Intron (uc007gfw.1/208677, intron 5 of 11)	7887	Creb3l3	cAMP responsive element binding protein 3-like 3
chr10	81092502	81092989	5' UTR	5883	Creb3l3	cAMP responsive element binding protein 3-like 3
chr10	81105610	81106298	Promoter	0	Map2k2	mitogen-activated protein kinase kinase 2
chr10	86778370	86779286	Promoter	0	Nt5dc3	5'-nucleotidase domain containing 3
chr10	86923634	86923990	Intron (uc007gqo.1/192188, intron 28 of 68)	16740	Stab2	stabilin 2
chr10	87032702	87033022	Distal Intergenic	-24760	Stab2	stabilin 2
chr10	87051775	87052118	Distal Intergenic	-5928	1700113H08Rik	RIKEN cDNA 1700113H08 gene
chr10	87711802	87712155	Distal Intergenic	-146110	Igf1	insulin-like growth factor 1
chr10	87885461	87886143	Intron (uc057axe.1/16000, intron 3 of 4)	24350	Igf1	insulin-like growth factor 1
chr10	87897305	87897802	Intron (uc057axe.1/16000, intron 3 of 4)	36194	Igf1	insulin-like growth factor 1
chr10	87906174	87907243	Intron (uc057axe.1/16000, intron 3 of 4)	45063	Igf1	insulin-like growth factor 1
chr10	87915808	87916100	Intron (uc057axe.1/16000, intron 4 of 4)	-50571	Tyms-ps	thymidylate synthase, pseudogene
chr10	88507849	88508125	Distal Intergenic	-3879	Chpt1	choline phosphotransferase 1
chr10	89532016	89532296	Intron (uc007gsh.2/20186, intron 1 of 9)	1326	Nr1h4	nuclear receptor subfamily 1, group H, member 4
chr10	89633167	89633417	Distal Intergenic	-11918	Slc17a8	solute carrier family 17 (sodium-dependent inorganic phosphate cotransporter), member 8
chr10	89670449	89670703	Intron (uc007gsm.1/213326, intron 2 of 17)	-10093	Scyl2	SCY1-like 2 (S. cerevisiae)
chr10	91123721	91124145	Promoter	0	Slc25a3	solute carrier family 25 (mitochondrial carrier, phosphate carrier), member 3
chr10	92722118	92722769	Promoter	0	Nedd1	neural precursor cell expressed, developmentally down-regulated gene 1
chr10	93488503	93489308	Promoter	0	Hal	histidine ammonia lyase
chr10	94098144	94098408	Intron (uc011xlz.1/13998, intron 5 of 20)	-49523	Nr2c1	nuclear receptor subfamily 2, group C, member 1
chr10	94147960	94148273	Promoter	29	Nr2c1	nuclear receptor subfamily 2, group C, member 1
chr10	95318189	95318574	Exon (uc007gwe.1/uc007gwe.1, exon 1 of 2)	4391	Cradd	CASP2 and RIPK1 domain containing adaptor with death domain
chr10	95426211	95426638	Intron (uc007gwh.1/70523, intron 4 of 4)	8836	5730420D15Rik	RIKEN cDNA 5730420D15 gene
chr10	95430299	95430649	Distal Intergenic	12924	5730420D15Rik	RIKEN cDNA 5730420D15 gene
chr10	95773624	95774094	Exon (uc007gws.1/uc007gws.1, exon 2 of 6)	-166569	Eea1	early endosome antigen 1
chr10	95839885	95840204	Distal Intergenic	-100459	Eea1	early endosome antigen 1
chr10	96924722	96925233	Distal Intergenic	-110535	4930556N09Rik	RIKEN cDNA 4930556N09 gene
chr10	98914664	98915184	Promoter	0	Atp2b1	ATPase, Ca++ transporting, plasma membrane 1
chr10	99232935	99233339	Distal Intergenic	-29892	Dusp6	dual specificity phosphatase 6
chr10	99270453	99271415	Distal Intergenic	7222	Dusp6	dual specificity phosphatase 6
chr10	99357310	99357567	Intron (uc007gxm.1/uc007gxm.1, intron 1 of 2)	94079	Dusp6	dual specificity phosphatase 6
chr10	99555750	99556090	Distal Intergenic	-53081	Gm20110	predicted gene, 20110
chr10	110716850	110717202	Distal Intergenic	-28263	E2f7	E2F transcription factor 7
chr10	111329282	111329769	Distal Intergenic	30603	Bbs10	Bardet-Biedl syndrome 10 (human)
chr10	111819805	111820101	Distal Intergenic	54275	Gm20758	predicted gene, 20758
chr10	115251230	115251609	Promoter	0	Tbc1d15	TBC1 domain family, member 15
chr10	117224189	117224571	Promoter	0	Yeats4	YEATS domain containing 4
chr10	117455642	117456058	Distal Intergenic	-78669	Cpsf6	cleavage and polyadenylation specific factor 6
chr10	117629435	117629724	Promoter	0	Cpm	carboxypeptidase M
chr10	117710065	117710332	Promoter	-37	Mdm2	transformed mouse 3T3 cell double minute 2
chr10	121486353	121486716	Distal Intergenic	-10103	Rassf3	Ras association (RalGDS/AF-6) domain family member 3
chr10	121489993	121490283	Distal Intergenic	-13743	Rassf3	Ras association (RalGDS/AF-6) domain family member 3
chr10	123843604	123843979	Distal Intergenic	579528	Fam19a2	family with sequence similarity 19, member A2
chr10	125270305	125270702	Intron (uc007hgx.1/20503, intron 3 of 5)	38171	Slc16a7	solute carrier family 16 (monocarboxylic acid transporters), member 7
chr10	125966102	125966417	Promoter	0	Lrig3	leucine-rich repeats and immunoglobulin-like domains 3
chr10	127167737	127168083	3' UTR	1906	B4galnt1	beta-1,4-N-acetyl-galactosaminyl transferase 1
chr10	127351571	127352361	Promoter	0	Inhbe	inhibin beta-E
chr10	127355329	127355713	Downstream (<1kb)	-3557	Inhbe	inhibin beta-E
chr10	127520867	127521456	Exon (uc007hju.2/108037, exon 2 of 12)	988	Shmt2	serine hydroxymethyltransferase 2 (mitochondrial)
chr10	127577223	127577687	Intron (uc007hjx.1/16971, intron 22 of 88)	-42664	Nxph4	neurexophilin 4
chr10	127620813	127622388	Promoter	0	Lrp1	low density lipoprotein receptor-related protein 1
chr10	127749256	127749554	Downstream (<1kb)	2244	Gpr182	G protein-coupled receptor 182
chr10	127800830	127801381	Promoter	0	Rdh16	retinol dehydrogenase 16
chr10	127879145	127879655	Distal Intergenic	9078	Rdh7	retinol dehydrogenase 7
chr10	127886733	127887136	Intron (uc007hkv.2/54150, intron 2 of 3)	1597	Rdh7	retinol dehydrogenase 7
chr10	127888223	127889045	Promoter	0	Rdh7	retinol dehydrogenase 7
chr10	127959175	127959545	Distal Intergenic	47963	Hsd17b6	hydroxysteroid (17-beta) dehydrogenase 6
chr10	127966465	127966826	Distal Intergenic	40682	Hsd17b6	hydroxysteroid (17-beta) dehydrogenase 6
chr10	128035338	128035805	Promoter	0	Naca	nascent polypeptide-associated complex alpha polypeptide
chr10	128194283	128194728	Promoter	0	Gls2	glutaminase 2 (liver, mitochondrial)
chr10	128201915	128202321	Intron (uc007hlo.2/216456, intron 7 of 17)	-1445	Gls2	glutaminase 2 (liver, mitochondrial)
chr10	128204745	128205027	Exon (uc007hlo.2/216456, exon 11 of 18)	979	Gls2	glutaminase 2 (liver, mitochondrial)
chr10	128253740	128254210	Promoter	0	Apon	apolipoprotein N
chr10	128268230	128268732	Promoter	233	Apof	apolipoprotein F
chr10	128270025	128270909	Promoter	0	Stat2	signal transducer and activator of transcription 2
chr10	128368874	128369244	5' UTR	793	Coq10a	coenzyme Q10A
chr10	128965074	128965392	Distal Intergenic	-4086	Mettl7b	methyltransferase like 7B
chr10	128965794	128966224	Distal Intergenic	-4806	Mettl7b	methyltransferase like 7B
chr11	3452079	3452632	Promoter	0	8430429K09Rik	RIKEN cDNA 8430429K09 gene
chr11	4031230	4031659	Promoter	-123	Sec14l4	SEC14-like lipid binding 4
chr11	4035361	4036187	Intron (uc007hue.1/103655, intron 2 of 11)	3579	Sec14l4	SEC14-like lipid binding 4
chr11	4135088	4135438	Promoter	0	Rnf215	ring finger protein 215
chr11	4186605	4187091	Promoter	0	Tbc1d10a	TBC1 domain family, member 10a
chr11	5520577	5522387	Promoter	0	Xbp1	X-box binding protein 1
chr11	5541987	5542372	Promoter	0	Ccdc117	coiled-coil domain containing 117
chr11	5741012	5741355	Promoter	0	Urgcp	upregulator of cell proliferation
chr11	5761879	5762495	Promoter	0	Urgcp	upregulator of cell proliferation
chr11	5914921	5915389	Promoter	0	Gck	glucokinase
chr11	5919606	5919869	Intron (uc007hxn.2/103988, intron 1 of 9)	-4471	Gck	glucokinase
chr11	5955511	5955801	Promoter	0	Ykt6	YKT6 v-SNARE homolog (S. cerevisiae)
chr11	6005704	6013815	3' UTR	-5255	Camk2b	calcium/calmodulin-dependent protein kinase II, beta
chr11	6291565	6292196	Promoter	0	Ogdh	oxoglutarate (alpha-ketoglutarate) dehydrogenase (lipoamide)
chr11	6415462	6416416	Promoter	0	Ppia	peptidylprolyl isomerase A
chr11	6444164	6444441	Promoter	2	H2afv	H2A histone family, member V
chr11	7815745	7816307	Distal Intergenic	-601822	Igfbp3	insulin-like growth factor binding protein 3
chr11	11844382	11844856	Intron (uc007iaw.2/13195, intron 7 of 14)	-21461	Ddc	dopa decarboxylase
chr11	16742265	16742904	Distal Intergenic	-9299	Egfr	epidermal growth factor receptor
chr11	16751821	16758015	Promoter	0	Egfr	epidermal growth factor receptor
chr11	17651437	17651962	Distal Intergenic	301913	Etaa1	Ewing tumor-associated antigen 1
chr11	20631495	20632355	Promoter	0	Sertad2	SERTA domain containing 2
chr11	21091165	21091570	Promoter	0	Peli1	pellino 1
chr11	22437449	22438174	Distal Intergenic	-74109	Tmem17	transmembrane protein 17
chr11	22859432	22860067	Promoter	0	B3gnt2	UDP-GlcNAc:betaGal beta-1,3-N-acetylglucosaminyltransferase 2
chr11	23306049	23306811	Promoter	-84	Usp34	ubiquitin specific peptidase 34
chr11	28695025	28695366	Distal Intergenic	13461	2810471M01Rik	RIKEN cDNA 2810471M01 gene
chr11	31824670	31825150	Promoter	-123	D630024D03Rik	RIKEN cDNA D630024D03 gene
chr11	31870756	31871075	Promoter	0	Cpeb4	cytoplasmic polyadenylation element binding protein 4
chr11	43903492	43903786	Distal Intergenic	-2255	Adra1b	adrenergic receptor, alpha 1b
chr11	48816800	48817674	Promoter	0	Trim41	tripartite motif-containing 41
chr11	49203168	49203943	Promoter	0	Zfp62	zinc finger protein 62
chr11	50292074	50292790	Promoter	0	Maml1	mastermind like 1 (Drosophila)
chr11	50377599	50378019	Promoter	0	Hnrnph1	heterogeneous nuclear ribonucleoprotein H1
chr11	51262938	51263726	Promoter	0	Clk4	CDC like kinase 4
chr11	51584487	51585050	Promoter	0	Phykpl	5-phosphohydroxy-L-lysine phospholyase
chr11	51606613	51607238	Promoter	0	Hnrnpab	heterogeneous nuclear ribonucleoprotein A/B
chr11	51756212	51756753	Promoter	81	Sec24a	Sec24 related gene family, member A (S. cerevisiae)
chr11	51874201	51874603	Distal Intergenic	-16720	Jade2	jade family PHD finger 2
chr11	51876923	51877286	Distal Intergenic	-19442	Jade2	jade family PHD finger 2
chr11	51915949	51916744	Distal Intergenic	-50887	Cdkn2aipnl	CDKN2A interacting protein N-terminal like
chr11	51999820	52001015	Promoter	0	Ube2b	ubiquitin-conjugating enzyme E2B
chr11	52360618	52361279	Promoter	0	Vdac1	voltage-dependent anion channel 1
chr11	53300276	53300639	Promoter	0	Hspa4	heat shock protein 4
chr11	53423157	53423418	Promoter	-21	Leap2	liver-expressed antimicrobial peptide 2
chr11	53904088	53904342	Distal Intergenic	-12385	Slc22a5	solute carrier family 22 (organic cation transporter), member 5
chr11	55033205	55033520	Promoter	0	Anxa6	annexin A6
chr11	57986222	57986543	Distal Intergenic	-22521	Larp1	La ribonucleoprotein domain family, member 1
chr11	57998905	57999212	Distal Intergenic	-9852	Larp1	La ribonucleoprotein domain family, member 1
chr11	58322965	58323624	Promoter	0	Zfp672	zinc finger protein 672
chr11	58938600	58938933	Promoter	0	Rnf187	ring finger protein 187
chr11	60036791	60037296	Promoter	0	Pemt	phosphatidylethanolamine N-methyltransferase
chr11	60210204	60210684	Intron (uc007jfn.2/20787, intron 1 of 18)	-7877	Mir6922	microRNA 6922
chr11	60537872	60538266	Promoter	189	Alkbh5	alkB homolog 5, RNA demethylase
chr11	60795775	60796155	Intron (uc007jgo.1/20425, intron 7 of 11)	15110	Shmt1	serine hydroxymethyltransferase 1 (soluble)
chr11	60931874	60932371	Promoter	0	Map2k3	mitogen-activated protein kinase kinase 3
chr11	61378059	61378390	Promoter	0	Slc47a1	solute carrier family 47, member 1
chr11	61854802	61855347	Promoter	0	Ulk2	unc-51 like kinase 2
chr11	62281070	62281653	Promoter	0	Zswim7	zinc finger SWIM-type containing 7
chr11	62550868	62551805	Promoter	0	Ubb	ubiquitin B
chr11	62558899	62559262	Distal Intergenic	7168	Ubb	ubiquitin B
chr11	63862003	63862404	Distal Intergenic	59880	Hs3st3b1	heparan sulfate (glucosamine) 3-O-sulfotransferase 3B1
chr11	65788021	65788380	Promoter	0	Map2k4	mitogen-activated protein kinase kinase 4
chr11	67036291	67036661	Downstream (1-2kb)	11137	Tmem220	transmembrane protein 220
chr11	69073179	69073956	3' UTR	2370	Tmem107	transmembrane protein 107
chr11	69094747	69095477	Promoter	0	Per1	period circadian clock 1
chr11	69096602	69097350	Intron (uc007jpf.1/18626, intron 1 of 17)	1348	Per1	period circadian clock 1
chr11	69098540	69099017	Promoter	0	Per1	period circadian clock 1
chr11	69099331	69099609	Promoter	375	Per1	period circadian clock 1
chr11	69417699	69419209	Downstream (1-2kb)	-4026	Kdm6b	KDM1 lysine (K)-specific demethylase 6B
chr11	69671074	69672681	Promoter	0	Eif4a1	eukaryotic translation initiation factor 4A1
chr11	69758101	69759081	Promoter	0	Polr2a	polymerase (RNA) II (DNA directed) polypeptide A
chr11	70053929	70054410	Promoter	0	Asgr1	asialoglycoprotein receptor 1
chr11	70092248	70092897	Promoter	0	Asgr2	asialoglycoprotein receptor 2
chr11	70699898	70700829	Promoter	0	Inca1	inhibitor of CDK, cyclin A1 interacting protein 1
chr11	70969819	70970404	Promoter	0	Nup88	nucleoporin 88
chr11	74723627	74724707	Promoter	0	Pafah1b1	platelet-activating factor acetylhydrolase, isoform 1b, subunit 1
chr11	75439021	75439740	Promoter	0	Serpinf2	serine (or cysteine) peptidase inhibitor, clade F, member 2
chr11	75461269	75462649	Promoter	0	Mir22hg	Mir22 host gene (non-protein coding)
chr11	77514618	77515364	Promoter	0	Abhd15	abhydrolase domain containing 15
chr11	77607631	77608174	Promoter	0	Taok1	TAO kinase 1
chr11	77685784	77686401	Promoter	0	Nufip2	nuclear fragile X mental retardation protein interacting protein 2
chr11	77783080	77783571	Intron (uc007khg.2/360013, intron 1 of 39)	5845	Myo18a	myosin XVIIIA
chr11	78044902	78045349	Intron (uc007khw.1/14252, intron 1 of 11)	-4122	Flot2	flotillin 2
chr11	78498709	78499516	Promoter	0	Vtn	vitronectin
chr11	79281507	79281769	Distal Intergenic	-26812	Wsb1	WD repeat and SOCS box-containing 1
chr11	79711000	79711598	Promoter	-371	Mir193a	microRNA 193a
chr11	79718911	79719243	Distal Intergenic	6942	Mir193a	microRNA 193a
chr11	79757662	79757939	Distal Intergenic	31262	Mir365-2	microRNA 365-2
chr11	79764078	79764329	Distal Intergenic	37678	Mir365-2	microRNA 365-2
chr11	79788371	79788743	Distal Intergenic	61971	Mir365-2	microRNA 365-2
chr11	83271247	83272089	Distal Intergenic	14637	Slfn14	schlafen 14
chr11	83747836	83748239	Intron (uc007kps.1/66107, intron 1 of 2)	896	Wfdc21	WAP four-disulfide core domain 21
chr11	84869810	84870259	Promoter	0	Ggnbp2os	gametogenetin binding protein 2, opposite strand
chr11	84870543	84871358	Promoter	0	Ggnbp2os	gametogenetin binding protein 2, opposite strand
chr11	85234616	85235429	Promoter	0	Appbp2os	amyloid beta precursor protein (cytoplasmic tail) binding protein 2, opposite strand
chr11	86579441	86587611	Promoter	0	Mir21a	microRNA 21a
chr11	86596173	86596567	Exon (uc056ynt.1/uc056ynt.1, exon 1 of 1)	-12015	Mir21a	microRNA 21a
chr11	86757484	86758274	Promoter	0	Cltc	clathrin, heavy polypeptide (Hc)
chr11	86961856	86962169	Intron (uc007ktd.1/77864, intron 2 of 4)	31593	Ypel2	yippee-like 2 (Drosophila)
chr11	87422385	87423506	Intron (uc007ktr.2/83560, intron 1 of 30)	-4085	Tex14	testis expressed gene 14
chr11	87426445	87427452	Promoter	-139	Tex14	testis expressed gene 14
chr11	87442636	87443929	Intron (uc007ktr.2/83560, intron 2 of 30)	15045	Tex14	testis expressed gene 14
chr11	87448334	87449418	Intron (uc007ktr.2/83560, intron 2 of 30)	20743	Tex14	testis expressed gene 14
chr11	87461981	87462977	Intron (uc007ktr.2/83560, intron 2 of 30)	34390	Tex14	testis expressed gene 14
chr11	87471053	87472050	Intron (uc007ktr.2/83560, intron 2 of 30)	43462	Tex14	testis expressed gene 14
chr11	87987264	87987620	Promoter	0	Dynll2	dynein light chain LC8-type 2
chr11	88047462	88047887	Promoter	89	Srsf1	serine/arginine-rich splicing factor 1
chr11	90000723	90001006	Intron (uc007kwl.2/18559, intron 1 of 5)	1888	Pctp	phosphatidylcholine transfer protein
chr11	90355248	90355719	Intron (uc007kwq.1/217082, intron 3 of 4)	32488	Hlf	hepatic leukemia factor
chr11	94133397	94135306	Distal Intergenic	39910	Spag9	sperm associated antigen 9
chr11	94136718	94137974	Distal Intergenic	43231	Spag9	sperm associated antigen 9
chr11	94144718	94145118	Distal Intergenic	51231	Spag9	sperm associated antigen 9
chr11	94161345	94161695	Distal Intergenic	-49759	Tob1	transducer of ErbB-2.1
chr11	94210109	94212388	Promoter	0	Tob1	transducer of ErbB-2.1
chr11	96065313	96065671	Promoter	0	Ube2z	ubiquitin-conjugating enzyme E2Z
chr11	96937913	96938268	3' UTR	5751	Pnpo	pyridoxine 5'-phosphate oxidase
chr11	96976915	96977379	Promoter	309	Sp2	Sp2 transcription factor
chr11	98149379	98149745	Promoter	0	Fbxl20	F-box and leucine-rich repeat protein 20
chr11	98193138	98193560	Promoter	0	Med1	mediator complex subunit 1
chr11	98293121	98293479	Distal Intergenic	30515	Mir5119	microRNA 5119
chr11	98446427	98447068	Promoter	0	Grb7	growth factor receptor bound protein 7
chr11	98448053	98448659	Intron (uc007lgk.1/14786, intron 1 of 14)	1219	Grb7	growth factor receptor bound protein 7
chr11	98773646	98774255	Intron (uc007lhh.2/217166, intron 1 of 7)	1122	Nr1d1	nuclear receptor subfamily 1, group D, member 1
chr11	98960433	98960719	Promoter	0	Rara	retinoic acid receptor, alpha
chr11	98962459	98962751	Intron (uc007lhx.1/19401, intron 2 of 8)	1988	Rara	retinoic acid receptor, alpha
chr11	99041064	99041792	Promoter	0	Igfbp4	insulin-like growth factor binding protein 4
chr11	99043973	99044962	Intron (uc007lie.1/16010, intron 1 of 3)	2713	Igfbp4	insulin-like growth factor binding protein 4
chr11	99045355	99045897	Intron (uc007lie.1/16010, intron 1 of 3)	4095	Igfbp4	insulin-like growth factor binding protein 4
chr11	100317989	100318303	Distal Intergenic	-1646	Eif1	eukaryotic translation initiation factor 1
chr11	100319659	100320544	Promoter	0	Eif1	eukaryotic translation initiation factor 1
chr11	100490869	100491178	Intron (uc007lll.2/104112, intron 19 of 27)	-11389	Acly	ATP citrate lyase
chr11	100527622	100528386	Promoter	0	Acly	ATP citrate lyase
chr11	100790694	100791002	Exon (uc007lmi.2/20851, exon 13 of 19)	-19737	Ghdc	GH3 domain containing
chr11	100850312	100851138	Promoter	0	Stat5b	signal transducer and activator of transcription 5B
chr11	101171024	101171389	Promoter	0	Plekhh3	pleckstrin homology domain containing, family H (with MyTH4 domain) member 3
chr11	101351097	101352861	Distal Intergenic	-14855	G6pc	glucose-6-phosphatase, catalytic
chr11	101355925	101356231	Distal Intergenic	-11485	G6pc	glucose-6-phosphatase, catalytic
chr11	101362248	101362739	Distal Intergenic	-4977	G6pc	glucose-6-phosphatase, catalytic
chr11	101367340	101374926	Promoter	0	G6pc	glucose-6-phosphatase, catalytic
chr11	101376910	101379446	3' UTR	9194	G6pc	glucose-6-phosphatase, catalytic
chr11	101442215	101442560	Promoter	0	Rpl27	ribosomal protein L27
chr11	101448408	101448838	Promoter	0	Ifi35	interferon-induced protein 35
chr11	101627092	101628221	Promoter	0	Rdm1	RAD52 motif 1
chr11	101641249	101642415	Distal Intergenic	13300	Rdm1	RAD52 motif 1
chr11	101645284	101646465	Distal Intergenic	17335	Rdm1	RAD52 motif 1
chr11	101657685	101659008	Distal Intergenic	-6533	Arl4d	ADP-ribosylation factor-like 4D
chr11	101665345	101665802	Promoter	0	Arl4d	ADP-ribosylation factor-like 4D
chr11	101668385	101668775	Distal Intergenic	2844	Arl4d	ADP-ribosylation factor-like 4D
chr11	101700291	101700994	Distal Intergenic	-31962	Dhx8	DEAH (Asp-Glu-Ala-His) box polypeptide 8
chr11	102146171	102146434	Promoter	0	Nags	N-acetylglutamate synthase
chr11	102218829	102219306	5' UTR	10844	Mir8101	microRNA 8101
chr11	102229959	102230478	Promoter	0	Mir8101	microRNA 8101
chr11	102295986	102296568	Promoter	61	Atxn7l3	ataxin 7-like 3
chr11	102296877	102297533	Promoter	-248	Atxn7l3	ataxin 7-like 3
chr11	102407245	102407945	Promoter	0	Slc25a39	solute carrier family 25, member 39
chr11	102408231	102408852	Promoter	-408	Slc25a39	solute carrier family 25, member 39
chr11	102432814	102433255	Exon (uc007lrv.2/14824, exon 2 of 13)	2492	Grn	granulin
chr11	102749691	102750020	Distal Intergenic	-11419	Adam11	a disintegrin and metallopeptidase domain 11
chr11	103115999	103116521	Promoter	0	Hexim1	hexamethylene bis-acetamide inducible 1
chr11	106268428	106268694	Promoter	-796	Smarcd2	SWI/SNF related, matrix associated, actin dependent regulator of chromatin, subfamily d, member 2
chr11	106487524	106487999	Promoter	0	Ern1	endoplasmic reticulum (ER) to nucleus signalling 1
chr11	106500762	106502258	Promoter	0	Snord104	small nucleolar RNA, C/D box 104
chr11	106668013	106668269	Intron (uc007lze.2/18613, intron 14 of 15)	47012	Pecam1	platelet/endothelial cell adhesion molecule 1
chr11	106779223	106779841	Promoter	0	Polg2	polymerase (DNA directed), gamma 2, accessory subunit
chr11	106788212	106789467	Promoter	0	Ddx5	DEAD (Asp-Glu-Ala-Asp) box polypeptide 5
chr11	106920476	106921102	Promoter	0	Smurf2	SMAD specific E3 ubiquitin protein ligase 2
chr11	106975512	106975901	Distal Intergenic	23624	Kpna2	karyopherin (importin) alpha 2
chr11	107270609	107270921	Intron (uc007mak.1/71795, intron 4 of 7)	66716	Pitpnc1	phosphatidylinositol transfer protein, cytoplasmic 1
chr11	107470505	107471047	Promoter	0	Pitpnc1	phosphatidylinositol transfer protein, cytoplasmic 1
chr11	107479344	107479607	Promoter	0	Psmd12	proteasome (prosome, macropain) 26S subunit, non-ATPase, 12
chr11	109362692	109362954	Promoter	0	Gna13	guanine nucleotide binding protein, alpha 13
chr11	109650887	109651374	Promoter	0	Prkar1a	protein kinase, cAMP dependent regulatory, type I, alpha
chr11	109822370	109822630	Intron (uc007mcx.2/69324, intron 1 of 5)	5416	1700012B07Rik	RIKEN cDNA 1700012B07 gene
chr11	110244756	110245134	Intron (uc007mdj.3/76184, intron 5 of 38)	6642	Abca6	ATP-binding cassette, sub-family A (ABC1), member 6
chr11	110367680	110368077	Distal Intergenic	-29964	Abca5	ATP-binding cassette, sub-family A (ABC1), member 5
chr11	110379676	110380419	Distal Intergenic	-18703	Map2k6	mitogen-activated protein kinase kinase 6
chr11	110448954	110449273	Exon (uc007mds.1/uc007mds.1, exon 1 of 2)	-30014	Map2k6	mitogen-activated protein kinase kinase 6
chr11	113722342	113722785	Intron (uc007mew.1/276852, intron 6 of 7)	-12325	Cpsf4l	cleavage and polyadenylation specific factor 4-like
chr11	113807124	113807458	Intron (uc007mfd.1/237979, intron 5 of 12)	18761	Sdk2	sidekick cell adhesion molecule 2
chr11	114668488	114668883	Promoter	0	Rpl38	ribosomal protein L38
chr11	114675490	114675743	Promoter	22	Ttyh2	tweety family member 2
chr11	115162888	115163536	Promoter	0	Slc9a3r1	solute carrier family 9 (sodium/hydrogen exchanger), member 3 regulator 1
chr11	115165009	115165656	Intron (uc007mgp.1/26941, intron 1 of 5)	1668	Slc9a3r1	solute carrier family 9 (sodium/hydrogen exchanger), member 3 regulator 1
chr11	115166918	115167167	Intron (uc007mgp.1/26941, intron 1 of 5)	3577	Slc9a3r1	solute carrier family 9 (sodium/hydrogen exchanger), member 3 regulator 1
chr11	116023586	116024801	Promoter	0	H3f3b	H3 histone, family 3B
chr11	116100295	116100705	Distal Intergenic	7401	Trim47	tripartite motif-containing 47
chr11	116138636	116138934	Promoter	0	Mrpl38	mitochondrial ribosomal protein L38
chr11	116194709	116199400	Promoter	0	Acox1	acyl-Coenzyme A oxidase 1, palmitoyl
chr11	116490107	116490741	Promoter	0	Prpsap1	phosphoribosyl pyrophosphate synthetase-associated protein 1
chr11	116852342	116853690	Promoter	0	Srsf2	serine/arginine-rich splicing factor 2
chr11	117654235	117654786	Promoter	0	Tnrc6c	trinucleotide repeat containing 6C
chr11	117834083	117834447	Intron (uc007mny.2/71562, intron 2 of 2)	1853	Afmid	arylformamidase
chr11	118211846	118212111	Intron (uc007mor.2/19157, intron 1 of 12)	631	Cyth1	cytohesin 1
chr11	119085825	119086688	Promoter	0	Cbx4	chromobox 4
chr11	119133908	119134237	Distal Intergenic	19900	Mir6934	microRNA 6934
chr11	119183913	119184189	Intron (uc007mqa.2/207592, intron 3 of 11)	-29776	Mir6934	microRNA 6934
chr11	119942564	119943424	Promoter	0	Baiap2	brain-specific angiogenesis inhibitor 1-associated protein 2
chr11	120184882	120185220	Downstream (1-2kb)	4636	2810410L24Rik	RIKEN cDNA 2810410L24 gene
chr11	120189618	120190468	Promoter	0	2810410L24Rik	RIKEN cDNA 2810410L24 gene
chr11	120232754	120233148	Promoter	0	Bahcc1	BAH domain and coiled-coil containing 1
chr11	120484368	120484898	Promoter	0	Mrpl12	mitochondrial ribosomal protein L12
chr11	120489499	120489868	Distal Intergenic	-1969	Slc25a10	solute carrier family 25 (mitochondrial carrier, dicarboxylate transporter), member 10
chr11	120491885	120492704	Promoter	48	Slc25a10	solute carrier family 25 (mitochondrial carrier, dicarboxylate transporter), member 10
chr11	120549325	120549852	Promoter	0	Fam195b	family with sequence similarity 195, member B
chr11	120572583	120573076	Promoter	0	P4hb	prolyl 4-hydroxylase, beta polypeptide
chr11	120617643	120618161	Promoter	0	Pcyt2	phosphate cytidylyltransferase 2, ethanolamine
chr11	120630514	120630897	Intron (uc007mtu.2/17134, intron 1 of 2)	2650	Mafg	v-maf musculoaponeurotic fibrosarcoma oncogene family, protein G (avian)
chr11	120823775	120824551	Promoter	0	Fasn	fatty acid synthase
chr11	120830786	120831141	Intron (uc007muu.1/71276, intron 5 of 5)	-6239	Fasn	fatty acid synthase
chr11	120991069	120991560	Promoter	0	Csnk1d	casein kinase 1, delta
chr11	121236747	121237517	Promoter	0	Narf	nuclear prelamin A recognition factor
chr11	121328282	121328642	3' UTR	25805	Wdr45b	WD repeat domain 45B
chr12	3309657	3310409	Promoter	0	Rab10	RAB10, member RAS oncogene family
chr12	7920017	7920324	Intron (uc007mzc.1/uc007mzc.1, intron 1 of 1)	-57353	Apob	apolipoprotein B
chr12	7950109	7950633	Distal Intergenic	-27044	Apob	apolipoprotein B
chr12	8017498	8018816	Distal Intergenic	39821	Apob	apolipoprotein B
chr12	8771248	8771978	Promoter	0	Sdc1	syndecan 1
chr12	8921628	8922571	Promoter	321	Laptm4a	lysosomal-associated protein transmembrane 4A
chr12	12800142	12800430	Distal Intergenic	140186	Mycn	v-myc avian myelocytomatosis viral related oncogene, neuroblastoma derived
chr12	13002738	13003146	Distal Intergenic	-60902	Mycn	v-myc avian myelocytomatosis viral related oncogene, neuroblastoma derived
chr12	15653405	15653732	Distal Intergenic	147369	Mir6387	microRNA 6387
chr12	16589307	16589876	Promoter	0	Lpin1	lipin 1
chr12	16618346	16618983	Distal Intergenic	-28576	Lpin1	lipin 1
chr12	16630157	16631580	Distal Intergenic	-21890	Ntsr2	neurotensin receptor 2
chr12	16633269	16633564	Distal Intergenic	-19906	Ntsr2	neurotensin receptor 2
chr12	16894214	16895343	Promoter	0	Rock2	Rho-associated coiled-coil containing protein kinase 2
chr12	21316187	21316649	Promoter	0	Iah1	isoamyl acetate-hydrolyzing esterase 1 homolog
chr12	21568488	21568925	Distal Intergenic	-150907	Ywhaq	tyrosine 3-monooxygenase/tryptophan 5-monooxygenase activation protein, theta polypeptide
chr12	24705501	24705847	Distal Intergenic	-2407	Rrm2	ribonucleotide reductase M2
chr12	25094812	25097335	Promoter	0	Id2	inhibitor of DNA binding 2
chr12	25098790	25099108	Distal Intergenic	-2698	Id2	inhibitor of DNA binding 2
chr12	25232604	25233400	Distal Intergenic	103430	Gm17746	predicted gene, 17746
chr12	25785811	25786241	Distal Intergenic	424264	Gm29687	predicted gene, 29687
chr12	32681866	32682285	Distal Intergenic	-138050	Nampt	nicotinamide phosphoribosyltransferase
chr12	32693721	32694034	Distal Intergenic	-126301	Nampt	nicotinamide phosphoribosyltransferase
chr12	32709314	32709773	Distal Intergenic	-110562	Nampt	nicotinamide phosphoribosyltransferase
chr12	35667665	35668022	Intron (uc007njj.1/uc007njj.1, intron 1 of 2)	18282	9130015A21Rik	RIKEN cDNA 9130015A21 gene
chr12	40016792	40017223	Intron (uc007nkr.1/11861, intron 2 of 7)	20153	Arl4a	ADP-ribosylation factor-like 4A
chr12	51612393	51612679	Intron (uc007nmt.2/94186, intron 16 of 17)	19052	Coch	cochlin
chr12	51829967	51830812	Promoter	-431	Hectd1	HECT domain containing 1
chr12	51844900	51845314	Distal Intergenic	-15364	Hectd1	HECT domain containing 1
chr12	52396281	52396761	Distal Intergenic	-107211	Arhgap5	Rho GTPase activating protein 5
chr12	52446580	52446965	Distal Intergenic	-57007	Arhgap5	Rho GTPase activating protein 5
chr12	52448257	52448876	Distal Intergenic	-55096	Arhgap5	Rho GTPase activating protein 5
chr12	54696491	54697466	Promoter	-626	Eapp	E2F-associated phosphoprotein
chr12	55398466	55399100	Promoter	0	Psma6	proteasome (prosome, macropain) subunit, alpha type 6
chr12	55491775	55492813	Promoter	0	Nfkbia	nuclear factor of kappa light polypeptide gene enhancer in B cells inhibitor, alpha
chr12	57444508	57444816	Intron (uc007npq.2/73490, intron 9 of 9)	101305	Foxa1	forkhead box A1
chr12	59013361	59013658	Promoter	0	Gemin2	gem (nuclear organelle) associated protein 2
chr12	59039924	59040854	Downstream (2-3kb)	20618	Trappc6b	trafficking protein particle complex 6B
chr12	59105979	59106256	Intron (uc007nqc.1/338320, intron 3 of 3)	10179	Mia2	melanoma inhibitory activity 2
chr12	59130863	59131702	Promoter	0	NA	NA
chr12	69183778	69184548	Promoter	0	Mgat2	mannoside acetylglucosaminyltransferase 2
chr12	69361190	69361480	Distal Intergenic	-4014	Nemf	nuclear export mediator factor
chr12	69941820	69942179	Intron (uc029rtg.1/uc029rtg.1, intron 2 of 4)	-3998	Atl1	atlastin GTPase 1
chr12	70227306	70227996	Promoter	0	Pygl	liver glycogen phosphorylase
chr12	70233727	70233983	Exon (uc007ntn.1/414124, exon 5 of 5)	5886	F730035M05Rik	RIKEN cDNA F730035M05 gene
chr12	70825326	70825766	Promoter	0	Frmd6	FERM domain containing 6
chr12	71015358	71015627	Promoter	196	3110056K07Rik	RIKEN cDNA 3110056K07 gene
chr12	71355293	71355597	Exon (uc007nus.1/uc007nus.1, exon 1 of 6)	45409	Dact1	dishevelled-binding antagonist of beta-catenin 1
chr12	72760874	72761499	Promoter	0	Ppm1a	protein phosphatase 1A, magnesium dependent, alpha isoform
chr12	73907524	73908236	Promoter	0	Hif1a	hypoxia inducible factor 1, alpha subunit
chr12	75472921	75473392	Intron (uc007nxe.1/26932, intron 5 of 13)	-56140	Gphb5	glycoprotein hormone beta 5
chr12	75595927	75596715	Promoter	0	Ppp2r5e	protein phosphatase 2, regulatory subunit B', epsilon
chr12	76430817	76431143	Intron (uc011yob.1/210762, intron 6 of 10)	13218	Ppp1r36	protein phosphatase 1, regulatory subunit 36
chr12	77502003	77502542	Distal Intergenic	91862	Fut8	fucosyltransferase 8
chr12	78206046	78206404	Distal Intergenic	-20251	Gphn	gephyrin
chr12	78225821	78226901	Promoter	0	Gphn	gephyrin
chr12	80111582	80113379	Promoter	0	Zfp36l1	zinc finger protein 36, C3H type-like 1
chr12	80115493	80116054	Distal Intergenic	-2480	Zfp36l1	zinc finger protein 36, C3H type-like 1
chr12	80216394	80216726	Intron (uc007oap.2/109711, intron 1 of 20)	43645	Actn1	actinin, alpha 1
chr12	80259940	80260474	Promoter	0	Actn1	actinin, alpha 1
chr12	80436512	80436900	Promoter	0	Dcaf5	DDB1 and CUL4 associated factor 5
chr12	80790288	80790833	Promoter	0	Susd6	sushi domain containing 6
chr12	80906191	80906573	Distal Intergenic	17874	1700052I22Rik	RIKEN cDNA 1700052I22 gene
chr12	80945136	80946062	Promoter	0	Gm20337	predicted gene, 20337
chr12	80967901	80968971	Promoter	0	Slc10a1	solute carrier family 10 (sodium/bile acid cotransporter family), member 1
chr12	80975924	80976234	Distal Intergenic	-7845	Slc10a1	solute carrier family 10 (sodium/bile acid cotransporter family), member 1
chr12	81026672	81027145	Promoter	0	Smoc1	SPARC related modular calcium binding 1
chr12	81188439	81188749	Distal Intergenic	22288	Mir3067	microRNA 3067
chr12	81484853	81485130	Promoter	-2	Cox16	cytochrome c oxidase assembly protein 16
chr12	83544842	83545111	Downstream (1-2kb)	18793	Dcaf4	DDB1 and CUL4 associated factor 4
chr12	83579058	83579502	Intron (uc007odg.1/217695, intron 2 of 11)	17645	Zfyve1	zinc finger, FYVE domain containing 1
chr12	84285003	84285388	Promoter	0	Ptgr2	prostaglandin reductase 2
chr12	84316845	84317329	Promoter	0	Zfp410	zinc finger protein 410
chr12	85110781	85111194	Promoter	0	Dlst	dihydrolipoamide S-succinyltransferase (E2 component of 2-oxo-glutarate complex)
chr12	86884397	86885036	Promoter	0	Irf2bpl	interferon regulatory factor 2 binding protein-like
chr12	86888207	86889684	Distal Intergenic	-3393	Irf2bpl	interferon regulatory factor 2 binding protein-like
chr12	86892413	86892887	Distal Intergenic	-7599	Irf2bpl	interferon regulatory factor 2 binding protein-like
chr12	86932102	86932619	Distal Intergenic	-14422	Cipc	CLOCK interacting protein, circadian
chr12	87388186	87388452	Promoter	0	Sptlc2	serine palmitoyltransferase, long chain base subunit 2
chr12	91589630	91590457	Promoter	0	Gtf2a1	general transcription factor II A, 1
chr12	99234171	99234632	Intron (uc007ors.1/71375, intron 4 of 5)	56669	Foxn3	forkhead box N3
chr12	99374330	99374579	Intron (uc007ors.1/71375, intron 2 of 5)	18493	Foxn3	forkhead box N3
chr12	101083264	101084068	Promoter	0	Ppp4r3a	protein phosphatase 4 regulatory subunit 3A
chr12	101084592	101085549	Promoter	-890	Ppp4r3a	protein phosphatase 4 regulatory subunit 3A
chr12	103733910	103738495	Promoter	0	Serpina1b	serine (or cysteine) preptidase inhibitor, clade A, member 1B
chr12	103773191	103773919	Promoter	0	Serpina1d	serine (or cysteine) peptidase inhibitor, clade A, member 1D
chr12	103860365	103863915	Promoter	0	Serpina1a	serine (or cysteine) peptidase inhibitor, clade A, member 1A
chr12	103892952	103895965	3' UTR	8985	Serpina1a	serine (or cysteine) peptidase inhibitor, clade A, member 1A
chr12	103899014	103905207	Promoter	0	Serpina1a	serine (or cysteine) peptidase inhibitor, clade A, member 1A
chr12	103961701	103962025	Distal Intergenic	-4804	Serpina1e	serine (or cysteine) peptidase inhibitor, clade A, member 1E
chr12	103988889	103989567	Promoter	376	Serpina11	serine (or cysteine) peptidase inhibitor, clade A (alpha-1 antiproteinase, antitrypsin), member 11
chr12	104033772	104034066	Intron (uc007owp.1/68054, intron 3 of 4)	10377	Serpina12	serine (or cysteine) peptidase inhibitor, clade A (alpha-1 antiproteinase, antitrypsin), member 12
chr12	104076444	104077066	Promoter	-893	Serpina4-ps1	serine (or cysteine) peptidase inhibitor, clade A, member 4, pseudogene 1
chr12	104336499	104337400	Distal Intergenic	-1086	Serpina3k	serine (or cysteine) peptidase inhibitor, clade A, member 3K
chr12	104338112	104349130	Promoter	0	Serpina3k	serine (or cysteine) peptidase inhibitor, clade A, member 3K
chr12	104386026	104386442	Promoter	-722	Serpina3m	serine (or cysteine) peptidase inhibitor, clade A, member 3M
chr12	104386901	104387485	Promoter	0	Serpina3m	serine (or cysteine) peptidase inhibitor, clade A, member 3M
chr12	104406423	104406824	Promoter	0	Serpina3n	serine (or cysteine) peptidase inhibitor, clade A, member 3N
chr12	104841381	104841633	Intron (uc007oxl.1/94040, intron 1 of 13)	23443	Clmn	calmin
chr12	104851732	104852404	Intron (uc007oxl.1/94040, intron 1 of 13)	12672	Clmn	calmin
chr12	104863679	104864081	Intron (uc007oxl.1/94040, intron 1 of 13)	995	Clmn	calmin
chr12	105753757	105754239	Intron (uc007oyt.1/78801, intron 12 of 17)	-30463	Papola	poly (A) polymerase alpha
chr12	108792362	108793286	Promoter	-25	Yy1	YY1 transcription factor
chr12	108849687	108849950	Distal Intergenic	-1179	Slc25a47	solute carrier family 25, member 47
chr12	108850285	108850552	Promoter	-577	Slc25a47	solute carrier family 25, member 47
chr12	108850906	108858691	Promoter	0	Slc25a47	solute carrier family 25, member 47
chr12	109798822	109799318	Distal Intergenic	50944	Mir3072	microRNA 3072
chr12	110154259	110154827	Intron (uc007pbg.2/67280, intron 2 of 2)	3246	3110009F21Rik	RIKEN cDNA 3110009F21 gene
chr12	110156504	110156844	Intron (uc007pbg.2/67280, intron 1 of 2)	1229	3110009F21Rik	RIKEN cDNA 3110009F21 gene
chr12	111377278	111378102	Promoter	0	Cdc42bpb	CDC42 binding protein kinase beta
chr12	111514410	111514672	Distal Intergenic	-23429	Eif5	eukaryotic translation initiation factor 5
chr12	111524809	111525060	Distal Intergenic	-13041	Eif5	eukaryotic translation initiation factor 5
chr12	112619973	112620299	Promoter	0	Adssl1	adenylosuccinate synthetase like 1
chr12	116772136	116772565	Intron (uc007phv.2/19276, intron 3 of 3)	286416	Ptprn2	protein tyrosine phosphatase, receptor type, N polypeptide 2
chr13	9057283	9057767	Distal Intergenic	-36114	Larp4b	La ribonucleoprotein domain family, member 4B
chr13	13860701	13860980	Distal Intergenic	76394	Gng4	guanine nucleotide binding protein (G protein), gamma 4
chr13	16291700	16292169	Distal Intergenic	277249	Inhba	inhibin beta-A
chr13	22040823	22041506	Promoter	0	Hist1h4i	histone cluster 1, H4i
chr13	23581276	23582508	Promoter	0	Hist1h4d	histone cluster 1, H4d
chr13	23621126	23622705	Promoter	0	Hist1h1e	histone cluster 1, H1e
chr13	23756819	23757598	Promoter	0	Hist1h4b	histone cluster 1, H4b
chr13	23868757	23869171	Promoter	0	Slc17a1	solute carrier family 17 (sodium phosphate), member 1
chr13	24144081	24144501	Intron (uc007pvn.2/68732, intron 8 of 37)	-35487	Carmil1	capping protein regulator and myosin 1 linker 1
chr13	24330044	24330582	5' UTR	2640	Cmah	cytidine monophospho-N-acetylneuraminic acid hydroxylase
chr13	24338337	24338976	Intron (uc007pvq.3/12763, intron 2 of 17)	10933	Cmah	cytidine monophospho-N-acetylneuraminic acid hydroxylase
chr13	24354624	24355152	Intron (uc007pvq.3/12763, intron 2 of 17)	27220	Cmah	cytidine monophospho-N-acetylneuraminic acid hydroxylase
chr13	24365155	24365576	Intron (uc007pvq.3/12763, intron 2 of 17)	37751	Cmah	cytidine monophospho-N-acetylneuraminic acid hydroxylase
chr13	24800661	24801476	Promoter	-181	BC005537	cDNA sequence BC005537
chr13	31557919	31559952	Promoter	0	Foxq1	forkhead box Q1
chr13	34045765	34046103	Intron (uc007qaz.1/68021, intron 2 of 4)	8124	Bphl	biphenyl hydrolase-like (serine hydrolase, breast epithelial mucin-associated antigen)
chr13	34054392	34054723	Intron (uc007qaz.1/68021, intron 4 of 4)	16751	Bphl	biphenyl hydrolase-like (serine hydrolase, breast epithelial mucin-associated antigen)
chr13	34344973	34345303	Promoter	0	Slc22a23	solute carrier family 22, member 23
chr13	34462055	34462991	Distal Intergenic	-116873	Slc22a23	solute carrier family 22, member 23
chr13	34652417	34653529	Promoter	0	Gm15908	predicted gene 15908
chr13	34738106	34738868	Promoter	-774	Fam50b	family with sequence similarity 50, member B
chr13	34993889	34994560	Promoter	0	Eci2	enoyl-Coenzyme A delta isomerase 2
chr13	35959656	35960007	Distal Intergenic	-7899	Ppp1r3g	protein phosphatase 1, regulatory (inhibitor) subunit 3G
chr13	35963642	35964028	Distal Intergenic	-3878	Ppp1r3g	protein phosphatase 1, regulatory (inhibitor) subunit 3G
chr13	36620972	36621437	Distal Intergenic	113040	Nrn1	neuritin 1
chr13	37620128	37620431	Distal Intergenic	-205607	Rreb1	ras responsive element binding protein 1
chr13	37715290	37715644	Intron (uc007qcv.1/uc007qcv.1, intron 2 of 4)	-110394	Rreb1	ras responsive element binding protein 1
chr13	41236200	41236733	Distal Intergenic	-13111	Smim13	small integral membrane protein 13
chr13	41828282	41828713	5' UTR	18775	Adtrp	androgen dependent TFPI regulating protein
chr13	43304016	43304294	Promoter	0	Gfod1	glucose-fructose oxidoreductase domain containing 1
chr13	43398332	43398911	Promoter	0	Nol7	nucleolar protein 7
chr13	43559861	43560227	Promoter	0	Mcur1	mitochondrial calcium uniporter regulator 1
chr13	44408932	44409802	Distal Intergenic	-29925	1700029N11Rik	RIKEN cDNA 1700029N11 gene
chr13	46019562	46019993	Distal Intergenic	-54571	Atxn1	ataxin 1
chr13	47199899	47200212	Intron (uc007qhx.2/218215, intron 1 of 7)	5896	Rnf144b	ring finger protein 144B
chr13	47247382	47247713	3' UTR	53379	Rnf144b	ring finger protein 144B
chr13	49187498	49188365	Promoter	0	Ninj1	ninjurin 1
chr13	49190355	49191102	Intron (uc007qiw.1/18081, intron 1 of 3)	2808	Ninj1	ninjurin 1
chr13	51644853	51645597	Promoter	0	Cks2	CDC28 protein kinase regulatory subunit 2
chr13	51903045	51903327	Distal Intergenic	56370	Gadd45g	growth arrest and DNA-damage-inducible 45 gamma
chr13	52021929	52022305	Distal Intergenic	-74436	4921525O09Rik	RIKEN cDNA 4921525O09 gene
chr13	52153561	52154563	Distal Intergenic	56820	4921525O09Rik	RIKEN cDNA 4921525O09 gene
chr13	52179893	52180415	Distal Intergenic	83152	4921525O09Rik	RIKEN cDNA 4921525O09 gene
chr13	52222323	52222596	Distal Intergenic	125582	4921525O09Rik	RIKEN cDNA 4921525O09 gene
chr13	52981221	52981498	Promoter	-182	Nfil3	nuclear factor, interleukin 3, regulated
chr13	54503618	54504015	Promoter	0	Simc1	SUMO-interacting motifs containing 1
chr13	54583037	54583692	Downstream (<1kb)	6382	Nop16	NOP16 nucleolar protein
chr13	55152527	55153120	Promoter	0	Fgfr4	fibroblast growth factor receptor 4
chr13	55513214	55513600	Promoter	0	Pdlim7	PDZ and LIM domain 7
chr13	58401956	58402814	Promoter	0	Hnrnpk	heterogeneous nuclear ribonucleoprotein K
chr13	60177295	60177695	Promoter	0	Gas1	growth arrest specific 1
chr13	60601814	60602251	Promoter	0	Dapk1	death associated protein kinase 1
chr13	62886914	62888598	Promoter	0	Fbp1	fructose bisphosphatase 1
chr13	62908247	62908511	Distal Intergenic	-19965	Fbp1	fructose bisphosphatase 1
chr13	63230846	63231350	Intron (uc007qxj.2/72061, intron 11 of 16)	-8679	2010111I01Rik	RIKEN cDNA 2010111I01 gene
chr13	63272644	63273040	Promoter	0	2010111I01Rik	RIKEN cDNA 2010111I01 gene
chr13	63564541	63565254	Promoter	-6	Ptch1	patched 1
chr13	64123743	64124033	Intron (uc007qyg.1/70484, intron 1 of 11)	5297	Slc35d2	solute carrier family 35, member D2
chr13	64161680	64162196	Promoter	0	Habp4	hyaluronic acid binding protein 4
chr13	64370086	64370689	Promoter	0	Ctsl	cathepsin L
chr13	64401257	64401590	Distal Intergenic	-30737	Ctsl	cathepsin L
chr13	66963289	66963799	5' UTR	-30217	Mterf3	mitochondrial transcription termination factor 3
chr13	68343907	68344307	Distal Intergenic	237797	Mtrr	5-methyltetrahydrofolate-homocysteine methyltransferase reductase
chr13	69534735	69535114	Promoter	-871	Papd7	PAP associated domain containing 7
chr13	73770204	73770481	Intron (uc007rea.1/20499, intron 1 of 10)	6507	Slc12a7	solute carrier family 12, member 7
chr13	75225687	75226026	Distal Intergenic	135700	Pcsk1	proprotein convertase subtilisin/kexin type 1
chr13	75438981	75439462	Distal Intergenic	-205584	Mir682	microRNA 682
chr13	75707234	75707802	Promoter	0	Ell2	elongation factor RNA polymerase II 2
chr13	75798800	75799227	Distal Intergenic	36922	Ell2	elongation factor RNA polymerase II 2
chr13	80883061	80884173	Promoter	0	Arrdc3	arrestin domain containing 3
chr13	81335326	81335676	Intron (uc011zcf.1/110789, intron 21 of 27)	108902	Adgrv1	adhesion G protein-coupled receptor V1
chr13	81367836	81368141	Intron (uc011zcf.1/110789, intron 21 of 27)	76437	Adgrv1	adhesion G protein-coupled receptor V1
chr13	91741178	91741742	Promoter	0	Acot12	acyl-CoA thioesterase 12
chr13	91748445	91748781	Intron (uc007rka.1/74156, intron 1 of 14)	-6573	4833422C13Rik	RIKEN cDNA 4833422C13 gene
chr13	93634021	93638034	Promoter	0	Bhmt	betaine-homocysteine methyltransferase
chr13	93639672	93640045	Distal Intergenic	-1914	Bhmt	betaine-homocysteine methyltransferase
chr13	93648599	93649088	Distal Intergenic	-10841	Bhmt	betaine-homocysteine methyltransferase
chr13	93653430	93653762	Downstream (2-3kb)	-15672	Bhmt	betaine-homocysteine methyltransferase
chr13	93672516	93672921	Intron (uc007rlk.1/64918, intron 1 of 7)	1381	Bhmt2	betaine-homocysteine methyltransferase 2
chr13	95805847	95806142	Intron (uc007rmo.1/544963, intron 2 of 35)	85780	Iqgap2	IQ motif containing GTPase activating protein 2
chr13	95855377	95855997	Intron (uc007rmo.1/544963, intron 1 of 35)	35925	Iqgap2	IQ motif containing GTPase activating protein 2
chr13	95891756	95892101	Promoter	0	Iqgap2	IQ motif containing GTPase activating protein 2
chr13	95924323	95924573	Distal Intergenic	-32401	Iqgap2	IQ motif containing GTPase activating protein 2
chr13	96542713	96542984	Promoter	0	Col4a3bp	collagen, type IV, alpha 3 (Goodpasture antigen) binding protein
chr13	96670257	96671228	Promoter	0	Hmgcr	3-hydroxy-3-methylglutaryl-Coenzyme A reductase
chr13	96742974	96743247	Distal Intergenic	-72038	Hmgcr	3-hydroxy-3-methylglutaryl-Coenzyme A reductase
chr13	96960063	96960415	Distal Intergenic	35374	Gcnt4	glucosaminyl (N-acetyl) transferase 4, core 2 (beta-1,6-N-acetylglucosaminyltransferase)
chr13	97443813	97444108	Intron (uc011zdj.3/100039691, intron 1 of 1)	8843	Lncenc1	long non-coding RNA, embryonic stem cells expressed 1
chr13	100843431	100843710	Distal Intergenic	-10004	Slc30a5	solute carrier family 30 (zinc transporter), member 5
chr13	101697980	101698456	Intron (uc007rrt.3/18708, intron 7 of 15)	-3381	Pik3r1	phosphatidylinositol 3-kinase, regulatory subunit, polypeptide 1 (p85 alpha)
chr13	101767907	101768589	Promoter	0	Pik3r1	phosphatidylinositol 3-kinase, regulatory subunit, polypeptide 1 (p85 alpha)
chr13	101916298	101916682	Distal Intergenic	-148081	Pik3r1	phosphatidylinositol 3-kinase, regulatory subunit, polypeptide 1 (p85 alpha)
chr13	102625367	102625939	Distal Intergenic	-67619	Cd180	CD180 antigen
chr13	104640993	104641320	Intron (uc007rtj.1/67285, intron 13 of 13)	175633	Cwc27	CWC27 spliceosome-associated protein
chr13	107641826	107642084	Distal Intergenic	-45313	1700006H21Rik	RIKEN cDNA 1700006H21 gene
chr13	107889983	107890853	Promoter	0	Zswim6	zinc finger SWIM-type containing 6
chr13	110394751	110395310	Promoter	0	Plk2	polo-like kinase 2
chr13	111490004	111490632	Promoter	0	Gpbp1	GC-rich promoter binding protein 1
chr13	112067176	112067604	Distal Intergenic	199240	Gm15326	predicted gene 15326
chr13	112463714	112464359	Promoter	0	Il6st	interleukin 6 signal transducer
chr13	112987721	112987974	Promoter	0	Ccno	cyclin O
chr13	113794117	113794769	Promoter	0	Arl15	ADP-ribosylation factor-like 15
chr13	114060325	114060621	Intron (uc007rxj.1/218639, intron 4 of 4)	90971	A430090L17Rik	RIKEN cDNA A430090L17 gene
chr13	114680249	114680850	Intron (uc007rxr.1/75161, intron 3 of 6)	71376	4930544M13Rik	RIKEN cDNA 4930544M13 gene
chr13	114761053	114761317	Distal Intergenic	-56920	Mocs2	molybdenum cofactor synthesis 2
chr13	116173693	116174160	Distal Intergenic	135528	Isl1	ISL1 transcription factor, LIM/homeodomain
chr13	119428862	119429163	Promoter	0	Paip1	polyadenylate binding protein-interacting protein 1
chr14	7824649	7825042	Intron (uc007sej.1/286940, intron 1 of 5)	6692	Flnb	filamin, beta
chr14	8172696	8173210	Promoter	0	Pdhb	pyruvate dehydrogenase (lipoamide) beta
chr14	8243992	8244698	Intron (uc007sey.2/93732, intron 11 of 14)	14141	Acox2	acyl-Coenzyme A oxidase 2, branched chain
chr14	16249021	16249644	Promoter	0	Ngly1	N-glycanase 1
chr14	17725339	17725625	Intron (uc007shk.2/21834, intron 1 of 9)	64379	Thrb	thyroid hormone receptor beta
chr14	17747873	17748193	Intron (uc007shk.2/21834, intron 1 of 9)	-78759	Thrb	thyroid hormone receptor beta
chr14	18963307	18963671	Distal Intergenic	-69680	Ube2e2	ubiquitin-conjugating enzyme E2E 2
chr14	19416928	19417936	Distal Intergenic	184651	Gm5458	predicted gene 5458
chr14	20082708	20083466	Promoter	0	Saysd1	SAYSVFN motif domain containing 1
chr14	20181534	20181907	Promoter	0	Kcnk5	potassium channel, subfamily K, member 5
chr14	20189715	20190040	Distal Intergenic	-7933	Kcnk5	potassium channel, subfamily K, member 5
chr14	20226439	20226851	Distal Intergenic	42311	Kcnk16	potassium channel, subfamily K, member 16
chr14	20228195	20228768	Distal Intergenic	40394	Kcnk16	potassium channel, subfamily K, member 16
chr14	20929286	20929713	Promoter	0	Vcl	vinculin
chr14	21075938	21076911	Promoter	0	Adk	adenosine kinase
chr14	21105158	21105416	Intron (uc007slc.2/11534, intron 3 of 6)	29006	Adk	adenosine kinase
chr14	21106521	21107099	Intron (uc007slc.2/11534, intron 3 of 6)	30369	Adk	adenosine kinase
chr14	21112571	21112987	Intron (uc007slc.2/11534, intron 3 of 6)	36419	Adk	adenosine kinase
chr14	25181321	25181851	Distal Intergenic	-38080	4930572O13Rik	RIKEN cDNA 4930572O13 gene
chr14	25208457	25208709	Distal Intergenic	-65216	4930572O13Rik	RIKEN cDNA 4930572O13 gene
chr14	25459019	25459795	Promoter	0	Zmiz1	zinc finger, MIZ-type containing 1
chr14	25461199	25461694	Intron (uc007srm.2/328365, intron 1 of 10)	2014	Zmiz1	zinc finger, MIZ-type containing 1
chr14	25481354	25481622	Intron (uc007srm.2/328365, intron 1 of 10)	22169	Zmiz1	zinc finger, MIZ-type containing 1
chr14	25489410	25489800	Intron (uc007srm.2/328365, intron 1 of 10)	30225	Zmiz1	zinc finger, MIZ-type containing 1
chr14	25493745	25494164	Intron (uc007srm.2/328365, intron 1 of 10)	34560	Zmiz1	zinc finger, MIZ-type containing 1
chr14	25745769	25746084	Intron (uc011zho.1/71918, intron 2 of 3)	22772	Zcchc24	zinc finger, CCHC domain containing 24
chr14	26687509	26687953	Distal Intergenic	-17663	Pde12	phosphodiesterase 12
chr14	28996710	28997062	Intron (uc007sui.1/12294, intron 27 of 37)	-21146	Lrtm1	leucine-rich repeats and transmembrane domains 1
chr14	30009695	30010434	Intron (uc007sup.2/218865, intron 1 of 7)	695	Chdh	choline dehydrogenase
chr14	30548860	30549421	Promoter	0	Tkt	transketolase
chr14	30869330	30869646	Intron (uc007svt.2/69179, intron 4 of 7)	-9611	Mustn1	musculoskeletal, embryonic nuclear protein 1
chr14	30925580	30925868	Distal Intergenic	-1993	Itih3	inter-alpha trypsin inhibitor, heavy chain 3
chr14	31434388	31434794	Intron (uc007sxo.1/24056, intron 1 of 10)	1239	Sh3bp5	SH3-domain binding protein 5 (BTK-associated)
chr14	31640702	31641287	Promoter	0	Btd	biotinidase
chr14	31641564	31642074	Intron (uc007sxy.2/26363, intron 1 of 3)	507	Btd	biotinidase
chr14	31830172	31830778	Promoter	0	Ankrd28	ankyrin repeat domain 28
chr14	32159669	32160223	Promoter	0	Ncoa4	nuclear receptor coactivator 4
chr14	34274045	34274660	Intron (uc007tap.1/75698, intron 2 of 10)	12699	Fam35a	family with sequence similarity 35, member A
chr14	34310702	34311182	Promoter	0	Glud1	glutamate dehydrogenase 1
chr14	34349053	34349379	Downstream (2-3kb)	3998	Gm3219	B-cell CLL/lymphoma 7C pseudogene
chr14	34351649	34351945	3' UTR	3448	Fam25c	family with sequence similarity 25, member C
chr14	34673898	34674309	Promoter	0	Wapl	WAPL cohesin release factor
chr14	36971164	36971493	Distal Intergenic	-2400	Ccser2	coiled-coil serine rich 2
chr14	41096366	41096821	Distal Intergenic	-8212	Mat1a	methionine adenosyltransferase I, alpha
chr14	41100502	41100957	Distal Intergenic	-4076	Mat1a	methionine adenosyltransferase I, alpha
chr14	41102296	41102666	Distal Intergenic	-2367	Mat1a	methionine adenosyltransferase I, alpha
chr14	41104756	41106601	Promoter	0	Mat1a	methionine adenosyltransferase I, alpha
chr14	41112790	41113479	Intron (uc007tcm.2/11720, intron 4 of 9)	7757	Mat1a	methionine adenosyltransferase I, alpha
chr14	41160773	41161322	Distal Intergenic	9317	Mbl1	mannose-binding lectin (protein A) 1
chr14	45318311	45318834	Promoter	0	Ero1l	ERO1-like (S. cerevisiae)
chr14	47472511	47472886	Promoter	0	Fbxo34	F-box protein 34
chr14	50998234	50998489	Distal Intergenic	-9262	Rnase10	ribonuclease, RNase A family, 10 (non-active)
chr14	51096117	51096694	Promoter	117	Rnase4	ribonuclease, RNase A family 4
chr14	51912393	51912862	Intron (uc007tnk.2/29811, intron 1 of 15)	626	Ndrg2	N-myc downstream regulated gene 2
chr14	51913114	51914435	Promoter	0	Ndrg2	N-myc downstream regulated gene 2
chr14	51929447	51929790	Distal Intergenic	-6674	Rnase13	ribonuclease, RNase A family, 13 (non-active)
chr14	54876613	54877175	Promoter	363	Ppp1r3e	protein phosphatase 1, regulatory (inhibitor) subunit 3E
chr14	55153109	55153385	Distal Intergenic	-36174	Jph4	junctophilin 4
chr14	55591426	55592007	Promoter	0	Rnf31	ring finger protein 31
chr14	56620381	56620833	Exon (uc007ucd.2/328417, exon 22 of 35)	12959	Parp4	poly (ADP-ribose) polymerase family, member 4
chr14	56811203	56811743	Promoter	0	Zmym5	zinc finger, MYM-type 5
chr14	56886661	56887113	Promoter	0	Zmym2	zinc finger, MYM-type 2
chr14	57089218	57089483	Distal Intergenic	15219	Gjb2	gap junction protein, beta 2
chr14	57103965	57104970	Promoter	0	Gjb2	gap junction protein, beta 2
chr14	57745983	57746283	Promoter	0	Lats2	large tumor suppressor 2
chr14	59201054	59201519	Promoter	0	Rcbtb1	regulator of chromosome condensation (RCC1) and BTB (POZ) domain containing protein 1
chr14	61124719	61124997	Distal Intergenic	-13460	Sacs	sacsin
chr14	62760758	62761942	Promoter	0	Ints6	integrator complex subunit 6
chr14	62845046	62845392	Intron (uc007ugx.2/268752, intron 1 of 3)	7325	Mir8098	microRNA 8098
chr14	63943597	63943850	Promoter	0	Sox7	SRY (sex determining region Y)-box 7
chr14	64632286	64632808	Distal Intergenic	-19723	Kif13b	kinesin family member 13B
chr14	65357565	65358185	Promoter	-491	Zfp395	zinc finger protein 395
chr14	65375497	65375792	Intron (uc007ujg.2/380912, intron 1 of 9)	16821	Zfp395	zinc finger protein 395
chr14	65718039	65718584	Intron (uc007ujm.2/71145, intron 3 of 7)	51636	Scara5	scavenger receptor class A, member 5
chr14	65720284	65720771	Intron (uc007ujm.2/71145, intron 3 of 7)	53881	Scara5	scavenger receptor class A, member 5
chr14	65873273	65873637	Distal Intergenic	35971	Ccdc25	coiled-coil domain containing 25
chr14	65970428	65971094	Intron (uc007ujs.3/12759, intron 1 of 8)	1945	Clu	clusterin
chr14	66082553	66082976	Downstream (1-2kb)	-4820	Adam2	a disintegrin and metallopeptidase domain 2
chr14	66111313	66111617	Promoter	-653	Ephx2	epoxide hydrolase 2, cytoplasmic
chr14	69284770	69285025	Promoter	78	Slc25a37	solute carrier family 25, member 37
chr14	70206033	70207027	Promoter	-11	Sorbs3	sorbin and SH3 domain containing 3
chr14	70208184	70208487	Promoter	-513	Sorbs3	sorbin and SH3 domain containing 3
chr14	70336220	70337464	Intron (uc007uns.1/213053, intron 1 of 9)	10969	Slc39a14	solute carrier family 39 (zinc transporter), member 14
chr14	70341482	70341930	Intron (uc007uns.1/213053, intron 1 of 9)	6503	Slc39a14	solute carrier family 39 (zinc transporter), member 14
chr14	70351092	70351564	Promoter	0	Slc39a14	solute carrier family 39 (zinc transporter), member 14
chr14	70508611	70509419	Promoter	0	Bmp1	bone morphogenetic protein 1
chr14	70515625	70515928	Intron (uc007uoc.2/12153, intron 1 of 19)	4332	Bmp1	bone morphogenetic protein 1
chr14	70519908	70520210	Promoter	50	Bmp1	bone morphogenetic protein 1
chr14	70699344	70699732	Intron (uc033gsa.1/65246, intron 5 of 27)	8303	Xpo7	exportin 7
chr14	73374335	73374688	Exon (uc056yxn.1/uc056yxn.1, exon 1 of 1)	-5830	Itm2b	integral membrane protein 2B
chr14	73382769	73383042	Intron (uc007upt.1/16432, intron 1 of 5)	2229	Itm2b	integral membrane protein 2B
chr14	75786590	75787440	Promoter	0	Slc25a30	solute carrier family 25, member 30
chr14	75793133	75793458	Distal Intergenic	-6096	Slc25a30	solute carrier family 25, member 30
chr14	75844774	75845787	Promoter	0	Gm4285	predicted gene 4285
chr14	76149601	76150083	Distal Intergenic	38710	Nufip1	nuclear fragile X mental retardation protein interacting protein 1
chr14	76805028	76805348	Distal Intergenic	127460	1700108F19Rik	RIKEN cDNA 1700108F19 gene
chr14	76828843	76829107	Distal Intergenic	151275	1700108F19Rik	RIKEN cDNA 1700108F19 gene
chr14	76837643	76838005	Distal Intergenic	160075	1700108F19Rik	RIKEN cDNA 1700108F19 gene
chr14	78383419	78383861	Distal Intergenic	-75376	Tnfsf11	tumor necrosis factor (ligand) superfamily, member 11
chr14	78850632	78851105	Intron (uc007usp.2/219189, intron 1 of 25)	1454	Vwa8	von Willebrand factor A domain containing 8
chr14	79390514	79390889	Promoter	0	Naa16	N(alpha)-acetyltransferase 16, NatA auxiliary subunit
chr14	79480839	79481730	Promoter	0	Elf1	E74-like factor 1
chr14	87415612	87416651	Promoter	0	Tdrd3	tudor domain containing 3
chr14	89609862	89610119	Distal Intergenic	-286105	Gm5088	poly(A)-binding protein, cytoplasmic pseudogene
chr14	100285828	100286298	Distal Intergenic	-136033	Klf12	Kruppel-like factor 12
chr14	102982319	102983069	Promoter	0	Kctd12	potassium channel tetramerisation domain containing 12
chr14	103346592	103346912	Promoter	0	Mycbp2	MYC binding protein 2
chr14	118937649	118938252	Promoter	0	Dnajc3	DnaJ heat shock protein family (Hsp40) member C3
chr14	122106751	122107292	Promoter	0	A330035P11Rik	RIKEN cDNA A330035P11 gene
chr15	3245141	3245442	Distal Intergenic	-25325	Selenop	selenoprotein P
chr15	3250912	3251567	Distal Intergenic	-19200	Selenop	selenoprotein P
chr15	3270485	3278095	Promoter	0	Selenop	selenoprotein P
chr15	3280257	3282632	3' UTR	9280	Selenop	selenoprotein P
chr15	3995540	3996264	Promoter	0	AW549877	expressed sequence AW549877
chr15	4678521	4678906	Distal Intergenic	-48304	C6	complement component 6
chr15	7137650	7138117	Intron (uc007vdw.2/16880, intron 2 of 16)	-2425	Lifr	leukemia inhibitory factor receptor
chr15	8444364	8445144	Promoter	0	Nipbl	Nipped-B homolog (Drosophila)
chr15	9069078	9069349	Distal Intergenic	-1911	Nadk2	NAD kinase 2, mitochondrial
chr15	10202530	10203066	Intron (uc007vfs.2/19116, intron 1 of 4)	-20840	Prlr	prolactin receptor
chr15	10225762	10226182	Intron (uc007vfs.2/19116, intron 1 of 4)	1856	Prlr	prolactin receptor
chr15	10981456	10982063	Promoter	0	Amacr	alpha-methylacyl-CoA racemase
chr15	25622347	25623171	Promoter	0	Myo10	myosin X
chr15	27630509	27631278	Promoter	0	Otulin	OTU deubiquitinase with linear linkage specificity
chr15	31235737	31236473	Exon (uc007vkc.2/223453, exon 2 of 4)	11352	Dap	death-associated protein
chr15	31255184	31255509	Intron (uc007vkc.2/223453, intron 2 of 3)	30799	Dap	death-associated protein
chr15	31258138	31258595	Intron (uc007vkc.2/223453, intron 2 of 3)	33753	Dap	death-associated protein
chr15	31583600	31584131	Exon (uc007vki.1/69574, exon 3 of 6)	14688	Cmbl	carboxymethylenebutenolidase-like (Pseudomonas)
chr15	34082697	34082996	Promoter	0	Mtdh	metadherin
chr15	35887114	35887463	Exon (uc007vmh.2/666173, exon 54 of 62)	50783	Cox6c	cytochrome c oxidase subunit VIc
chr15	36282399	36283507	Promoter	0	Rnf19a	ring finger protein 19A
chr15	36793289	36794620	Promoter	0	Ywhaz	tyrosine 3-monooxygenase/tryptophan 5-monooxygenase activation protein, zeta polypeptide
chr15	37007129	37007784	Promoter	0	Zfp706	zinc finger protein 706
chr15	37519090	37519451	Intron (uc011zsg.1/52589, intron 4 of 6)	-59708	Ncald	neurocalcin delta
chr15	38519041	38519746	Promoter	0	Azin1	antizyme inhibitor 1
chr15	39107781	39108206	Intron (uc007vob.2/69906, intron 1 of 6)	4510	Slc25a32	solute carrier family 25, member 32
chr15	39112307	39113117	Promoter	0	Dcaf13	DDB1 and CUL4 associated factor 13
chr15	39810956	39811860	Exon (uc029sor.1/100503072, exon 3 of 3)	13911	Gm16291	predicted gene 16291
chr15	39813492	39814089	Intron (uc007vok.2/64705, intron 7 of 9)	16447	Gm16291	predicted gene 16291
chr15	41744741	41745153	Intron (uc007vot.2/170719, intron 3 of 16)	34137	Oxr1	oxidation resistance 1
chr15	52378114	52378533	Distal Intergenic	82561	Slc30a8	solute carrier family 30 (zinc transporter), member 8
chr15	53112996	53113287	Intron (uc007vrh.2/14042, intron 1 of 10)	232896	Ext1	exostoses (multiple) 1
chr15	54953589	54953921	Distal Intergenic	-33443	Enpp2	ectonucleotide pyrophosphatase/phosphodiesterase 2
chr15	55112151	55112634	Promoter	0	Deptor	DEP domain containing MTOR-interacting protein
chr15	55121004	55121488	Intron (uc007vsb.2/97998, intron 1 of 8)	-7422	Gm9920	predicted gene 9920
chr15	55132964	55133295	Promoter	-141	Deptor	DEP domain containing MTOR-interacting protein
chr15	58933312	58933997	Promoter	0	Ndufb9	NADH dehydrogenase (ubiquinone) 1 beta subcomplex, 9
chr15	58999069	59000114	Intron (uc007vtx.2/211401, intron 1 of 12)	40483	Mtss1	metastasis suppressor 1
chr15	59035751	59036104	Intron (uc007vtx.2/211401, intron 1 of 12)	4493	Mtss1	metastasis suppressor 1
chr15	59043773	59044128	Intron (uc007vty.2/211401, intron 3 of 14)	-3176	Mtss1	metastasis suppressor 1
chr15	59047750	59048153	Intron (uc007vty.2/211401, intron 3 of 14)	-7153	Mtss1	metastasis suppressor 1
chr15	59648307	59648871	Promoter	0	Trib1	tribbles pseudokinase 1
chr15	59652538	59653073	3' UTR	3884	Trib1	tribbles pseudokinase 1
chr15	59772626	59773163	Distal Intergenic	21796	Gm19510	predicted gene, 19510
chr15	59786340	59787156	Downstream (1-2kb)	7803	Gm19510	predicted gene, 19510
chr15	62216895	62217217	Intron (uc007vyj.2/19296, intron 5 of 8)	2234	H2afy3	H2A histone family, member Y3
chr15	62328303	62328843	Intron (uc007vym.2/19296, intron 6 of 9)	-108852	H2afy3	H2A histone family, member Y3
chr15	62345721	62346325	Intron (uc007vym.2/19296, intron 6 of 9)	-126270	H2afy3	H2A histone family, member Y3
chr15	62712475	62712782	Distal Intergenic	-493024	H2afy3	H2A histone family, member Y3
chr15	75309241	75309568	Distal Intergenic	40820	Ly6f	lymphocyte antigen 6 complex, locus F
chr15	75314450	75314754	Distal Intergenic	46029	Ly6f	lymphocyte antigen 6 complex, locus F
chr15	75320174	75320477	Distal Intergenic	51753	Ly6f	lymphocyte antigen 6 complex, locus F
chr15	75376720	75377039	Distal Intergenic	54790	9030619P08Rik	lymphocyte antigen 6 complex pseudogene
chr15	75401562	75401955	Distal Intergenic	29874	9030619P08Rik	lymphocyte antigen 6 complex pseudogene
chr15	75828151	75828535	Promoter	0	Zc3h3	zinc finger CCCH type containing 3
chr15	76084223	76084559	Downstream (1-2kb)	-3277	Puf60	poly-U binding splicing factor 60
chr15	76114571	76115037	Intron (uc007wio.1/223650, intron 1 of 1)	5158	Eppk1	epiplakin 1
chr15	76229201	76229650	Promoter	0	Plec	plectin
chr15	76690250	76690583	Promoter	78	Ppp1r16a	protein phosphatase 1, regulatory (inhibitor) subunit 16A
chr15	76695772	76696953	Promoter	0	Gpt	glutamic pyruvic transaminase, soluble
chr15	76697778	76698236	3' UTR	1052	Gpt	glutamic pyruvic transaminase, soluble
chr15	77306613	77306976	Promoter	77	Rbfox2	RNA binding protein, fox-1 homolog (C. elegans) 2
chr15	77841836	77842243	Promoter	0	Myh9	myosin, heavy polypeptide 9, non-muscle
chr15	77928771	77929490	Promoter	0	Txn2	thioredoxin 2
chr15	78369154	78369482	Distal Intergenic	19287	Tex33	testis expressed 33
chr15	78405629	78407037	Promoter	0	Tst	thiosulfate sulfurtransferase, mitochondrial
chr15	78532636	78533219	Distal Intergenic	-2985	C1qtnf6	C1q and tumor necrosis factor related protein 6
chr15	78581390	78581694	Exon (uc007wpq.1/uc007wpq.1, exon 1 of 2)	-8607	Rac2	RAS-related C3 botulinum substrate 2
chr15	78877003	78877423	Promoter	0	Gga1	golgi associated, gamma adaptin ear containing, ARF binding protein 1
chr15	79028201	79028764	Promoter	0	H1f0	H1 histone family, member 0
chr15	79328033	79328693	Promoter	0	Pla2g6	phospholipase A2, group VI
chr15	79687596	79688247	Promoter	0	Josd1	Josephin domain containing 1
chr15	79741900	79742470	Promoter	66	Sun2	Sad1 and UNC84 domain containing 2
chr15	81247980	81248438	Promoter	-9	8430426J06Rik	RIKEN cDNA 8430426J06 gene
chr15	81584868	81585671	Promoter	-543	Ep300	E1A binding protein p300
chr15	81810718	81811990	Promoter	0	Tef	thyrotroph embryonic factor
chr15	81831261	81831746	Distal Intergenic	10668	Tef	thyrotroph embryonic factor
chr15	81835593	81837113	Distal Intergenic	15000	Tef	thyrotroph embryonic factor
chr15	81838608	81839129	Distal Intergenic	18015	Tef	thyrotroph embryonic factor
chr15	81839603	81840133	Distal Intergenic	18193	Tob2	transducer of ERBB2, 2
chr15	81845734	81845988	Downstream (2-3kb)	12338	Tob2	transducer of ERBB2, 2
chr15	81857909	81858510	Promoter	0	Tob2	transducer of ERBB2, 2
chr15	82147002	82147582	Promoter	0	Srebf2	sterol regulatory element binding factor 2
chr15	82183521	82183951	Intron (uc011zwr.1/20788, intron 11 of 20)	-14171	Mir33	microRNA 33
chr15	82378659	82379030	Intron (uc007wzd.2/56448, intron 1 of 9)	1230	Cyp2d22	cytochrome P450, family 2, subfamily d, polypeptide 22
chr15	82379541	82379944	Promoter	316	Cyp2d22	cytochrome P450, family 2, subfamily d, polypeptide 22
chr15	82395992	82396348	Distal Intergenic	-1970	Cyp2d11	cytochrome P450, family 2, subfamily d, polypeptide 11
chr15	82406728	82407363	Promoter	0	Cyp2d10	cytochrome P450, family 2, subfamily d, polypeptide 10
chr15	82450057	82450427	Distal Intergenic	-1950	Cyp2d9	cytochrome P450, family 2, subfamily d, polypeptide 9
chr15	82452239	82452806	Promoter	0	Cyp2d9	cytochrome P450, family 2, subfamily d, polypeptide 9
chr15	82456405	82459911	3' UTR	4028	Cyp2d9	cytochrome P450, family 2, subfamily d, polypeptide 9
chr15	82641469	82642232	Promoter	0	Cyp2d13	cytochrome P450, family 2, subfamily d, polypeptide 13
chr15	82706694	82707627	Distal Intergenic	-16195	Cyp2d37-ps	cytochrome P450, family 2, subfamily d, polypeptide 37, pseudogene
chr15	82747446	82747910	Distal Intergenic	16212	Cyp2d40	cytochrome P450, family 2, subfamily d, polypeptide 40
chr15	82763645	82764180	Promoter	0	Cyp2d40	cytochrome P450, family 2, subfamily d, polypeptide 40
chr15	84155996	84156517	Distal Intergenic	-11299	Pnpla3	patatin-like phospholipase domain containing 3
chr15	84639481	84640034	Distal Intergenic	-23210	Prr5	proline rich 5 (renal)
chr15	85732508	85732866	Distal Intergenic	-2698	Ppara	peroxisome proliferator activated receptor alpha
chr15	85733945	85736696	Promoter	0	Ppara	peroxisome proliferator activated receptor alpha
chr15	85771258	85772291	Intron (uc007xdj.2/19013, intron 2 of 7)	35482	Ppara	peroxisome proliferator activated receptor alpha
chr15	86264005	86264269	Intron (uc007xea.1/223754, intron 4 of 12)	49546	Tbc1d22a	TBC1 domain family, member 22a
chr15	88831416	88831877	Distal Intergenic	11770	Creld2	cysteine-rich with EGF-like domains 2
chr15	88850265	88850867	Distal Intergenic	-11327	Pim3	proviral integration site 3
chr15	88861798	88863057	Promoter	0	Pim3	proviral integration site 3
chr15	88863585	88864308	Intron (uc007xeq.1/223775, intron 4 of 5)	1391	Pim3	proviral integration site 3
chr15	88867090	88868248	Distal Intergenic	4896	Pim3	proviral integration site 3
chr15	88870838	88871167	Distal Intergenic	8644	Pim3	proviral integration site 3
chr15	88875653	88876178	Distal Intergenic	13459	Pim3	proviral integration site 3
chr15	88919392	88919687	Exon (uc007xes.2/239591, exon 9 of 13)	34731	Ttll8	tubulin tyrosine ligase-like family, member 8
chr15	89088930	89089359	Promoter	0	Selenoo	selenoprotein O
chr15	89375260	89375548	Exon (uc007xgl.2/72962, exon 4 of 11)	1489	Tymp	thymidine phosphorylase
chr15	90224268	90224643	Promoter	0	Mir7648	microRNA 7648
chr15	95743831	95744172	Distal Intergenic	7419	Gm6961	predicted gene 6961
chr15	96285450	96285750	Distal Intergenic	-1772	Arid2	AT rich interactive domain 2 (ARID, RFX-like)
chr15	96696649	96696994	Intron (uc007xkm.1/67760, intron 4 of 15)	2704	Slc38a2	solute carrier family 38, member 2
chr15	96698702	96699918	Promoter	0	Slc38a2	solute carrier family 38, member 2
chr15	96743258	96743884	Distal Intergenic	-43560	Slc38a2	solute carrier family 38, member 2
chr15	97004252	97004873	Intron (uc007xko.1/69354, intron 13 of 15)	15465	Slc38a4	solute carrier family 38, member 4
chr15	97019503	97020037	Promoter	301	Slc38a4	solute carrier family 38, member 4
chr15	97028493	97029057	Intron (uc007xkq.1/69354, intron 1 of 15)	2154	Slc38a4	solute carrier family 38, member 4
chr15	97029424	97032342	Promoter	0	Slc38a4	solute carrier family 38, member 4
chr15	97041423	97041708	Intron (uc007xkr.1/69354, intron 1 of 15)	-10212	Slc38a4	solute carrier family 38, member 4
chr15	97043992	97044371	Intron (uc007xkr.1/69354, intron 1 of 15)	11585	Slc38a4	solute carrier family 38, member 4
chr15	97050042	97050504	Intron (uc007xkr.1/69354, intron 1 of 15)	5452	Slc38a4	solute carrier family 38, member 4
chr15	98533727	98534525	Promoter	0	Kansl2	KAT8 regulatory NSL complex subunit 2
chr15	99030119	99030551	Promoter	228	Tuba1c	tubulin, alpha 1C
chr15	99717486	99717910	Promoter	0	Gpd1	glycerol-3-phosphate dehydrogenase 1 (soluble)
chr15	99718623	99718944	Intron (uc007xqd.1/14555, intron 2 of 7)	1030	Gpd1	glycerol-3-phosphate dehydrogenase 1 (soluble)
chr15	100468710	100469004	Promoter	-30	Letmd1	LETM1 domain containing 1
chr15	101246541	101246801	Distal Intergenic	-20045	Nr4a1	nuclear receptor subfamily 4, group A, member 1
chr15	102102595	102102928	Promoter	-60	Tns2	tensin 2
chr15	102104197	102104625	Promoter	0	Tns2	tensin 2
chr15	102198869	102199154	Intron (uc007xuv.1/246277, intron 2 of 3)	4009	Csad	cysteine sulfinic acid decarboxylase
chr15	102399526	102400050	Distal Intergenic	-6266	Sp1	trans-acting transcription factor 1
chr15	103305008	103306396	Downstream (1-2kb)	4042	Gpr84	G protein-coupled receptor 84
chr16	3884318	3884658	Promoter	0	Naa60	N(alpha)-acetyltransferase 60, NatF catalytic subunit
chr16	4702619	4703085	Intron (uc007yac.2/83945, intron 10 of 11)	16271	Nmral1	NmrA-like family domain containing 1
chr16	4726263	4726637	Promoter	0	Hmox2	heme oxygenase 2
chr16	4828590	4829774	Distal Intergenic	-5642	4930562C15Rik	RIKEN cDNA 4930562C15 gene
chr16	4880470	4880888	Promoter	-619	Ubald1	UBA-like domain containing 1
chr16	5049622	5050032	Promoter	0	Glyr1	glyoxylate reductase 1 homolog (Arabidopsis)
chr16	8671972	8672387	Promoter	0	Carhsp1	calcium regulated heat stable protein 1
chr16	11908944	11909491	Promoter	0	Cpped1	calcineurin-like phosphoesterase domain containing 1
chr16	13190347	13190826	Distal Intergenic	-65655	Mkl2	MKL/myocardin-like 2
chr16	13256234	13256751	Promoter	0	Mkl2	MKL/myocardin-like 2
chr16	13358502	13358988	Promoter	81	Mkl2	MKL/myocardin-like 2
chr16	15886778	15888034	Promoter	0	Cebpd	CCAAT/enhancer binding protein (C/EBP), delta
chr16	15889587	15890113	3' UTR	2301	Cebpd	CCAAT/enhancer binding protein (C/EBP), delta
chr16	17921742	17922275	Downstream (2-3kb)	5944	Slc25a1	solute carrier family 25 (mitochondrial carrier, citrate transporter), member 1
chr16	18083262	18083873	Intron (uc007yms.1/19125, intron 1 of 1)	5317	Prodh	proline dehydrogenase
chr16	18088914	18089443	Promoter	0	Prodh	proline dehydrogenase
chr16	18406488	18408485	3' UTR	2028	Arvcf	armadillo repeat gene deleted in velocardiofacial syndrome
chr16	18416267	18416728	Intron (uc007ynu.2/12846, intron 1 of 4)	-2773	Comt	catechol-O-methyltransferase
chr16	20097549	20098300	Promoter	0	Klhl24	kelch-like 24
chr16	20672635	20673347	Promoter	0	Eif4g1	eukaryotic translation initiation factor 4, gamma 1
chr16	21828238	21828548	Distal Intergenic	33891	1300002E11Rik	RIKEN cDNA 1300002E11 gene
chr16	22265664	22266327	Promoter	0	Tra2b	transformer 2 beta homolog (Drosophila)
chr16	22881444	22881841	Intron (uc007ysq.1/102632430, intron 3 of 3)	-10174	Ahsg	alpha-2-HS-glycoprotein
chr16	22891210	22901677	Promoter	0	Gm30505	predicted gene, 30505
chr16	22919879	22920432	Promoter	0	Fetub	fetuin beta
chr16	22950994	22951614	Promoter	0	Hrg	histidine-rich glycoprotein
chr16	23058158	23058540	Promoter	0	Kng1	kininogen 1
chr16	23191772	23192229	Exon (uc007ytm.1/uc007ytm.1, exon 1 of 4)	-32511	St6gal1	beta galactoside alpha 2,6 sialyltransferase 1
chr16	23517815	23518135	Intron (uc007ytr.1/17174, intron 1 of 15)	2455	Masp1	mannan-binding lectin serine peptidase 1
chr16	23986720	23991443	Promoter	0	Bcl6	B cell leukemia/lymphoma 6
chr16	23993276	23994529	Distal Intergenic	-4664	Bcl6	B cell leukemia/lymphoma 6
chr16	24043739	24044176	Distal Intergenic	-55127	Bcl6	B cell leukemia/lymphoma 6
chr16	24057185	24057592	Distal Intergenic	-68573	Bcl6	B cell leukemia/lymphoma 6
chr16	24078162	24079057	Distal Intergenic	-89550	Bcl6	B cell leukemia/lymphoma 6
chr16	24080339	24080824	Distal Intergenic	-91727	Bcl6	B cell leukemia/lymphoma 6
chr16	24089732	24090694	Distal Intergenic	-101120	Bcl6	B cell leukemia/lymphoma 6
chr16	24223503	24223768	Distal Intergenic	-169582	Lpp	LIM domain containing preferred translocation partner in lipoma
chr16	24254769	24255062	Distal Intergenic	-138288	Lpp	LIM domain containing preferred translocation partner in lipoma
chr16	24392650	24394041	Promoter	0	Lpp	LIM domain containing preferred translocation partner in lipoma
chr16	24483439	24484083	Intron (uc007yub.2/210126, intron 3 of 6)	35348	Lpp	LIM domain containing preferred translocation partner in lipoma
chr16	25058872	25059816	Promoter	0	A230028O05Rik	RIKEN cDNA A230028O05 gene
chr16	25899197	25899528	Distal Intergenic	33520	Trp63	transformation related protein 63
chr16	26705805	26706900	Intron (uc007yve.2/16180, intron 8 of 10)	48602	Gm20319	predicted gene, 20319
chr16	30008478	30009066	Promoter	0	4632428C04Rik	RIKEN cDNA 4632428C04 gene
chr16	30063910	30064397	Promoter	-960	Hes1	hairy and enhancer of split 1 (Drosophila)
chr16	30066769	30067022	Exon (uc007ywl.1/15205, exon 4 of 4)	1412	Hes1	hairy and enhancer of split 1 (Drosophila)
chr16	30412806	30413069	Distal Intergenic	-24276	Atp13a3	ATPase type 13A3
chr16	31200923	31201552	Promoter	0	Acap2	ArfGAP with coiled-coil, ankyrin repeat and PH domains 2
chr16	32157266	32157686	Intron (uc007yyh.1/224109, intron 2 of 3)	7790	Nrros	negative regulator of reactive oxygen species
chr16	32688827	32689173	Distal Intergenic	15673	Tnk2	tyrosine kinase, non-receptor, 2
chr16	34029837	34030095	Intron (uc012aew.1/545156, intron 45 of 59)	-51111	Kalrn	kalirin, RhoGEF kinase
chr16	34095760	34096161	5' UTR	929	Kalrn	kalirin, RhoGEF kinase
chr16	34748797	34749215	Intron (uc007zbc.1/107589, intron 1 of 5)	3587	Mylk	myosin, light polypeptide kinase
chr16	34807075	34807444	Intron (uc007zbc.1/107589, intron 1 of 5)	22125	Mylk	myosin, light polypeptide kinase
chr16	35472325	35472830	Intron (uc007zbl.1/72599, intron 1 of 16)	18043	Pdia5	protein disulfide isomerase associated 5
chr16	35490635	35490959	Promoter	0	Pdia5	protein disulfide isomerase associated 5
chr16	36071378	36072548	Promoter	0	Ccdc58	coiled-coil domain containing 58
chr16	37580054	37580490	Promoter	0	Hgd	homogentisate 1, 2-dioxygenase
chr16	37867901	37869158	Promoter	0	Lrrc58	leucine rich repeat containing 58
chr16	38279757	38280104	Intron (uc007zep.1/18171, intron 1 of 8)	14720	Nr1i2	nuclear receptor subfamily 1, group I, member 2
chr16	38282658	38283063	Intron (uc007zep.1/18171, intron 1 of 8)	11761	Nr1i2	nuclear receptor subfamily 1, group I, member 2
chr16	38285757	38286125	Intron (uc007zep.1/18171, intron 1 of 8)	8699	Nr1i2	nuclear receptor subfamily 1, group I, member 2
chr16	38287153	38288244	Intron (uc007zep.1/18171, intron 1 of 8)	6580	Nr1i2	nuclear receptor subfamily 1, group I, member 2
chr16	38294646	38294975	Promoter	0	Nr1i2	nuclear receptor subfamily 1, group I, member 2
chr16	38522396	38523028	Promoter	0	Timmdc1	translocase of inner mitochondrial membrane domain containing 1
chr16	42836249	42836737	Intron (uc007zfw.2/75722, intron 1 of 3)	38850	4932412D23Rik	RIKEN cDNA 4932412D23 gene
chr16	42998894	42999334	Intron (uc007zfy.1/56490, intron 2 of 3)	43314	BC002163	NADH dehydrogenase Fe-S protein 5 pseudogene
chr16	43335367	43335996	Intron (uc007zga.3/56490, intron 4 of 10)	84200	Gm15713	predicted gene 15713
chr16	45742706	45742993	Promoter	0	Abhd10	abhydrolase domain containing 10
chr16	45986355	45987114	Intron (uc007zje.2/433022, intron 1 of 3)	23299	Plcxd2	phosphatidylinositol-specific phospholipase C, X domain containing 2
chr16	49855309	49855907	Promoter	0	Cd47	CD47 antigen (Rh-related antigen, integrin-associated signal transducer)
chr16	52333588	52333943	Intron (uc007zli.2/11658, intron 1 of 15)	119054	Alcam	activated leukocyte cell adhesion molecule
chr16	55821844	55822542	Promoter	0	Nfkbiz	nuclear factor of kappa light polypeptide gene enhancer in B cells inhibitor, zeta
chr16	58669968	58670605	Promoter	0	Cpox	coproporphyrinogen oxidase
chr16	76372803	76373233	Promoter	0	Nrip1	nuclear receptor interacting protein 1
chr16	87611263	87611893	Distal Intergenic	57933	Map3k7cl	Map3k7 C-terminal like
chr16	87612298	87612670	Distal Intergenic	58968	Map3k7cl	Map3k7 C-terminal like
chr16	87698710	87699246	Promoter	0	Bach1	BTB and CNC homology 1, basic leucine zipper transcription factor 1
chr16	90220560	90221003	Promoter	0	Sod1	superoxide dismutase 1, soluble
chr16	91646720	91648098	Promoter	0	Gart	phosphoribosylglycinamide formyltransferase
chr16	92609418	92609960	Intron (uc007zzi.3/12394, intron 5 of 5)	87365	Runx1	runt related transcription factor 1
chr16	92611636	92612107	Intron (uc007zzi.3/12394, intron 5 of 5)	85218	Runx1	runt related transcription factor 1
chr16	93335256	93335786	Distal Intergenic	17403	1810053B23Rik	RIKEN cDNA 1810053B23 gene
chr16	93822471	93823091	Distal Intergenic	-9030	Morc3	microrchidia 3
chr16	93860006	93860317	Intron (uc008aaa.2/338467, intron 9 of 16)	-23584	Chaf1b	chromatin assembly factor 1, subunit B (p60)
chr16	94568699	94569852	Promoter	-354	Dyrk1a	dual-specificity tyrosine-(Y)-phosphorylation regulated kinase 1a
chr16	94570491	94570981	Promoter	0	Dyrk1a	dual-specificity tyrosine-(Y)-phosphorylation regulated kinase 1a
chr16	95682539	95682951	Distal Intergenic	-19456	Ets2	E26 avian leukemia oncogene 2, 3' domain
chr16	95702028	95702755	Promoter	0	Ets2	E26 avian leukemia oncogene 2, 3' domain
chr16	96082178	96082954	Promoter	0	Brwd1	bromodomain and WD repeat domain containing 1
chr16	96083352	96083660	Promoter	-924	Brwd1	bromodomain and WD repeat domain containing 1
chr16	97763990	97764257	Promoter	-235	Ripk4	receptor-interacting serine-threonine kinase 4
chr16	97920619	97920972	Intron (uc008ads.2/207781, intron 1 of 13)	1661	C2cd2	C2 calcium-dependent domain containing 2
chr16	97922269	97922713	Promoter	0	C2cd2	C2 calcium-dependent domain containing 2
chr17	3114988	3115490	Promoter	16	Scaf8	SR-related CTD-associated factor 8
chr17	4626167	4626580	Distal Intergenic	-8400	4930517M08Rik	RIKEN cDNA 4930517M08 gene
chr17	4907921	4908467	Distal Intergenic	-86607	Arid1b	AT rich interactive domain 1B (SWI-like)
chr17	5492309	5492778	Promoter	0	Zdhhc14	zinc finger, DHHC domain containing 14
chr17	7383467	7383967	Intron (uc012ajn.1/667055, intron 1 of 9)	1338	Gm9992	predicted gene 9992
chr17	8283444	8284081	Promoter	0	Mpc1	mitochondrial pyruvate carrier 1
chr17	8314067	8314337	Intron (uc008ajl.1/106489, intron 1 of 4)	-2949	4930506C21Rik	RIKEN cDNA 4930506C21 gene
chr17	12380200	12380692	Intron (uc008aks.2/18815, intron 1 of 4)	1591	Plg	plasminogen
chr17	12991802	12992844	Promoter	0	Wtap	Wilms tumour 1-associating protein
chr17	13129921	13130258	Intron (uc029tac.1/21462, intron 10 of 11)	1453	Unc93a	unc-93 homolog A (C. elegans)
chr17	15434836	15435117	Distal Intergenic	38634	Fam120b	family with sequence similarity 120, member B
chr17	15704595	15705157	Promoter	0	Chd1	chromodomain helicase DNA binding protein 1
chr17	17624088	17625240	Promoter	0	Lnpep	leucyl/cystinyl aminopeptidase
chr17	23552044	23552466	Intron (uc056zdm.1/320020, intron 1 of 1)	1245	6330415G19Rik	RIKEN cDNA 6330415G19 gene
chr17	24211557	24213169	Intron (uc008auz.1/uc008auz.1, intron 1 of 2)	-2170	Ntn3	netrin 3
chr17	24220568	24221674	Promoter	0	1600002H07Rik	RIKEN cDNA 1600002H07 gene
chr17	24224880	24225246	Exon (uc008ave.1/12449, exon 16 of 17)	-4111	1600002H07Rik	RIKEN cDNA 1600002H07 gene
chr17	24426495	24426955	Promoter	0	Eci1	enoyl-Coenzyme A delta isomerase 1
chr17	24719673	24720350	Promoter	0	Snora78	small nucleolar RNA, H/ACA box 7
chr17	24742054	24742564	3' UTR	5412	Msrb1	methionine sulfoxide reductase B1
chr17	24849889	24850791	Promoter	0	Hagh	hydroxyacyl glutathione hydrolase
chr17	24895026	24895314	Promoter	0	Eme2	essential meiotic structure-specific endonuclease subunit 2
chr17	25832714	25833376	Promoter	0	Stub1	STIP1 homology and U-Box containing protein 1
chr17	25868505	25868873	Promoter	0	Fam195a	family with sequence similarity 195, member A
chr17	26507264	26508946	Promoter	0	Dusp1	dual specificity phosphatase 1
chr17	26512328	26512923	Distal Intergenic	-3856	Dusp1	dual specificity phosphatase 1
chr17	26592574	26592978	Intron (uc008bef.1/67458, intron 1 of 9)	31062	Ergic1	endoplasmic reticulum-golgi intermediate compartment (ERGIC) 1
chr17	26616741	26617102	Intron (uc008bef.1/67458, intron 3 of 9)	-7081	Ergic1	endoplasmic reticulum-golgi intermediate compartment (ERGIC) 1
chr17	26637899	26638152	Intron (uc008bef.1/67458, intron 7 of 9)	13716	Ergic1	endoplasmic reticulum-golgi intermediate compartment (ERGIC) 1
chr17	27552827	27553187	Distal Intergenic	-3387	Hmga1	high mobility group AT-hook 1
chr17	27556252	27556841	Promoter	0	Hmga1	high mobility group AT-hook 1
chr17	27820466	27820980	Promoter	0	D17Wsu92e	DNA segment, Chr 17, Wayne State University 92, expressed
chr17	28177151	28177474	Promoter	0	Zfp523	zinc finger protein 523
chr17	28328452	28328856	Promoter	0	Rpl10a	ribosomal protein L10A
chr17	28420148	28420780	Exon (uc056zdy.1/uc056zdy.1, exon 1 of 1)	-55005	Tulp1	tubby like protein 1
chr17	28442308	28442562	Intron (uc008bqz.3/14229, intron 1 of 10)	43587	Fkbp5	FK506 binding protein 5
chr17	28512742	28513102	Intron (uc008bra.3/14229, intron 1 of 13)	4422	Fkbp5	FK506 binding protein 5
chr17	28517658	28518413	Promoter	-134	Fkbp5	FK506 binding protein 5
chr17	28518866	28519138	Distal Intergenic	-1342	Fkbp5	FK506 binding protein 5
chr17	28522912	28523450	Exon (uc008brc.1/uc008brc.1, exon 1 of 1)	-5388	Fkbp5	FK506 binding protein 5
chr17	28682710	28682986	Intron (uc056zdz.1/224661, intron 2 of 19)	7001	Slc26a8	solute carrier family 26, member 8
chr17	28690756	28691697	Promoter	0	Mapk14	mitogen-activated protein kinase 14
chr17	28760904	28761362	Distal Intergenic	-7955	Mapk13	mitogen-activated protein kinase 13
chr17	29094404	29094847	Intron (uc012aom.2/12575, intron 1 of 2)	635	Cdkn1a	cyclin-dependent kinase inhibitor 1A (P21)
chr17	29384790	29385473	Distal Intergenic	19374	Fgd2	FYVE, RhoGEF and PH domain containing 2
chr17	29423113	29423516	Distal Intergenic	57697	Fgd2	FYVE, RhoGEF and PH domain containing 2
chr17	29487142	29487433	Distal Intergenic	-3612	Pim1	proviral integration site 1
chr17	29512991	29513246	Distal Intergenic	19904	Pim1	proviral integration site 1
chr17	29660645	29660895	Promoter	50	Cmtr1	cap methyltransferase 1
chr17	31636511	31637170	Promoter	35	Cbs	cystathionine beta-synthase
chr17	31855482	31856498	Promoter	0	Sik1	salt inducible kinase 1
chr17	31903865	31904569	Distal Intergenic	-48073	Sik1	salt inducible kinase 1
chr17	31930158	31930508	Distal Intergenic	-74366	Sik1	salt inducible kinase 1
chr17	31940497	31940884	Distal Intergenic	-84705	Sik1	salt inducible kinase 1
chr17	32100195	32100466	Distal Intergenic	-8772	Pdxk-ps	pyridoxal (pyridoxine, vitamin B6) kinase, pseudogene
chr17	32685268	32685753	Promoter	0	Cyp4f15	cytochrome P450, family 4, subfamily f, polypeptide 15
chr17	32947202	32947518	Promoter	0	Cyp4f13	cytochrome P450, family 4, subfamily f, polypeptide 13
chr17	33774193	33775174	3' UTR	6401	Angptl4	angiopoietin-like 4
chr17	33779322	33779783	Intron (uc008bzp.2/57875, intron 3 of 6)	1792	Angptl4	angiopoietin-like 4
chr17	33780996	33781887	Promoter	0	Angptl4	angiopoietin-like 4
chr17	33999584	34000454	Promoter	0	H2-K1	histocompatibility 2, K1, K region
chr17	34118710	34119918	Promoter	0	Brd2	bromodomain containing 2
chr17	34122262	34122900	Promoter	0	Brd2	bromodomain containing 2
chr17	34587308	34587853	Exon (uc008ccs.1/18132, exon 30 of 30)	-1953	Gpsm3	G-protein signalling modulator 3 (AGS3-like, C. elegans)
chr17	34591903	34592475	Promoter	0	Pbx2	pre B cell leukemia homeobox 2
chr17	34808642	34809210	3' UTR	-4216	Cyp21a1	cytochrome P450, family 21, subfamily a, polypeptide 1
chr17	34825301	34825818	Intron (uc008cdq.1/54402, intron 4 of 6)	-1847	C4a	complement component 4A (Rodgers blood group)
chr17	34830868	34831157	Intron (uc008cdq.1/54402, intron 4 of 6)	5746	Stk19	serine/threonine kinase 19
chr17	34861581	34862886	Promoter	0	Cfb	complement factor B
chr17	34959006	34959607	Promoter	0	Hspa1b	heat shock protein 1B
chr17	35164606	35165223	Promoter	0	Prrc2a	proline-rich coiled-coil 2A
chr17	35262949	35263804	Promoter	0	H2-D1	histocompatibility 2, D region locus 1
chr17	35469886	35473632	Promoter	0	H2-Q10	histocompatibility 2, Q region locus 10
chr17	35667456	35667916	Promoter	0	Vars2	valyl-tRNA synthetase 2, mitochondrial
chr17	45572620	45573953	Promoter	0	Hsp90ab1	heat shock protein 90 alpha (cytosolic), class B member 1
chr17	45584357	45584652	Downstream (<1kb)	7609	Slc29a1	solute carrier family 29 (nucleoside transporters), member 1
chr17	45585303	45585900	3' UTR	6361	Slc29a1	solute carrier family 29 (nucleoside transporters), member 1
chr17	45589913	45590399	3' UTR	1862	Slc29a1	solute carrier family 29 (nucleoside transporters), member 1
chr17	45597936	45598614	Intron (uc008crd.2/63959, intron 1 of 12)	989	Slc29a1	solute carrier family 29 (nucleoside transporters), member 1
chr17	45599455	45599799	Promoter	0	Slc29a1	solute carrier family 29 (nucleoside transporters), member 1
chr17	46030686	46031211	Intron (uc008crn.4/22339, intron 1 of 7)	1166	Vegfa	vascular endothelial growth factor A
chr17	46383705	46384007	Promoter	0	Zfp318	zinc finger protein 318
chr17	46438271	46438749	Promoter	0	Slc22a7	solute carrier family 22 (organic anion transporter), member 7
chr17	46723155	46725041	Exon (uc008cud.1/224824, exon 10 of 17)	4124	Gnmt	glycine N-methyltransferase
chr17	46725421	46727570	3' UTR	1595	Gnmt	glycine N-methyltransferase
chr17	46727899	46729503	Promoter	0	Gnmt	glycine N-methyltransferase
chr17	46735306	46735754	3' UTR	-6141	Gnmt	glycine N-methyltransferase
chr17	47439368	47439892	Intron (uc008cvg.2/224833, intron 1 of 4)	-1993	1700001C19Rik	RIKEN cDNA 1700001C19 gene
chr17	47507900	47508502	Intron (uc008cvk.1/12445, intron 1 of 6)	2849	Ccnd3	cyclin D3
chr17	47737448	47737839	Promoter	-92	Tfeb	transcription factor EB
chr17	49368904	49369240	Distal Intergenic	-55944	Gm17830	predicted gene, 17830
chr17	49422952	49423229	Distal Intergenic	-5135	Mocs1	molybdenum cofactor synthesis 1
chr17	53643445	53643726	Intron (uc008czp.2/18519, intron 7 of 17)	45502	Sgol1	shugoshin-like 1 (S. pombe)
chr17	55878629	55878994	Promoter	0	Zfp119a	zinc finger protein 119a
chr17	55891931	55892606	Promoter	0	Zfp959	zinc finger protein 959
chr17	55944755	55945663	Promoter	0	Zfp119a	zinc finger protein 119a
chr17	56009139	56009547	Promoter	0	Mpnd	MPN domain containing
chr17	56108649	56109122	Intron (uc008day.2/57435, intron 3 of 8)	680	Plin4	perilipin 4
chr17	56116317	56116584	Exon (uc008daz.1/66968, exon 3 of 8)	714	Plin5	perilipin 5
chr17	56117193	56117682	Promoter	0	Plin5	perilipin 5
chr17	56120014	56120637	Exon (uc008dbb.1/76905, exon 2 of 2)	1309	Lrg1	leucine-rich alpha-2-glycoprotein 1
chr17	56211045	56211317	Intron (uc008dbh.2/224897, intron 3 of 20)	7572	Dpp9	dipeptidylpeptidase 9
chr17	57225801	57228583	Promoter	0	C3	complement component 3
chr17	57233017	57233415	Downstream (1-2kb)	-4881	C3	complement component 3
chr17	63494768	63495045	Intron (uc008dfl.2/50758, intron 1 of 8)	-2015	Fbxl17	F-box and leucine-rich repeat protein 17
chr17	64600380	64601039	Promoter	-610	Man2a1	mannosidase 2, alpha 1
chr17	64604205	64604503	Intron (uc012awd.1/17158, intron 1 of 11)	2556	Man2a1	mannosidase 2, alpha 1
chr17	64617691	64618190	Intron (uc012awd.1/17158, intron 1 of 11)	16042	Man2a1	mannosidase 2, alpha 1
chr17	64762798	64765428	Distal Intergenic	-1683	Dreh	down-regulated in hepatocellular carcinoma
chr17	65613292	65613932	Promoter	0	Vapa	vesicle-associated membrane protein, associated protein A
chr17	66881158	66881539	Intron (uc008dka.2/19274, intron 14 of 30)	62903	Ptprm	protein tyrosine phosphatase, receptor type, M
chr17	66882357	66882690	Intron (uc008dka.2/19274, intron 14 of 30)	61752	Ptprm	protein tyrosine phosphatase, receptor type, M
chr17	70852782	70853316	Promoter	216	Tgif1	TGFB-induced factor homeobox 1
chr17	71088302	71089608	Intron (uc008dlx.1/17929, intron 20 of 37)	68721	Myom1	myomesin 1
chr17	71204257	71205485	Promoter	0	Lpin2	lipin 2
chr17	72837255	72837693	Promoter	0	Ypel5	yippee-like 5 (Drosophila)
chr17	74294671	74295711	Promoter	0	Memo1	mediator of cell motility 1
chr17	74489510	74489802	Promoter	17	Yipf4	Yip1 domain family, member 4
chr17	79895795	79896205	Promoter	0	Atl2	atlastin GTPase 2
chr17	79918454	79918865	Distal Intergenic	-22331	Atl2	atlastin GTPase 2
chr17	79938192	79938808	Distal Intergenic	-42069	Atl2	atlastin GTPase 2
chr17	79995263	79995677	Distal Intergenic	53184	Hnrnpll	heterogeneous nuclear ribonucleoprotein L-like
chr17	80022161	80022511	Distal Intergenic	26350	Hnrnpll	heterogeneous nuclear ribonucleoprotein L-like
chr17	80160531	80160811	Intron (uc008dqo.1/319625, intron 4 of 6)	33060	Galm	galactose mutarotase
chr17	80207009	80207504	Promoter	0	Srsf7	serine/arginine-rich splicing factor 7
chr17	80482781	80483436	Distal Intergenic	-2328	Sos1	son of sevenless homolog 1 (Drosophila)
chr17	80493871	80494178	Distal Intergenic	-13418	Sos1	son of sevenless homolog 1 (Drosophila)
chr17	80760625	80761100	Distal Intergenic	-32600	Map4k3	mitogen-activated protein kinase kinase kinase kinase 3
chr17	81385444	81385948	3' UTR	59024	Slc8a1	solute carrier family 8 (sodium/calcium exchanger), member 1
chr17	83836029	83836479	Intron (uc008dsk.1/107766, intron 4 of 9)	10311	Haao	3-hydroxyanthranilate 3,4-dioxygenase
chr17	84187324	84188765	Promoter	0	Zfp36l2	zinc finger protein 36, C3H type-like 2
chr17	84405601	84405989	Intron (uc012axy.1/240174, intron 22 of 37)	29721	Thada	thyroid adenoma associated
chr17	84732570	84732996	Intron (uc008dtc.1/72416, intron 25 of 37)	49449	Abcg8	ATP-binding cassette, sub-family G (WHITE), member 8
chr17	84957917	84958303	Promoter	0	Ppm1b	protein phosphatase 1B, magnesium dependent, beta isoform
chr17	85044493	85044800	Intron (uc008dtl.1/20532, intron 4 of 9)	16146	Slc3a1	solute carrier family 3, member 1
chr17	86503330	86503867	Intron (uc008dug.2/18754, intron 10 of 14)	-216152	2010106C02Rik	RIKEN cDNA 2010106C02 gene
chr17	86753257	86754393	Promoter	0	Epas1	endothelial PAS domain protein 1
chr17	86769777	86770171	Intron (uc008duj.2/13819, intron 1 of 15)	15913	Epas1	endothelial PAS domain protein 1
chr17	87036216	87036638	Distal Intergenic	10655	Cript	cysteine-rich PDZ-binding protein
chr17	87263448	87263710	Intron (uc008dur.2/193813, intron 1 of 3)	2237	Mcfd2	multiple coagulation factor deficiency 2
chr17	87282195	87283456	Promoter	0	Ttc7	tetratricopeptide repeat domain 7
chr17	87446642	87447476	Promoter	0	Calm2	calmodulin 2
chr17	94656645	94656914	Distal Intergenic	92978	Mettl4	methyltransferase like 4
chr18	3337107	3338049	Promoter	0	Crem	cAMP responsive element modulator
chr18	6764718	6765361	Promoter	0	Rab18	RAB18, member RAS oncogene family
chr18	7868552	7869412	Promoter	0	Wac	WW domain containing adaptor with coiled-coil
chr18	10666178	10666562	Intron (uc008eba.1/106861, intron 4 of 8)	40134	Abhd3	abhydrolase domain containing 3
chr18	10706411	10707072	Promoter	0	Abhd3	abhydrolase domain containing 3
chr18	12195819	12196071	Intron (uc008ecb.1/18145, intron 20 of 24)	27089	3110002H16Rik	RIKEN cDNA 3110002H16 gene
chr18	12236155	12236441	Promoter	0	Npc1	Niemann-Pick type C1
chr18	12550192	12550550	Intron (uc008ecf.2/16774, intron 62 of 74)	45993	Lama3	laminin, alpha 3
chr18	12555000	12555895	Intron (uc008ecf.2/16774, intron 64 of 74)	50801	Lama3	laminin, alpha 3
chr18	12634997	12636546	Distal Intergenic	-6987	Ttc39c	tetratricopeptide repeat domain 39C
chr18	12636881	12637448	Distal Intergenic	-6085	Ttc39c	tetratricopeptide repeat domain 39C
chr18	12642142	12652124	Promoter	0	Ttc39c	tetratricopeptide repeat domain 39C
chr18	12652804	12656029	Intron (uc008eci.2/72747, intron 1 of 2)	9271	Ttc39c	tetratricopeptide repeat domain 39C
chr18	12697998	12698325	Exon (uc008ecj.2/72747, exon 6 of 14)	-16486	Mir1948	microRNA 1948
chr18	12861577	12863415	Promoter	0	Osbpl1a	oxysterol binding protein-like 1A
chr18	16808271	16808757	Promoter	489	Cdh2	cadherin 2
chr18	20058933	20059896	Promoter	0	Dsc2	desmocollin 2
chr18	20665197	20667639	Promoter	0	Ttr	transthyretin
chr18	20931456	20931880	Distal Intergenic	-12745	Rnf125	ring finger protein 125
chr18	21174247	21174502	Intron (uc008efg.1/381126, intron 2 of 5)	101903	Mep1b	meprin 1 beta
chr18	21299878	21300253	Promoter	0	Garem1	GRB2 associated regulator of MAPK1 subtype 1
chr18	31759282	31759584	Promoter	-240	Ammecr1l	AMME chromosomal region gene 1-like
chr18	32068011	32068348	Promoter	277	Iws1	IWS1, SUPT6 interacting protein
chr18	32137973	32138267	Promoter	0	Proc	protein C
chr18	32162855	32163268	Promoter	0	Map3k2	mitogen-activated protein kinase kinase kinase 2
chr18	34220824	34221220	Promoter	0	Apc	adenomatosis polyposis coli
chr18	34330881	34331414	Promoter	0	Srp19	signal recognition particle 19
chr18	35118555	35119371	Promoter	0	Ctnna1	catenin (cadherin associated protein), alpha 1
chr18	35657883	35658402	Intron (uc008emn.1/71242, intron 4 of 5)	-2684	Prob1	proline rich basic protein 1
chr18	35771160	35771833	Promoter	0	Ube2d2a	ubiquitin-conjugating enzyme E2D 2A
chr18	35829700	35830326	Promoter	0	Cxxc5	CXXC finger 5
chr18	36661322	36661603	Intron (uc008enw.2/108857, intron 6 of 7)	-2457	Eif4ebp3	eukaryotic translation initiation factor 4E binding protein 3
chr18	36663864	36664392	Promoter	0	Eif4ebp3	eukaryotic translation initiation factor 4E binding protein 3
chr18	36679104	36679540	Promoter	0	Apbb3	amyloid beta (A4) precursor protein-binding, family B, member 3
chr18	38185083	38185498	Distal Intergenic	24264	Pcdh1	protocadherin 1
chr18	38211749	38212076	Distal Intergenic	-1987	Pcdh1	protocadherin 1
chr18	38418878	38419222	Promoter	0	Ndfip1	Nedd4 family interacting protein 1
chr18	38778153	38778446	Distal Intergenic	88301	Fgf1	fibroblast growth factor 1
chr18	38866784	38867078	Promoter	-37	Fgf1	fibroblast growth factor 1
chr18	38867464	38867899	Promoter	-717	Fgf1	fibroblast growth factor 1
chr18	39364000	39364841	Intron (uc008esr.1/71302, intron 22 of 22)	1417	Arhgap26	Rho GTPase activating protein 26
chr18	39430627	39430916	Intron (uc008esx.1/14815, intron 1 of 7)	56329	Nr3c1	nuclear receptor subfamily 3, group C, member 1
chr18	39489533	39490089	Promoter	0	Nr3c1	nuclear receptor subfamily 3, group C, member 1
chr18	39828099	39828491	Distal Intergenic	54602	Pabpc2	poly(A) binding protein, cytoplasmic 2
chr18	45569864	45570787	Intron (uc008evd.2/140492, intron 5 of 10)	10513	Kcnn2	potassium intermediate/small conductance calcium-activated channel, subfamily N, member 2
chr18	46525559	46526008	Promoter	0	Fem1c	fem-1 homolog c (C.elegans)
chr18	46629220	46629650	Distal Intergenic	31516	Eif1a	eukaryotic translation initiation factor 1A
chr18	46635072	46635517	Distal Intergenic	37368	Eif1a	eukaryotic translation initiation factor 1A
chr18	46645057	46645323	Distal Intergenic	47353	Eif1a	eukaryotic translation initiation factor 1A
chr18	46650604	46650943	Distal Intergenic	52900	Eif1a	eukaryotic translation initiation factor 1A
chr18	46728008	46728566	Promoter	0	Cdo1	cysteine dioxygenase 1, cytosolic
chr18	49832436	49832923	Promoter	-74	Dmxl1	Dmx-like 1
chr18	50128196	50128507	Promoter	0	Hsd17b4	hydroxysteroid (17-beta) dehydrogenase 4
chr18	51165213	51165512	Intron (uc008ewz.1/71373, intron 1 of 1)	47315	Prr16	proline rich 16
chr18	53853764	53854124	Distal Intergenic	-7989	Csnk1g3	casein kinase 1, gamma 3
chr18	53855086	53855353	Distal Intergenic	-6760	Csnk1g3	casein kinase 1, gamma 3
chr18	54250689	54251000	Distal Intergenic	-171295	Redrum	Redrum, erythroid developmental long intergenic non-protein coding transcript
chr18	60211951	60212312	Promoter	0	Gm4951	predicted gene 4951
chr18	60604406	60604804	5' UTR	-3909	Synpo	synaptopodin
chr18	60605851	60606605	Intron (uc008fap.2/104027, intron 1 of 2)	3499	Synpo	synaptopodin
chr18	60660004	60660337	Distal Intergenic	-3073	G630071F17Rik	RIKEN cDNA G630071F17 gene
chr18	60660715	60660998	Distal Intergenic	-2412	G630071F17Rik	RIKEN cDNA G630071F17 gene
chr18	61211254	61211600	Promoter	0	Slc26a2	solute carrier family 26 (sulfate transporter), member 2
chr18	61373760	61374020	Intron (uc008fbx.1/170826, intron 1 of 11)	26411	Ppargc1b	peroxisome proliferative activated receptor, gamma, coactivator 1 beta
chr18	61398766	61399097	Intron (uc008fbx.1/170826, intron 1 of 11)	1334	Ppargc1b	peroxisome proliferative activated receptor, gamma, coactivator 1 beta
chr18	61438003	61438492	Distal Intergenic	-37572	Ppargc1b	peroxisome proliferative activated receptor, gamma, coactivator 1 beta
chr18	61535639	61536037	Promoter	499	Arhgef37	Rho guanine nucleotide exchange factor (GEF) 37
chr18	61675640	61675988	Distal Intergenic	-10102	Carmn	cardiac mesoderm enhancer-associated non-coding RNA
chr18	61858702	61859622	Intron (uc012bds.1/319713, intron 2 of 22)	52202	Ablim3	actin binding LIM protein family, member 3
chr18	61908957	61909227	Intron (uc012bds.1/319713, intron 1 of 22)	2597	Ablim3	actin binding LIM protein family, member 3
chr18	62095501	62095932	Distal Intergenic	84049	Adrb2	adrenergic receptor, beta 2
chr18	64325589	64326124	Distal Intergenic	-14240	Onecut2	one cut domain, family member 2
chr18	64339869	64340276	Promoter	-88	Onecut2	one cut domain, family member 2
chr18	65220726	65221230	Intron (uc033hho.1/100526497, intron 1 of 1)	-27631	Mir122	microRNA 122
chr18	65222662	65222953	Intron (uc033hho.1/100526497, intron 1 of 1)	-25908	Mir122	microRNA 122
chr18	65226066	65226480	Intron (uc033hho.1/100526497, intron 1 of 1)	-22381	Mir122	microRNA 122
chr18	65244100	65246001	Intron (uc033hho.1/100526497, intron 1 of 1)	-2860	Mir122	microRNA 122
chr18	65248277	65251373	Promoter	0	Mir122	microRNA 122
chr18	66002439	66003126	Promoter	0	Lman1	lectin, mannose-binding, 1
chr18	67724294	67724646	Promoter	0	Ptpn2	protein tyrosine phosphatase, non-receptor type 2
chr18	67774915	67775437	Promoter	39	Seh1l	SEH1-like (S. cerevisiae
chr18	68005994	68006331	Intron (uc008fng.1/52662, intron 1 of 5)	72737	Ldlrad4	low density lipoprotein receptor class A domain containing 4
chr18	74778268	74779515	Promoter	0	Scarna17	small Cajal body-specific RNA 17
chr18	74882312	74882750	Distal Intergenic	78513	Lipg	lipase, endothelial
chr18	74957915	74958651	Intron (uc008fpu.2/16891, intron 1 of 9)	2612	Lipg	lipase, endothelial
chr18	74960904	74961463	Promoter	0	Lipg	lipase, endothelial
chr18	75367272	75367704	Promoter	0	Smad7	SMAD family member 7
chr18	75448156	75448462	Intron (uc008fqf.2/269037, intron 3 of 4)	-66183	Gm10532	predicted gene 10532
chr18	75502810	75503408	Intron (uc008fqf.2/269037, intron 2 of 4)	-11237	Gm10532	predicted gene 10532
chr18	75666135	75666667	Intron (uc008fqg.2/269037, intron 1 of 11)	31029	Ctif	CBP80/20-dependent translation initiation factor
chr18	77773784	77774253	Promoter	16	Atp5a1	ATP synthase, H+ transporting, mitochondrial F1 complex, alpha subunit 1
chr18	77794570	77794902	Promoter	20	Pstpip2	proline-serine-threonine phosphatase-interacting protein 2
chr18	80255947	80256560	Promoter	0	Pqlc1	PQ loop repeat containing 1
chr18	84087552	84088332	Promoter	0	Zadh2	zinc binding alcohol dehydrogenase, domain containing 2
chr18	84906208	84906679	Distal Intergenic	-28346	Fbxo15	F-box protein 15
chr18	84909886	84910185	Distal Intergenic	-24840	Fbxo15	F-box protein 15
chr19	3323197	3323657	Promoter	0	Cpt1a	carnitine palmitoyltransferase 1a, liver
chr19	3323959	3324559	Intron (uc008fwf.2/12894, intron 1 of 18)	658	Cpt1a	carnitine palmitoyltransferase 1a, liver
chr19	3324883	3325778	Intron (uc008fwf.2/12894, intron 1 of 18)	1582	Cpt1a	carnitine palmitoyltransferase 1a, liver
chr19	3326325	3326934	Intron (uc008fwf.2/12894, intron 1 of 18)	3024	Cpt1a	carnitine palmitoyltransferase 1a, liver
chr19	3767517	3768082	Promoter	96	Kmt5b	lysine methyltransferase 5B
chr19	4036313	4038209	Promoter	0	Gstp1	glutathione S-transferase, pi 1
chr19	4068369	4069351	Distal Intergenic	-8925	Gstp3	glutathione S-transferase pi 3
chr19	4148263	4148876	Promoter	0	Coro1b	coronin, actin binding protein 1B
chr19	4191929	4192383	Promoter	0	Ppp1ca	protein phosphatase 1, catalytic subunit, alpha isoform
chr19	4588529	4588787	Intron (uc008gaf.2/18563, intron 2 of 20)	-5532	Pcx	pyruvate carboxylase
chr19	4594014	4594372	Promoter	0	Pcx	pyruvate carboxylase
chr19	4767604	4767936	Intron (uc008gap.1/102902673, intron 2 of 2)	11079	Rbm4b	RNA binding motif protein 4B
chr19	5637154	5637883	Promoter	0	Rela	v-rel reticuloendotheliosis viral oncogene homolog A (avian)
chr19	5799929	5803019	Promoter	0	Malat1	metastasis associated lung adenocarcinoma transcript 1 (non-coding RNA)
chr19	5849876	5850587	Intron (uc012bhf.1/uc012bhf.1, intron 1 of 1)	-4396	Neat1	nuclear paraspeckle assembly transcript 1 (non-protein coding)
chr19	5912587	5913155	Promoter	0	Dpf2	D4, zinc and double PHD fingers family 2
chr19	6268310	6269293	Exon (uc008ghy.1/uc008ghy.1, exon 2 of 2)	3466	Mir192	microRNA 192
chr19	6363557	6364094	Promoter	0	Sf1	splicing factor 1
chr19	7482994	7483729	Promoter	0	Rtn3	reticulon 3
chr19	8756784	8757354	Promoter	0	LOC102640359	uncharacterized LOC102640359
chr19	9954734	9955016	Distal Intergenic	-25584	Fth1	ferritin heavy polypeptide 1
chr19	9982303	9983057	5' UTR	1703	Fth1	ferritin heavy polypeptide 1
chr19	10096443	10096706	Intron (uc008gpb.1/56473, intron 1 of 11)	4797	Fads2	fatty acid desaturase 2
chr19	10100922	10102162	Promoter	0	Fads2	fatty acid desaturase 2
chr19	10122197	10122571	Distal Intergenic	-20694	Fads2	fatty acid desaturase 2
chr19	10604118	10604585	Promoter	0	Tkfc	triokinase, FMN cyclase
chr19	12638078	12638350	Intron (uc008guh.1/107146, intron 1 of 5)	4770	Glyat	glycine-N-acyltransferase
chr19	12795736	12796498	Promoter	0	Zfp91	zinc finger protein 91
chr19	17393973	17394381	Promoter	0	Rfk	riboflavin kinase
chr19	17762872	17763254	Intron (uc008gxp.3/18552, intron 2 of 37)	74378	Pcsk5	proprotein convertase subtilisin/kexin type 5
chr19	20552385	20552796	Promoter	-55	C730002L08Rik	RIKEN cDNA C730002L08 gene
chr19	21271920	21272560	Promoter	0	Zfand5	zinc finger, AN1-type domain 5
chr19	21472296	21472565	Promoter	96	Gda	guanine deaminase
chr19	21818440	21818739	Intron (uc008gzg.2/83921, intron 13 of 24)	40100	Tmem2	transmembrane protein 2
chr19	23034975	23035350	Distal Intergenic	-105876	Klf9	Kruppel-like factor 9
chr19	23038308	23038679	Distal Intergenic	-102547	Klf9	Kruppel-like factor 9
chr19	23056739	23057502	Intron (uc008gzx.1/uc008gzx.1, intron 5 of 5)	-83724	Klf9	Kruppel-like factor 9
chr19	23068585	23069023	Intron (uc008gzx.1/uc008gzx.1, intron 1 of 5)	-72203	Klf9	Kruppel-like factor 9
chr19	23133926	23136915	Exon (uc008gzy.1/uc008gzy.1, exon 1 of 2)	-4311	Klf9	Kruppel-like factor 9
chr19	23140586	23141550	Promoter	0	Klf9	Kruppel-like factor 9
chr19	26579691	26580126	Distal Intergenic	-25034	Smarca2	SWI/SNF related, matrix associated, actin dependent regulator of chromatin, subfamily a, member 2
chr19	26606376	26606902	Intron (uc008hbn.1/67155, intron 1 of 32)	1216	Smarca2	SWI/SNF related, matrix associated, actin dependent regulator of chromatin, subfamily a, member 2
chr19	29047601	29048236	Promoter	0	Ak3	adenylate kinase 3
chr19	29049527	29050052	Distal Intergenic	-1625	Ak3	adenylate kinase 3
chr19	29126579	29127809	Intron (uc008hda.1/59028, intron 5 of 8)	-7470	Mir101b	microRNA 101b
chr19	30030117	30030806	Promoter	0	Uhrf2	ubiquitin-like, containing PHD and RING finger domains 2
chr19	32532366	32532640	Distal Intergenic	46597	Minpp1	multiple inositol polyphosphate histidine phosphatase 1
chr19	32542933	32543378	Distal Intergenic	-52337	Papss2	3'-phosphoadenosine 5'-phosphosulfate synthase 2
chr19	32711776	32712595	Promoter	0	Atad1	ATPase family, AAA domain containing 1
chr19	32755850	32756675	Promoter	-902	Pten	phosphatase and tensin homolog
chr19	32757032	32757842	Promoter	0	Pten	phosphatase and tensin homolog
chr19	33391776	33392165	Promoter	130	Rnls	renalase, FAD-dependent amine oxidase
chr19	34498708	34499210	Intron (uc008hgm.2/16889, intron 8 of 9)	-23573	Ch25h	cholesterol 25-hydroxylase
chr19	34712190	34712460	Intron (uc008hgu.1/240638, intron 1 of 6)	34651	Slc16a12	solute carrier family 16 (monocarboxylic acid transporters), member 12
chr19	34718626	34719031	Intron (uc008hgu.1/240638, intron 1 of 6)	28080	Slc16a12	solute carrier family 16 (monocarboxylic acid transporters), member 12
chr19	36736449	36736903	Promoter	0	Ppp1r3c	protein phosphatase 1, regulatory (inhibitor) subunit 3C
chr19	37434496	37436378	Promoter	0	Hhex	hematopoietically expressed homeobox
chr19	37442543	37443114	Distal Intergenic	7702	Hhex	hematopoietically expressed homeobox
chr19	37702386	37702847	Distal Intergenic	4578	Cyp26a1	cytochrome P450, family 26, subfamily a, polypeptide 1
chr19	38114820	38116476	Downstream (<1kb)	8335	Rbp4	retinol binding protein 4, plasma
chr19	38118482	38122123	Exon (uc008hjd.2/19662, exon 5 of 6)	2688	Rbp4	retinol binding protein 4, plasma
chr19	38124395	38125166	Promoter	0	Rbp4	retinol binding protein 4, plasma
chr19	38191280	38191795	Intron (uc008hjg.1/70567, intron 12 of 13)	32337	Fra10ac1	FRA10AC1 homolog (human)
chr19	38398993	38399259	Intron (uc008hjm.1/240660, intron 1 of 1)	3013	Slc35g1	solute carrier family 35, member G1
chr19	40297464	40297792	Intron (uc008hkm.1/20411, intron 20 of 21)	-25848	Pdlim1	PDZ and LIM domain 1 (elfin)
chr19	40432063	40432376	Intron (uc008hkn.1/20411, intron 1 of 22)	19022	Sorbs1	sorbin and SH3 domain containing 1
chr19	41263832	41264304	Promoter	0	Tm9sf3	transmembrane 9 superfamily member 3
chr19	43524286	43525099	Promoter	0	Got1	glutamic-oxaloacetic transaminase 1, soluble
chr19	43526026	43526341	Distal Intergenic	-1421	Got1	glutamic-oxaloacetic transaminase 1, soluble
chr19	43792221	43793210	Intron (uc008how.1/12780, intron 2 of 31)	9913	Abcc2	ATP-binding cassette, sub-family C (CFTR/MRP), member 2
chr19	43797206	43797581	Intron (uc008how.1/12780, intron 3 of 31)	14898	Abcc2	ATP-binding cassette, sub-family C (CFTR/MRP), member 2
chr19	43894828	43895109	Intron (uc033hkq.2/71972, intron 4 of 15)	-15060	Dnmbp	dynamin binding protein
chr19	44388400	44388954	Distal Intergenic	18755	Scd1	stearoyl-Coenzyme A desaturase 1
chr19	46328726	46329063	Exon (uc008hte.1/68431, exon 2 of 4)	539	Fbxl15	F-box and leucine-rich repeat protein 15
chr19	46501361	46502034	Promoter	0	Trim8	tripartite motif-containing 8
chr19	46591533	46591951	Exon (uc008htu.1/94279, exon 10 of 12)	-7155	Wbp1l	WW domain binding protein 1 like
chr19	46601535	46601880	Intron (uc008htw.2/226178, intron 1 of 3)	2429	Wbp1l	WW domain binding protein 1 like
chr19	46645043	46645351	Intron (uc008htw.2/226178, intron 2 of 3)	21642	Wbp1l	WW domain binding protein 1 like
chr19	46646157	46646541	Intron (uc008htw.2/226178, intron 2 of 3)	22756	Wbp1l	WW domain binding protein 1 like
chr19	46668209	46668551	Intron (uc008hua.2/13074, intron 6 of 7)	4449	Cyp17a1	cytochrome P450, family 17, subfamily a, polypeptide 1
chr19	46706874	46707297	Promoter	-146	As3mt	arsenic (+3 oxidation state) methyltransferase
chr19	46908903	46909326	Promoter	229	Nt5c2	5'-nucleotidase, cytosolic II
chr19	47450327	47450757	Intron (uc008huz.2/14218, intron 1 of 14)	13654	Sh3pxd2a	SH3 and PX domains 2A
chr19	47458103	47458492	Intron (uc008huz.2/14218, intron 1 of 14)	5919	Sh3pxd2a	SH3 and PX domains 2A
chr19	47854926	47855217	Promoter	0	Gsto1	glutathione S-transferase omega 1
chr19	53902923	53903623	Promoter	0	Pdcd4	programmed cell death 4
chr19	54199496	54200050	Distal Intergenic	154314	Adra2a	adrenergic receptor, alpha 2a
chr19	55139342	55139759	Distal Intergenic	-12126	Gpam	glycerol-3-phosphate acyltransferase, mitochondrial
chr19	55170386	55170793	Distal Intergenic	-10092	Tectb	tectorin beta
chr19	55257634	55257938	Intron (uc008hxp.1/433256, intron 1 of 21)	4265	Acsl5	acyl-CoA synthetase long-chain family member 5
chr19	55741325	55741986	Promoter	0	Tcf7l2	transcription factor 7 like 2, T cell specific, HMG box
chr19	57197416	57197690	Promoter	0	Ablim1	actin-binding LIM protein 1
chr19	57360556	57361059	Promoter	0	Fam160b1	family with sequence similarity 160, member B1
chr19	58374431	58375099	Intron (uc008ial.2/14585, intron 3 of 8)	78227	Gm10007	predicted gene 10007
chr19	58395797	58396092	Intron (uc008ial.2/14585, intron 3 of 8)	58502	Gfra1	glial cell line derived neurotrophic factor family receptor alpha 1
chr19	59345578	59345843	Promoter	0	Pdzd8	PDZ domain containing 8
chr19	60580746	60581862	Promoter	0	Cacul1	CDK2 associated, cullin domain 1
chr2	3704388	3704908	Distal Intergenic	-8550	Fam107b	family with sequence similarity 107, member B
chr2	4918794	4921580	Promoter	0	Phyh	phytanoyl-CoA hydroxylase
chr2	4921928	4923154	Exon (uc008ifd.2/16922, exon 2 of 9)	2932	Phyh	phytanoyl-CoA hydroxylase
chr2	4937969	4938355	Exon (uc008ifd.2/16922, exon 9 of 9)	18973	Phyh	phytanoyl-CoA hydroxylase
chr2	4993277	4993800	Exon (uc008ifg.2/70024, exon 3 of 6)	2094	Mcm10	minichromosome maintenance 10 replication initiation factor
chr2	4996364	4996842	Promoter	-470	Mcm10	minichromosome maintenance 10 replication initiation factor
chr2	5895048	5895513	Promoter	0	Sec61a2	Sec61, alpha subunit 2 (S. cerevisiae)
chr2	6212873	6213130	Promoter	0	Echdc3	enoyl Coenzyme A hydratase domain containing 3
chr2	11354528	11355211	Exon (uc029tvr.1/77543, exon 2 of 3)	15039	Gm13293	predicted gene 13293
chr2	11534838	11535330	Intron (uc008iih.2/170768, intron 1 of 14)	18599	Pfkfb3	6-phosphofructo-2-kinase/fructose-2,6-biphosphatase 3
chr2	11705241	11705548	Promoter	0	Il15ra	interleukin 15 receptor, alpha chain
chr2	11708521	11708851	Intron (uc008iir.2/16169, intron 1 of 6)	2809	Il15ra	interleukin 15 receptor, alpha chain
chr2	18056903	18057363	Promoter	-483	Mir7655	microRNA 7655
chr2	18064224	18064982	Promoter	0	Mllt10	myeloid/lymphoid or mixed-lineage leukemia; translocated to, 10
chr2	18093921	18094233	Intron (uc008ilm.2/17354, intron 3 of 22)	29336	Mllt10	myeloid/lymphoid or mixed-lineage leukemia; translocated to, 10
chr2	18441906	18442211	Distal Intergenic	-49076	Dnajc1	DnaJ heat shock protein family (Hsp40) member C1
chr2	22663718	22664138	Intron (uc008inj.1/14417, intron 8 of 12)	9435	Mir3967	microRNA 3967
chr2	24975913	24976221	Promoter	0	Pnpla7	patatin-like phospholipase domain containing 7
chr2	25472558	25472910	Distal Intergenic	-2809	Ptgds	prostaglandin D2 synthase (brain)
chr2	25478300	25478763	Distal Intergenic	-8551	Ptgds	prostaglandin D2 synthase (brain)
chr2	25557527	25558097	Promoter	0	Edf1	endothelial differentiation-related factor 1
chr2	25628608	25629038	Promoter	-634	Fcna	ficolin A
chr2	26600398	26601108	Intron (uc008ivu.2/67512, intron 1 of 5)	3103	Agpat2	1-acylglycerol-3-phosphate O-acyltransferase 2 (lysophosphatidic acid acyltransferase, beta)
chr2	26603234	26604726	Promoter	0	Agpat2	1-acylglycerol-3-phosphate O-acyltransferase 2 (lysophosphatidic acid acyltransferase, beta)
chr2	26933003	26933962	Promoter	0	Surf4	surfeit gene 4
chr2	27246901	27247884	Promoter	0	Sardh	sarcosine dehydrogenase
chr2	27248209	27248578	Promoter	-906	Sardh	sarcosine dehydrogenase
chr2	27560496	27561120	Distal Intergenic	45349	Wdr5	WD repeat domain 5
chr2	27582968	27583282	Distal Intergenic	67821	Wdr5	WD repeat domain 5
chr2	27595862	27597471	Distal Intergenic	-79730	Rxra	retinoid X receptor alpha
chr2	27598927	27600048	Distal Intergenic	-77153	Rxra	retinoid X receptor alpha
chr2	27624850	27626977	Distal Intergenic	-50224	Rxra	retinoid X receptor alpha
chr2	27671751	27672283	Distal Intergenic	-4918	Rxra	retinoid X receptor alpha
chr2	27675762	27677030	Promoter	-171	Rxra	retinoid X receptor alpha
chr2	30066227	30066685	Promoter	0	Set	SET nuclear oncogene
chr2	30133482	30133818	Promoter	-53	Tbc1d13	TBC1 domain family, member 13
chr2	30171392	30171793	Promoter	0	Endog	endonuclease G
chr2	30237460	30238007	Promoter	0	Lrrc8a	leucine rich repeat containing 8A
chr2	30415263	30416312	Promoter	0	Ptpa	protein phosphatase 2 protein activator
chr2	31458832	31459660	Exon (uc008jds.3/uc008jds.3, exon 13 of 14)	-10610	Ass1	argininosuccinate synthetase 1
chr2	31460062	31460661	3' UTR	-9609	Ass1	argininosuccinate synthetase 1
chr2	31464314	31464956	Distal Intergenic	-5314	Ass1	argininosuccinate synthetase 1
chr2	31470103	31472583	Promoter	0	Ass1	argininosuccinate synthetase 1
chr2	31473045	31474247	Intron (uc008jdu.1/11898, intron 1 of 15)	2775	Ass1	argininosuccinate synthetase 1
chr2	32408468	32408786	Distal Intergenic	12578	Ptges2	prostaglandin E synthase 2
chr2	32409109	32409622	Distal Intergenic	13219	Ptges2	prostaglandin E synthase 2
chr2	32412981	32414508	3' UTR	9558	Slc25a25	solute carrier family 25 (mitochondrial carrier, phosphate carrier), member 25
chr2	32418422	32418755	Intron (uc008jfn.2/227731, intron 5 of 9)	5311	Slc25a25	solute carrier family 25 (mitochondrial carrier, phosphate carrier), member 25
chr2	32419193	32424536	Promoter	0	Slc25a25	solute carrier family 25 (mitochondrial carrier, phosphate carrier), member 25
chr2	32535134	32535977	Promoter	0	Fam102a	family with sequence similarity 102, member A
chr2	32701078	32701801	Distal Intergenic	-6903	Fpgs	folylpolyglutamyl synthetase
chr2	33467885	33468530	Promoter	2	Zbtb43	zinc finger and BTB domain containing 43
chr2	34870723	34871290	Promoter	0	Psmd5	proteasome (prosome, macropain) 26S subunit, non-ATPase, 5
chr2	36159403	36159657	Exon (uc008jlj.2/67871, exon 5 of 7)	-22699	Rbm18	RNA binding motif protein 18
chr2	38998037	38998308	Promoter	-1	Wdr38	WD repeat domain 38
chr2	49451462	49451854	Promoter	0	Epc2	enhancer of polycomb homolog 2 (Drosophila)
chr2	58743586	58743937	Intron (uc008jsv.2/76654, intron 1 of 7)	-11247	Upp2	uridine phosphorylase 2
chr2	58747556	58748212	Intron (uc008jsv.2/76654, intron 1 of 7)	-6972	Upp2	uridine phosphorylase 2
chr2	58754679	58755464	Promoter	0	Upp2	uridine phosphorylase 2
chr2	58755892	58756841	Intron (uc008jsv.2/76654, intron 2 of 7)	708	Upp2	uridine phosphorylase 2
chr2	60283584	60284706	Promoter	0	Cd302	CD302 antigen
chr2	60797424	60797816	Exon (uc008jur.2/56878, exon 3 of 15)	-16483	Rbms1	RNA binding motif, single stranded interacting protein 1
chr2	64059437	64059777	Intron (uc008jvv.3/60344, intron 2 of 2)	38261	Fign	fidgetin
chr2	65237439	65237843	Intron (uc008jwb.2/319876, intron 1 of 12)	646	Cobll1	Cobl-like 1
chr2	67881778	67882289	Distal Intergenic	100735	Mir6335	microRNA 6335
chr2	69885574	69885859	Promoter	0	Mettl5	methyltransferase like 5
chr2	69897139	69897467	Promoter	0	Ubr3	ubiquitin protein ligase E3 component n-recognin 3
chr2	70661468	70661817	Promoter	0	Gorasp2	golgi reassembly stacking protein 2
chr2	71873090	71873539	Promoter	0	Pdk1	pyruvate dehydrogenase kinase, isoenzyme 1
chr2	72154104	72156833	Intron (uc008kbn.2/56508, intron 6 of 30)	13376	Rapgef4	Rap guanine nucleotide exchange factor (GEF) 4
chr2	72172852	72173443	Intron (uc008kbn.2/56508, intron 6 of 30)	-6250	Rapgef4	Rap guanine nucleotide exchange factor (GEF) 4
chr2	72179638	72180277	Promoter	0	Rapgef4	Rap guanine nucleotide exchange factor (GEF) 4
chr2	72785487	72785841	Intron (uc008kby.1/76218, intron 4 of 5)	27876	6430710C18Rik	RIKEN cDNA 6430710C18 gene
chr2	72978995	72980175	Promoter	0	Sp3os	trans-acting transcription factor 3, opposite strand
chr2	73911068	73911464	Promoter	0	Atp5g3	ATP synthase, H+ transporting, mitochondrial F0 complex, subunit C3 (subunit 9)
chr2	75703365	75704982	Promoter	0	Nfe2l2	nuclear factor, erythroid derived 2, like 2
chr2	77503614	77503981	5' UTR	15685	Zfp385b	zinc finger protein 385B
chr2	83724434	83724802	Promoter	37	Itgav	integrin alpha V
chr2	84715460	84715729	Promoter	-296	Zdhhc5	zinc finger, DHHC domain containing 5
chr2	84850914	84851607	Intron (uc008kji.1/72401, intron 5 of 12)	10288	Slc43a1	solute carrier family 43, member 1
chr2	86069970	86070522	Distal Intergenic	-4182	Olfr1036	olfactory receptor 1036
chr2	90580315	90580808	Promoter	0	Ptprj	protein tyrosine phosphatase, receptor type, J
chr2	91264811	91265451	Promoter	0	Arfgap2	ADP-ribosylation factor GTPase activating protein 2
chr2	91636175	91636583	Promoter	0	F2	coagulation factor II
chr2	92433777	92434218	Promoter	0	Cry2	cryptochrome 2 (photolyase-like)
chr2	103073581	103073954	Promoter	0	Apip	APAF1 interacting protein
chr2	103483640	103485609	Promoter	0	Cat	catalase
chr2	103797258	103797655	Promoter	0	Caprin1	cell cycle associated protein 1
chr2	104493116	104494334	Promoter	155	Hipk3	homeodomain interacting protein kinase 3
chr2	109917446	109917991	Promoter	0	Lgr4	leucine-rich repeat-containing G protein-coupled receptor 4
chr2	110314600	110314902	Distal Intergenic	-8875	Bbox1	butyrobetaine (gamma), 2-oxoglutarate dioxygenase 1 (gamma-butyrobetaine hydroxylase)
chr2	112265600	112265852	Promoter	-462	Slc12a6	solute carrier family 12, member 6
chr2	117120517	117121023	Promoter	-48	Spred1	sprouty protein with EVH-1 domain 1, related sequence
chr2	119167540	119167935	Promoter	0	Gchfr	GTP cyclohydrolase I feedback regulator
chr2	119351166	119351433	Promoter	0	Chac1	ChaC, cation transport regulator 1
chr2	119355199	119355908	Distal Intergenic	3957	Chac1	ChaC, cation transport regulator 1
chr2	120563604	120563867	Promoter	0	Zfp106	zinc finger protein 106
chr2	121140130	121140661	Promoter	0	Adal	adenosine deaminase-like
chr2	121448748	121449635	Promoter	0	Serf2	small EDRK-rich factor 2
chr2	122028017	122028823	Promoter	0	Eif3j1	eukaryotic translation initiation factor 3, subunit J1
chr2	122241869	122242258	Intron (uc008maj.1/20322, intron 1 of 8)	7030	Sord	sorbitol dehydrogenase
chr2	122788857	122789406	Intron (uc008mbh.2/59010, intron 3 of 9)	6858	Sqrdl	sulfide quinone reductase-like (yeast)
chr2	126549667	126549968	Distal Intergenic	-3056	Slc27a2	solute carrier family 27 (fatty acid transporter), member 2
chr2	126552590	126553353	Promoter	0	Slc27a2	solute carrier family 27 (fatty acid transporter), member 2
chr2	126555539	126556064	Intron (uc008mdq.1/26458, intron 1 of 9)	2515	Slc27a2	solute carrier family 27 (fatty acid transporter), member 2
chr2	126675008	126675843	Promoter	0	Gabpb1	GA repeat binding protein, beta 1
chr2	126928743	126929070	Exon (uc056zpe.1/uc056zpe.1, exon 1 of 1)	4165	Sppl2a	signal peptide peptidase like 2A
chr2	127269870	127270693	Promoter	0	Stard7	START domain containing 7
chr2	128698812	128699210	Promoter	0	Mertk	c-mer proto-oncogene tyrosine kinase
chr2	128943774	128944341	Promoter	0	Zc3h8	zinc finger CCCH type containing 8
chr2	128967062	128967963	Promoter	0	Zc3h6	zinc finger CCCH type containing 6
chr2	129198286	129199017	Promoter	0	Slc20a1	solute carrier family 20, member 1
chr2	131262166	131262798	Promoter	0	Pank2	pantothenate kinase 2
chr2	132577979	132578378	Promoter	0	Gpcpd1	glycerophosphocholine phosphodiesterase 1
chr2	132595564	132596372	Distal Intergenic	-1824	AU019990	expressed sequence AU019990
chr2	132657293	132657623	Distal Intergenic	-29259	1110034G24Rik	RIKEN cDNA 1110034G24 gene
chr2	132689789	132690136	Promoter	-147	1110034G24Rik	RIKEN cDNA 1110034G24 gene
chr2	132695781	132696090	Intron (uc008mne.2/73747, intron 2 of 2)	5498	1110034G24Rik	RIKEN cDNA 1110034G24 gene
chr2	132871806	132872253	Exon (uc008mnn.1/320974, exon 4 of 5)	8609	Lrrn4	leucine rich repeat neuronal 4
chr2	134544198	134544881	Intron (uc008mns.1/15112, intron 2 of 7)	9471	Hao1	hydroxyacid oxidase 1, liver
chr2	134723978	134724512	Distal Intergenic	-61652	Plcb1	phospholipase C, beta 1
chr2	144009551	144010427	Intron (uc008mqj.1/81910, intron 1 of 23)	836	Rrbp1	ribosome binding protein 1
chr2	146525176	146525497	Distal Intergenic	-13172	Ralgapa2	Ral GTPase activating protein, alpha subunit 2 (catalytic)
chr2	146586400	146586767	Distal Intergenic	43469	4933406D12Rik	RIKEN cDNA 4933406D12 gene
chr2	147942793	147943071	Distal Intergenic	102393	Foxa2	forkhead box A2
chr2	147944181	147944650	Distal Intergenic	100814	Foxa2	forkhead box A2
chr2	148045387	148047083	Promoter	0	Foxa2	forkhead box A2
chr2	152360433	152360743	Intron (uc008nfg.2/791417, intron 1 of 4)	14764	Gm14164	predicted gene 14164
chr2	152806146	152806439	Intron (uc033hqv.1/12048, intron 2 of 4)	23551	Bcl2l1	BCL2-like 1
chr2	154601344	154601678	Intron (uc008njm.1/59038, intron 1 of 3)	1995	Pxmp4	peroxisomal membrane protein 4
chr2	154791275	154791698	Promoter	165	Raly	hnRNP-associated with lethal yellow
chr2	155050563	155051142	3' UTR	23355	Ahcy	S-adenosylhomocysteine hydrolase
chr2	155052552	155053322	Distal Intergenic	21175	Ahcy	S-adenosylhomocysteine hydrolase
chr2	155072438	155074682	Promoter	0	Ahcy	S-adenosylhomocysteine hydrolase
chr2	155080955	155081630	Distal Intergenic	-6458	Ahcy	S-adenosylhomocysteine hydrolase
chr2	155084513	155084937	Distal Intergenic	-10016	Ahcy	S-adenosylhomocysteine hydrolase
chr2	155101779	155102068	Distal Intergenic	-1700	2310005A03Rik	RIKEN cDNA 2310005A03 gene
chr2	155378514	155378808	Distal Intergenic	-3048	Trp53inp2	transformation related protein 53 inducible nuclear protein 2
chr2	155381487	155382518	Promoter	0	Trp53inp2	transformation related protein 53 inducible nuclear protein 2
chr2	155517911	155518336	Promoter	0	Acss2	acyl-CoA synthetase short-chain family member 2
chr2	155692063	155692363	Promoter	21	Trpc4ap	transient receptor potential cation channel, subfamily C, member 4 associated protein
chr2	156863050	156863389	Promoter	0	1110008F13Rik	RIKEN cDNA 1110008F13 gene
chr2	158113659	158113955	Downstream (2-3kb)	-21862	2010009K17Rik	RIKEN cDNA 2010009K17 gene
chr2	158306529	158306841	Promoter	36	Lbp	lipopolysaccharide binding protein
chr2	160249704	160250028	Distal Intergenic	77466	Gm826	predicted gene 826
chr2	160332607	160333249	Distal Intergenic	-5113	Gm826	predicted gene 826
chr2	160333963	160334422	Distal Intergenic	-6469	Gm826	predicted gene 826
chr2	160339578	160339913	Distal Intergenic	-12084	Gm826	predicted gene 826
chr2	160350977	160351488	Distal Intergenic	15577	Mafb	v-maf musculoaponeurotic fibrosarcoma oncogene family, protein B (avian)
chr2	160365498	160367291	Promoter	0	Mafb	v-maf musculoaponeurotic fibrosarcoma oncogene family, protein B (avian)
chr2	160645735	160646198	Promoter	0	Top1	topoisomerase (DNA) I
chr2	160805142	160805556	Intron (uc008nre.1/320799, intron 1 of 2)	26862	Zhx3	zinc fingers and homeoboxes 3
chr2	160872697	160873447	Promoter	0	Zhx3	zinc fingers and homeoboxes 3
chr2	162931427	162931789	Promoter	0	Srsf6	serine/arginine-rich splicing factor 6
chr2	163419195	163419811	Promoter	0	Oser1	oxidative stress responsive serine rich 1
chr2	163539380	163540202	Intron (uc008nsz.3/15378, intron 1 of 7)	1519	Hnf4aos	hepatic nuclear factor 4 alpha, opposite strand
chr2	163540468	163541210	Intron (uc008nsz.3/15378, intron 1 of 7)	511	Hnf4aos	hepatic nuclear factor 4 alpha, opposite strand
chr2	163541477	163541876	Promoter	0	Hnf4aos	hepatic nuclear factor 4 alpha, opposite strand
chr2	163546886	163547446	Promoter	0	Hnf4a	hepatic nuclear factor 4, alpha
chr2	163586819	163587220	Distal Intergenic	-15094	Ttpal	tocopherol (alpha) transfer protein-like
chr2	163595795	163597038	Distal Intergenic	-5276	Ttpal	tocopherol (alpha) transfer protein-like
chr2	163642680	163643038	Intron (uc008ntg.2/26943, intron 1 of 9)	-1812	0610039K10Rik	RIKEN cDNA 0610039K10 gene
chr2	163644752	163645224	Promoter	0	Serinc3	serine incorporator 3
chr2	164421255	164421604	Downstream (2-3kb)	-16095	Matn4	matrilin 4
chr2	164422871	164423888	Downstream (<1kb)	-17711	Matn4	matrilin 4
chr2	164441165	164443406	Promoter	0	Sdc4	syndecan 4
chr2	164445595	164446007	Distal Intergenic	-2407	Sdc4	syndecan 4
chr2	164455768	164456151	Distal Intergenic	-4820	Sys1	SYS1 Golgi-localized integral membrane protein homolog (S. cerevisiae)
chr2	164458632	164459064	Distal Intergenic	-1907	Sys1	SYS1 Golgi-localized integral membrane protein homolog (S. cerevisiae)
chr2	164879304	164880291	Promoter	0	Pcif1	PDX1 C-terminal inhibiting factor 1
chr2	166960773	166961060	Intron (uc008nyu.3/20853, intron 2 of 11)	3657	Stau1	staufen (RNA binding protein) homolog 1 (Drosophila)
chr2	167421442	167421962	Promoter	0	Slc9a8	solute carrier family 9 (sodium/hydrogen exchanger), member 8
chr2	167654824	167655241	Intron (uc008oad.1/407243, intron 1 of 5)	6303	Tmem189	transmembrane protein 189
chr2	167687615	167687956	Promoter	-959	Cebpb	CCAAT/enhancer binding protein (C/EBP), beta
chr2	167688687	167689941	Promoter	0	Cebpb	CCAAT/enhancer binding protein (C/EBP), beta
chr2	167690251	167693759	Promoter	0	A530013C23Rik	RIKEN cDNA A530013C23 gene
chr2	167765133	167765448	Distal Intergenic	73956	A530013C23Rik	RIKEN cDNA A530013C23 gene
chr2	167777397	167777932	Distal Intergenic	86220	A530013C23Rik	RIKEN cDNA A530013C23 gene
chr2	167823307	167823807	Distal Intergenic	-108520	Ptpn1	protein tyrosine phosphatase, non-receptor type 1
chr2	167828278	167828626	Distal Intergenic	-103701	Ptpn1	protein tyrosine phosphatase, non-receptor type 1
chr2	167830883	167831486	Distal Intergenic	-100841	Ptpn1	protein tyrosine phosphatase, non-receptor type 1
chr2	167844328	167845060	Distal Intergenic	-87267	Ptpn1	protein tyrosine phosphatase, non-receptor type 1
chr2	167851654	167851944	Distal Intergenic	-80383	Ptpn1	protein tyrosine phosphatase, non-receptor type 1
chr2	167852582	167852874	Distal Intergenic	-79453	Ptpn1	protein tyrosine phosphatase, non-receptor type 1
chr2	167853372	167853848	Distal Intergenic	-78479	Ptpn1	protein tyrosine phosphatase, non-receptor type 1
chr2	167860500	167860997	Distal Intergenic	-71330	Ptpn1	protein tyrosine phosphatase, non-receptor type 1
chr2	167932028	167932561	Promoter	0	Ptpn1	protein tyrosine phosphatase, non-receptor type 1
chr2	168080918	168081245	Promoter	0	Pard6b	par-6 family cell polarity regulator beta
chr2	168206842	168207288	Promoter	0	Adnp	activity-dependent neuroprotective protein
chr2	168230136	168230795	Promoter	0	Gm20716	predicted gene 20716
chr2	173124208	173124778	Promoter	0	Ctcflos	CCCTC-binding factor (zinc finger protein)-like, opposite strand
chr2	173143522	173143914	Distal Intergenic	-9159	Pck1	phosphoenolpyruvate carboxykinase 1, cytosolic
chr2	173146485	173147304	Distal Intergenic	-5769	Pck1	phosphoenolpyruvate carboxykinase 1, cytosolic
chr2	173147742	173148286	Distal Intergenic	-4787	Pck1	phosphoenolpyruvate carboxykinase 1, cytosolic
chr2	173152581	173160864	Promoter	0	Pck1	phosphoenolpyruvate carboxykinase 1, cytosolic
chr2	177472034	177472510	Intron (uc008oha.2/628308, intron 1 of 3)	7292	Zfp970	zinc finger protein 970
chr2	177903123	177903465	3' UTR	5960	Gm14327	predicted gene 14327
chr2	179976744	179977235	Promoter	0	4921531C22Rik	RIKEN cDNA 4921531C22 gene
chr3	5575915	5576708	Promoter	0	Pex2	peroxisomal biogenesis factor 2
chr3	9833359	9833681	Promoter	0	Pag1	phosphoprotein associated with glycosphingolipid microdomains 1
chr3	14755722	14756032	Distal Intergenic	22428	Car1	carbonic anhydrase 1
chr3	18624744	18625718	Exon (uc056zro.1/uc056zro.1, exon 1 of 1)	-144267	4930433B08Rik	RIKEN cDNA 4930433B08 gene
chr3	19187922	19188585	Promoter	0	Mtfr1	mitochondrial fission regulator 1
chr3	21986638	21987368	Distal Intergenic	-89284	Tbl1xr1	transducin (beta)-like 1X-linked receptor 1
chr3	22075888	22077010	Promoter	0	Tbl1xr1	transducin (beta)-like 1X-linked receptor 1
chr3	28695562	28695846	Distal Intergenic	-2057	Slc2a2	solute carrier family 2 (facilitated glucose transporter), member 2
chr3	28722659	28723018	Intron (uc008oua.2/20526, intron 8 of 10)	1142	Slc2a2	solute carrier family 2 (facilitated glucose transporter), member 2
chr3	30793047	30793588	Promoter	171	Sec62	SEC62 homolog (S. cerevisiae)
chr3	32396681	32397149	Distal Intergenic	-31016	Zmat3	zinc finger matrin type 3
chr3	32575138	32575636	Intron (uc008owi.2/67414, intron 17 of 17)	13673	Mfn1	mitofusin 1
chr3	35119460	35119772	Distal Intergenic	-196809	Mir6378	microRNA 6378
chr3	37907662	37907983	Intron (uc029uln.1/626410, intron 1 of 3)	8849	Gm20755	predicted gene, 20755
chr3	38128481	38128857	Distal Intergenic	79262	5430434I15Rik	RIKEN cDNA 5430434I15 gene
chr3	41082968	41083797	Promoter	0	Pgrmc2	progesterone receptor membrane component 2
chr3	41564542	41565603	Promoter	0	Jade1	jade family PHD finger 1
chr3	51202655	51203020	Distal Intergenic	-21427	Noct	nocturnin
chr3	51224369	51225211	Promoter	0	Noct	nocturnin
chr3	51233439	51234043	Intron (uc008pdm.2/12457, intron 1 of 2)	8992	Noct	nocturnin
chr3	52268253	52269137	Promoter	0	Foxo1	forkhead box O1
chr3	52269832	52270098	Intron (uc008pei.2/56458, intron 1 of 2)	1495	Foxo1	forkhead box O1
chr3	52501655	52501917	Distal Intergenic	233318	Foxo1	forkhead box O1
chr3	52527212	52527692	Intron (uc008pej.1/uc008pej.1, intron 1 of 4)	-212032	Gm2447	predicted gene 2447
chr3	52600338	52601665	Distal Intergenic	-138059	Gm2447	predicted gene 2447
chr3	52617418	52617838	Distal Intergenic	-121886	Gm2447	predicted gene 2447
chr3	52622623	52622884	Distal Intergenic	-116840	Gm2447	predicted gene 2447
chr3	57425044	57425574	Promoter	0	Tm4sf4	transmembrane 4 superfamily member 4
chr3	58234937	58235425	Distal Intergenic	-71130	1700007F19Rik	RIKEN cDNA 1700007F19 gene
chr3	58414503	58415337	Promoter	-352	Tsc22d2	TSC22 domain family, member 2
chr3	58691852	58692459	Promoter	0	Siah2	seven in absentia 2
chr3	60167588	60168057	Distal Intergenic	85719	Sucnr1	succinate receptor 1
chr3	60501231	60501693	Promoter	52	Mbnl1	muscleblind-like 1 (Drosophila)
chr3	62159101	62159434	Distal Intergenic	-179343	Arhgef26	Rho guanine nucleotide exchange factor (GEF) 26
chr3	62338856	62339283	Promoter	79	Arhgef26	Rho guanine nucleotide exchange factor (GEF) 26
chr3	62349200	62349760	Intron (uc008pjm.1/622434, intron 3 of 13)	10423	Arhgef26	Rho guanine nucleotide exchange factor (GEF) 26
chr3	65528002	65528722	Promoter	0	Tiparp	TCDD-inducible poly(ADP-ribose) polymerase
chr3	65974332	65974893	Distal Intergenic	-16107	Ccnl1	cyclin L1
chr3	69126877	69127142	Promoter	0	Kpna4	karyopherin (importin) alpha 4
chr3	69282553	69282923	Distal Intergenic	-33995	Ppm1l	protein phosphatase 1 (formerly 2C)-like
chr3	79242982	79243326	Intron (uc029umu.1/70924, intron 1 of 2)	30063	4921511C10Rik	RIKEN cDNA 4921511C10 gene
chr3	81974545	81975976	Promoter	0	Tdo2	tryptophan 2,3-dioxygenase
chr3	81990510	81990961	Distal Intergenic	-5961	Asic5	acid-sensing (proton-gated) ion channel family member 5
chr3	83003112	83003478	Distal Intergenic	-4246	Fgg	fibrinogen gamma chain
chr3	83007518	83013527	Promoter	0	Fgg	fibrinogen gamma chain
chr3	83025868	83028045	Promoter	0	Fga	fibrinogen alpha chain
chr3	83045902	83050161	Promoter	0	Fgb	fibrinogen beta chain
chr3	84324829	84325311	Distal Intergenic	-20054	Trim2	tripartite motif-containing 2
chr3	88335951	88336557	Promoter	0	Smg5	Smg-5 homolog, nonsense mediated mRNA decay factor (C. elegans)
chr3	88409846	88410543	Promoter	0	Pmf1	polyamine-modulated factor 1
chr3	89136382	89137863	Promoter	0	Pklr	pyruvate kinase liver and red blood cell
chr3	89279226	89279781	Promoter	0	Efna1	ephrin A1
chr3	89280903	89281364	Promoter	0	Efna1	ephrin A1
chr3	89294305	89294644	Distal Intergenic	-13354	Efna1	ephrin A1
chr3	89393502	89394233	Promoter	-57	Gm15417	predicted gene 15417
chr3	89901430	89901863	Intron (uc008qaf.2/16194, intron 1 of 9)	11333	Il6ra	interleukin 6 receptor, alpha
chr3	89909945	89910429	Intron (uc008qaf.2/16194, intron 1 of 9)	2767	Il6ra	interleukin 6 receptor, alpha
chr3	89912340	89913349	Promoter	0	Il6ra	interleukin 6 receptor, alpha
chr3	90265190	90265906	Promoter	-608	Dennd4b	DENN/MADD domain containing 4B
chr3	94310068	94310501	Promoter	0	Them4	thioesterase superfamily member 4
chr3	94693393	94695669	Promoter	0	Selenbp2	selenium binding protein 2
chr3	94932918	94933311	Promoter	0	Selenbp1	selenium binding protein 1
chr3	95658373	95659004	Promoter	0	Mcl1	myeloid cell leukemia sequence 1
chr3	95855572	95855933	Promoter	0	Prpf3	pre-mRNA processing factor 3
chr3	96219603	96221194	Promoter	0	Hist2h2ac	histone cluster 2, H2ac
chr3	96555174	96555438	Downstream (<1kb)	-2519	Txnip	thioredoxin interacting protein
chr3	96557711	96558419	Promoter	0	Txnip	thioredoxin interacting protein
chr3	97609935	97610226	Promoter	0	Chd1l	chromodomain helicase DNA binding protein 1-like
chr3	97610984	97611416	Promoter	-794	Chd1l	chromodomain helicase DNA binding protein 1-like
chr3	97628668	97629205	Promoter	0	Fmo5	flavin containing monooxygenase 5
chr3	97631033	97632237	Intron (uc008qoy.2/14263, intron 2 of 8)	2195	Fmo5	flavin containing monooxygenase 5
chr3	97756565	97757138	Exon (uc012cuf.1/83679, exon 12 of 47)	10876	Pde4dip	phosphodiesterase 4D interacting protein (myomegalin)
chr3	97868055	97868353	Promoter	0	Pde4dip	phosphodiesterase 4D interacting protein (myomegalin)
chr3	98280204	98282641	Promoter	0	Hmgcs2	3-hydroxy-3-methylglutaryl-Coenzyme A synthase 2
chr3	100201590	100202112	Exon (uc008qqq.2/14547, exon 13 of 13)	7100	Gdap2	ganglioside-induced differentiation-associated-protein 2
chr3	100466650	100466970	Distal Intergenic	22222	Fam46c	family with sequence similarity 46, member C
chr3	101506891	101507809	Distal Intergenic	96898	Atp1a1	ATPase, Na+/K+ transporting, alpha 1 polypeptide
chr3	101516965	101517309	Distal Intergenic	87398	Atp1a1	ATPase, Na+/K+ transporting, alpha 1 polypeptide
chr3	101604165	101604831	Promoter	0	Atp1a1	ATPase, Na+/K+ transporting, alpha 1 polypeptide
chr3	102678474	102678782	Distal Intergenic	-55988	Tspan2	tetraspanin 2
chr3	103279406	103280003	Promoter	113	Trim33	tripartite motif-containing 33
chr3	103801722	103802292	Promoter	-837	Gm15471	predicted gene 15471
chr3	104279550	104279823	Distal Intergenic	-59144	Magi3	membrane associated guanylate kinase, WW and PDZ domain containing 3
chr3	104441439	104441702	Distal Intergenic	21143	Lrig2	leucine-rich repeats and immunoglobulin-like domains 2
chr3	104599648	104600113	Distal Intergenic	-38551	Slc16a1	solute carrier family 16 (monocarboxylic acid transporters), member 1
chr3	104638395	104638823	Promoter	0	Slc16a1	solute carrier family 16 (monocarboxylic acid transporters), member 1
chr3	106547166	106548138	Promoter	0	Dram2	DNA-damage regulated autophagy modulator 2
chr3	107690429	107690746	Intron (uc008qxj.1/229709, intron 1 of 16)	5802	Ahcyl1	S-adenosylhomocysteine hydrolase-like 1
chr3	113574124	113574545	Promoter	217	Amy1	amylase 1, salivary
chr3	113629754	113630249	Promoter	0	Rnpc3	RNA-binding region (RNP1, RRM) containing 3
chr3	115612925	115613192	Distal Intergenic	101863	S1pr1	sphingosine-1-phosphate receptor 1
chr3	115748190	115748792	Distal Intergenic	-33135	S1pr1	sphingosine-1-phosphate receptor 1
chr3	116662208	116662796	Promoter	0	Mfsd14a	major facilitator superfamily domain containing 14A
chr3	116807911	116808208	Promoter	0	Agl	amylo-1,6-glucosidase, 4-alpha-glucanotransferase
chr3	116951513	116951840	Intron (uc008rcx.1/114301, intron 2 of 7)	-16427	4930455H04Rik	RIKEN cDNA 4930455H04 gene
chr3	118491137	118491430	Distal Intergenic	57280	Mir137	microRNA 137
chr3	118562084	118562863	Promoter	0	Dpyd	dihydropyrimidine dehydrogenase
chr3	118566847	118567172	Intron (uc008rdf.1/99586, intron 1 of 4)	4669	Dpyd	dihydropyrimidine dehydrogenase
chr3	121171800	121172195	Promoter	-105	Rwdd3	RWD domain containing 3
chr3	121174351	121174975	Distal Intergenic	-2656	Rwdd3	RWD domain containing 3
chr3	121425856	121426783	Promoter	0	Cnn3	calponin 3, acidic
chr3	121814363	121815485	Promoter	0	Abcd3	ATP-binding cassette, sub-family D (ALD), member 3
chr3	123104515	123104787	Intron (uc012cxa.1/118449, intron 4 of 4)	-69528	Myoz2	myozenin 2
chr3	129450751	129451058	Distal Intergenic	17078	Pou5f1-rs4	POU domain, class 5, transcription factor 1, related sequence 4
chr3	135437741	135439369	Promoter	0	4930539J05Rik	RIKEN cDNA 4930539J05 gene
chr3	136669494	136670321	Promoter	0	Ppp3ca	protein phosphatase 3, catalytic subunit, alpha isoform
chr3	138225952	138226469	Exon (uc008rnd.2/11529, exon 6 of 9)	8179	Adh7	alcohol dehydrogenase 7 (class IV), mu or sigma polypeptide
chr3	138227074	138227440	Intron (uc008rnd.2/11529, intron 6 of 8)	9301	Adh7	alcohol dehydrogenase 7 (class IV), mu or sigma polypeptide
chr3	138238139	138238683	Intron (uc008rnc.2/68369, intron 1 of 2)	981	0610031O16Rik	RIKEN cDNA 0610031O16 gene
chr3	138373832	138375783	Promoter	0	Adh6-ps1	alcohol dehydrogenase 6 (class V), pseudogene 1
chr3	142395374	142395891	Promoter	0	Pdlim5	PDZ and LIM domain 5
chr3	142712626	142713614	Intron (uc008roz.2/229905, intron 2 of 13)	11578	Kyat3	kynurenine aminotransferase 3
chr3	144204951	144205913	Promoter	0	Lmo4	LIM domain only 4
chr3	146499391	146500162	Promoter	0	Gng5	guanine nucleotide binding protein (G protein), gamma 5
chr3	146570139	146570568	Distal Intergenic	26044	Dnase2b	deoxyribonuclease II beta
chr3	146580125	146580680	Downstream (<1kb)	15932	Dnase2b	deoxyribonuclease II beta
chr3	146591272	146591771	Intron (uc008rrn.2/56629, intron 2 of 5)	4841	Dnase2b	deoxyribonuclease II beta
chr3	146595237	146595649	Intron (uc008rrn.2/56629, intron 1 of 5)	963	Dnase2b	deoxyribonuclease II beta
chr3	152209714	152210587	Promoter	0	Fubp1	far upstream element (FUSE) binding protein 1
chr3	152396389	152396742	Promoter	0	Zzz3	zinc finger, ZZ domain containing 3
chr3	153912614	153913331	Promoter	0	Rabggtb	Rab geranylgeranyl transferase, b subunit
chr3	157926063	157926423	Promoter	-1000	Cth	cystathionase (cystathionine gamma-lyase)
chr4	3312041	3312387	Distal Intergenic	-126736	Vmn1r3	vomeronasal 1 receptor 3
chr4	3317762	3320188	Distal Intergenic	-132457	Vmn1r3	vomeronasal 1 receptor 3
chr4	6273774	6275968	Promoter	0	Cyp7a1	cytochrome P450, family 7, subfamily a, polypeptide 1
chr4	6914162	6914510	Intron (uc008rxs.2/252838, intron 1 of 8)	76015	Tox	thymocyte selection-associated high mobility group box
chr4	8733958	8734306	Intron (uc008rxy.1/320790, intron 1 of 1)	42593	Chd7	chromodomain helicase DNA binding protein 7
chr4	11084815	11085118	Distal Intergenic	-8610	Ndufaf6	NADH dehydrogenase (ubiquinone) complex I, assembly factor 6
chr4	11146661	11147244	Distal Intergenic	-9197	Trp53inp1	transformation related protein 53 inducible nuclear protein 1
chr4	11147578	11147941	Distal Intergenic	-8500	Trp53inp1	transformation related protein 53 inducible nuclear protein 1
chr4	11156058	11156732	Promoter	0	Trp53inp1	transformation related protein 53 inducible nuclear protein 1
chr4	11253893	11254516	Promoter	0	Ints8	integrator complex subunit 8
chr4	19491352	19491835	Intron (uc008sbx.1/30952, intron 15 of 17)	78269	Cpne3	copine III
chr4	19708753	19709567	Promoter	0	Wwp1	WW domain containing E3 ubiquitin protein ligase 1
chr4	19719447	19719875	Distal Intergenic	-10443	Wwp1	WW domain containing E3 ubiquitin protein ligase 1
chr4	19925962	19926251	Distal Intergenic	-3396	Atp6v0d2	ATPase, H+ transporting, lysosomal V0 subunit D2
chr4	20008416	20009508	Promoter	87	Ttpa	tocopherol (alpha) transfer protein
chr4	33031073	33031744	Promoter	0	4933421O10Rik	RIKEN cDNA 4933421O10 gene
chr4	33247401	33248824	Promoter	0	Pnrc1	proline-rich nuclear receptor coactivator 1
chr4	34882857	34883221	Promoter	0	Zfp292	zinc finger protein 292
chr4	35003845	35004115	Intron (uc008sgs.2/214944, intron 2 of 3)	-92364	Platr9	pluripotency associated transcript 9
chr4	39556304	39556679	Distal Intergenic	106011	1700009N14Rik	RIKEN cDNA 1700009N14 gene
chr4	40143016	40143842	Promoter	0	Aco1	aconitase 1
chr4	40269550	40269900	Promoter	0	Toporsos	topoisomerase I binding, arginine/serine-rich, opposite strand
chr4	40722356	40722930	Promoter	0	Dnaja1	DnaJ heat shock protein family (Hsp40) member A1
chr4	40853614	40854066	Promoter	471	B4galt1	UDP-Gal:betaGlcNAc beta 1,4- galactosyltransferase, polypeptide 1
chr4	43381626	43381977	Promoter	-5	Rusc2	RUN and SH3 domain containing 2
chr4	43394300	43394840	Intron (uc008spm.2/100213, intron 1 of 11)	-11662	Rusc2	RUN and SH3 domain containing 2
chr4	43620476	43620741	Distal Intergenic	-11194	Npr2	natriuretic peptide receptor 2
chr4	43656218	43656527	Promoter	0	Hint2	histidine triad nucleotide binding protein 2
chr4	44067014	44067331	Intron (uc008srn.2/50798, intron 1 of 11)	5342	Gne	glucosamine (UDP-N-acetyl)-2-epimerase/N-acetylmannosamine kinase
chr4	44069540	44069822	Intron (uc008srn.2/50798, intron 1 of 11)	2851	Gne	glucosamine (UDP-N-acetyl)-2-epimerase/N-acetylmannosamine kinase
chr4	44981304	44982155	Promoter	0	Grhpr	glyoxylate reductase/hydroxypyruvate reductase
chr4	45012144	45012434	Promoter	0	Zbtb5	zinc finger and BTB domain containing 5
chr4	45408454	45408942	Promoter	0	Slc25a51	solute carrier family 25, member 51
chr4	45411392	45411713	Distal Intergenic	-2626	Slc25a51	solute carrier family 25, member 51
chr4	45461707	45462086	Intron (uc008sss.1/230126, intron 1 of 4)	20716	Shb	src homology 2 domain-containing transforming protein B
chr4	45530435	45531207	Promoter	0	Shb	src homology 2 domain-containing transforming protein B
chr4	46870173	46870459	Intron (uc008sug.1/242425, intron 2 of 18)	121255	Gabbr2	gamma-aminobutyric acid (GABA) B receptor, 2
chr4	47352838	47353585	Promoter	0	Tgfbr1	transforming growth factor, beta receptor I
chr4	48042948	48043268	Distal Intergenic	-2037	Nr4a3	nuclear receptor subfamily 4, group A, member 3
chr4	48124850	48125181	Promoter	0	Stx17	syntaxin 17
chr4	49148832	49149140	Intron (uc008svo.1/272031, intron 1 of 3)	89370	Plppr1	phospholipid phosphatase related 1
chr4	49337974	49338392	3' UTR	45184	Acnat2	acyl-coenzyme A amino acid N-acyltransferase 2
chr4	49408016	49408482	Promoter	0	Acnat2	acyl-coenzyme A amino acid N-acyltransferase 2
chr4	49535058	49536356	3' UTR	13190	Aldob	aldolase B, fructose-bisphosphate
chr4	49542475	49549698	Promoter	0	Aldob	aldolase B, fructose-bisphosphate
chr4	49559857	49560428	Distal Intergenic	-10311	Aldob	aldolase B, fructose-bisphosphate
chr4	53159675	53160092	Promoter	0	Abca1	ATP-binding cassette, sub-family A (ABC1), member 1
chr4	53186164	53186428	Distal Intergenic	-26269	Abca1	ATP-binding cassette, sub-family A (ABC1), member 1
chr4	53823920	53824182	Distal Intergenic	-1863	Tmem38b	transmembrane protein 38B
chr4	55349634	55350269	Promoter	0	Rad23b	RAD23 homolog B, nucleotide excision repair protein
chr4	57058723	57058974	Downstream (2-3kb)	-68332	Frrs1l	ferric-chelate reductase 1 like
chr4	57070629	57071092	Exon (uc008sxy.2/54357, exon 13 of 16)	72064	Epb41l4b	erythrocyte membrane protein band 4.1 like 4b
chr4	57956078	57956862	Promoter	0	Txn1	thioredoxin 1
chr4	59331111	59332265	3' UTR	30715	Susd1	sushi domain containing 1
chr4	59549068	59549738	Promoter	0	Ptbp3	polypyrimidine tract binding protein 3
chr4	59581415	59582555	Promoter	0	Hsdl2	hydroxysteroid dehydrogenase like 2
chr4	60064966	60070630	Promoter	0	Mup7	major urinary protein 7
chr4	60657215	60660049	3' UTR	1814	Mup2	major urinary protein 2
chr4	60660384	60662710	Promoter	0	Mup10	major urinary protein 10
chr4	60741430	60741953	Promoter	-149	Mup12	major urinary protein 12
chr4	60767954	60768212	Intron (uc029uur.1/100039054, intron 1 of 6)	-26673	Mup12	major urinary protein 12
chr4	60816036	60818439	3' UTR	3044	Mup12	major urinary protein 12
chr4	60818769	60821824	Promoter	0	Mup12	major urinary protein 12
chr4	61302371	61304321	Promoter	0	Mup14	major urinary protein 14
chr4	61434562	61437321	3' UTR	2383	Mup15	major urinary protein 15
chr4	62053092	62054290	Promoter	0	Mup20	major urinary protein 20
chr4	62082358	62083279	Downstream (<1kb)	4033	Mup3	major urinary protein 3
chr4	62085489	62087552	Promoter	0	Mup3	major urinary protein 3
chr4	62150811	62151134	Promoter	0	Mup21	major urinary protein 21
chr4	62174472	62174740	Distal Intergenic	-23631	Mup21	major urinary protein 21
chr4	63232695	63232955	Intron (uc008tfr.1/373864, intron 4 of 15)	-1331	Col27a1	collagen, type XXVII, alpha 1
chr4	63344215	63344692	Promoter	0	Orm1	orosomucoid 1
chr4	66883268	66883579	Distal Intergenic	55717	Tlr4	toll-like receptor 4
chr4	72198830	72199289	Promoter	0	Tle1	transducin-like enhancer of split 1
chr4	73047868	73048195	Distal Intergenic	-195234	Aldoart1	aldolase 1 A, retrogene 1
chr4	80915148	80915539	Intron (uc008tjv.1/52829, intron 1 of 1)	4462	Lurap1l	leucine rich adaptor protein 1-like
chr4	80921934	80922425	Intron (uc008tjv.1/52829, intron 1 of 1)	11248	Lurap1l	leucine rich adaptor protein 1-like
chr4	82396899	82397321	Intron (uc008tjz.2/18028, intron 1 of 9)	101448	Nfib	nuclear factor I/B
chr4	86436388	86436653	Distal Intergenic	121650	Saxo1	stabilizer of axonemal microtubules 1
chr4	86748442	86748909	Promoter	0	Dennd4c	DENN/MADD domain containing 4C
chr4	86899000	86899305	Intron (uc008tmf.3/230379, intron 3 of 5)	24586	Acer2	alkaline ceramidase 2
chr4	87667608	87667889	Distal Intergenic	121504	Mllt3	myeloid/lymphoid or mixed-lineage leukemia; translocated to, 3
chr4	95051648	95052807	Promoter	0	Jun	jun proto-oncogene
chr4	95161131	95161684	Exon (uc008tss.1/uc008tss.1, exon 4 of 5)	-108909	Jun	jun proto-oncogene
chr4	97814489	97814872	Intron (uc008tty.2/18027, intron 2 of 10)	-36441	E130114P18Rik	RIKEN cDNA E130114P18 gene
chr4	97820819	97821289	Intron (uc008tty.2/18027, intron 2 of 10)	-42771	E130114P18Rik	RIKEN cDNA E130114P18 gene
chr4	97838656	97839027	Intron (uc008tty.2/18027, intron 2 of 10)	-60608	E130114P18Rik	RIKEN cDNA E130114P18 gene
chr4	98923073	98923762	Promoter	-48	Usp1	ubiquitin specific peptidase 1
chr4	101264914	101265462	Promoter	0	Jak1	Janus kinase 1
chr4	101352157	101352628	Intron (uc008tvl.2/77866, intron 1 of 1)	-1155	0610043K17Rik	RIKEN cDNA 0610043K17 gene
chr4	101355598	101356459	Promoter	0	E130102H24Rik	RIKEN cDNA E130102H24 gene
chr4	101419628	101419990	Promoter	0	Ak4	adenylate kinase 4
chr4	101694556	101694964	Distal Intergenic	-22443	Lepr	leptin receptor
chr4	104816457	104816857	3' UTR	17249	C8b	complement component 8, beta polypeptide
chr4	104824703	104825039	Intron (uc008tya.2/230558, intron 9 of 10)	25495	C8b	complement component 8, beta polypeptide
chr4	104874569	104874904	Intron (uc008tya.2/230558, intron 1 of 10)	1494	C8a	complement component 8, alpha polypeptide
chr4	104999723	105000022	Intron (uc008tyc.2/242594, intron 12 of 19)	86267	1700024P16Rik	RIKEN cDNA 1700024P16 gene
chr4	105157130	105158397	Promoter	0	Plpp3	phospholipid phosphatase 3
chr4	105186681	105187060	Intron (uc008tye.1/67916, intron 1 of 5)	29334	Plpp3	phospholipid phosphatase 3
chr4	105215790	105216097	Intron (uc008tye.1/67916, intron 4 of 5)	58443	Plpp3	phospholipid phosphatase 3
chr4	105308928	105309378	Distal Intergenic	151581	Plpp3	phospholipid phosphatase 3
chr4	106560828	106561334	Promoter	0	Dhcr24	24-dehydrocholesterol reductase
chr4	106778444	106778695	Intron (uc008tyw.2/329910, intron 1 of 15)	-21110	Acot11	acyl-CoA thioesterase 11
chr4	107923330	107923613	Promoter	0	Cpt2	carnitine palmitoyltransferase 2
chr4	108077485	108077772	Intron (uc008uas.2/20280, intron 10 of 15)	-9585	Mir6397	microRNA 6397
chr4	108126403	108127161	Distal Intergenic	-7856	Scp2	sterol carrier protein 2, liver
chr4	108225324	108225724	Downstream (2-3kb)	-7402	Zyg11a	zyg-11 family member A, cell cycle regulator
chr4	108300841	108301201	Promoter	0	Zyg11b	zyg-ll family member B, cell cycle regulator
chr4	109106496	109106957	Intron (uc008uca.2/100273, intron 1 of 20)	11079	Osbpl9	oxysterol binding protein-like 9
chr4	109117725	109118386	Promoter	0	Osbpl9	oxysterol binding protein-like 9
chr4	109676272	109676910	Promoter	0	Faf1	Fas-associated factor 1
chr4	116016987	116017247	Intron (uc012djg.1/14073, intron 1 of 14)	655	Faah	fatty acid amide hydrolase
chr4	116685456	116685905	Promoter	0	Prdx1	peroxiredoxin 1
chr4	116720755	116721146	Promoter	0	Tesk2	testis-specific kinase 2
chr4	117133272	117134701	Promoter	0	Plk3	polo-like kinase 3
chr4	117135946	117136506	Distal Intergenic	-1983	Plk3	polo-like kinase 3
chr4	117155818	117156385	Promoter	0	Snord55	small nucleolar RNA, C/D box 55
chr4	117189681	117190492	Distal Intergenic	-7057	Kif2c	kinesin family member 2C
chr4	117788375	117788674	Distal Intergenic	-22709	Klf17	Kruppel-like factor 17
chr4	117978382	117978765	Intron (uc008ujk.3/20441, intron 5 of 11)	-48619	Artn	artemin
chr4	118147547	118147945	Intron (uc008ujn.2/230674, intron 13 of 21)	-12601	St3gal3	ST3 beta-galactoside alpha-2,3-sialyltransferase 3
chr4	119539095	119539906	Promoter	0	Foxj3	forkhead box J3
chr4	120825152	120825707	Promoter	34	Nfyc	nuclear transcription factor-Y gamma
chr4	120974937	120975215	Intron (uc008unw.2/69780, intron 6 of 9)	-1615	Mir7015	microRNA 7015
chr4	121166804	121167647	Intron (uc008uoa.1/109263, intron 3 of 5)	20887	Rlf	rearranged L-myc fusion sequence
chr4	122955434	122955764	Intron (uc008uoo.2/76574, intron 3 of 13)	5424	Mfsd2a	major facilitator superfamily domain containing 2A
chr4	122958534	122959399	Exon (uc008uoo.2/76574, exon 2 of 14)	1789	Mfsd2a	major facilitator superfamily domain containing 2A
chr4	122971294	122971833	Distal Intergenic	-10106	Mfsd2a	major facilitator superfamily domain containing 2A
chr4	122978849	122979177	Distal Intergenic	-16754	Mycl	v-myc avian myelocytomatosis viral oncogene lung carcinoma derived
chr4	122979818	122980340	Distal Intergenic	-15591	Mycl	v-myc avian myelocytomatosis viral oncogene lung carcinoma derived
chr4	123717995	123718538	Promoter	0	Ndufs5	NADH dehydrogenase (ubiquinone) Fe-S protein 5
chr4	124743077	124743367	Promoter	-414	Mir698	microRNA 698
chr4	125419529	125420017	Distal Intergenic	-70814	Grik3	glutamate receptor, ionotropic, kainate 3
chr4	129057890	129058420	Promoter	0	Rnf19b	ring finger protein 19B
chr4	129461263	129461838	Promoter	0	Bsdc1	BSD domain containing 1
chr4	131873315	131873851	Promoter	0	Srsf4	serine/arginine-rich splicing factor 4
chr4	131897774	131898147	Exon (uc008vaf.2/57317, exon 4 of 6)	12566	Srsf4	serine/arginine-rich splicing factor 4
chr4	132075032	132075741	Promoter	0	Epb41	erythrocyte membrane protein band 4.1
chr4	132421922	132422596	Promoter	0	Phactr4	phosphatase and actin regulator 4
chr4	133007995	133008510	Distal Intergenic	-2996	Ahdc1	AT hook, DNA binding motif, containing 1
chr4	133552861	133553664	Promoter	0	Nr0b2	nuclear receptor subfamily 0, group B, member 2
chr4	133556082	133557735	3' UTR	2706	Nr0b2	nuclear receptor subfamily 0, group B, member 2
chr4	133563175	133563649	Distal Intergenic	9799	Nr0b2	nuclear receptor subfamily 0, group B, member 2
chr4	133570271	133570622	Distal Intergenic	-4123	Gpatch3	G patch domain containing 3
chr4	133753761	133754572	Promoter	-150	Arid1a	AT rich interactive domain 1A (SWI-like)
chr4	133813032	133813941	Distal Intergenic	-56263	Arid1a	AT rich interactive domain 1A (SWI-like)
chr4	134396740	134397415	Promoter	-56	Pafah2	platelet-activating factor acetylhydrolase 2
chr4	134897206	134897653	Downstream (<1kb)	17263	Tmem50a	transmembrane protein 50A
chr4	134918343	134918709	Distal Intergenic	-3427	Tmem50a	transmembrane protein 50A
chr4	134922872	134924420	Promoter	0	Rsrp1	arginine/serine rich protein 1
chr4	135272491	135273319	Promoter	0	Clic4	chloride intracellular channel 4 (mitochondrial)
chr4	135788311	135788797	Exon (uc008vgy.2/242702, exon 19 of 37)	-9477	Myom3	myomesin family, member 3
chr4	135987007	135987474	Promoter	0	Pithd1	PITH (C-terminal proteasome-interacting domain of thioredoxin-like) domain containing 1
chr4	136143372	136146426	Promoter	0	Id3	inhibitor of DNA binding 3
chr4	137861897	137862578	Promoter	0	Ece1	endothelin converting enzyme 1
chr4	137943598	137943918	Intron (uc008vju.2/230857, intron 9 of 19)	22809	Ece1	endothelin converting enzyme 1
chr4	138325713	138326557	Promoter	0	Pink1	PTEN induced putative kinase 1
chr4	138454009	138455014	Promoter	-134	Camk2n1	calcium/calmodulin-dependent protein kinase II inhibitor 1
chr4	139310434	139311035	Promoter	0	Akr7a5	aldo-keto reductase family 7, member A5 (aflatoxin aldehyde reductase)
chr4	139574265	139574984	Promoter	0	Iffo2	intermediate filament family orphan 2
chr4	139962968	139963245	3' UTR	4781	Klhdc7a	kelch domain containing 7A
chr4	141239224	141239689	Distal Intergenic	-3195	Arhgef19	Rho guanine nucleotide exchange factor (GEF) 19
chr4	141324808	141325174	Intron (uc008voc.2/13836, intron 16 of 16)	23587	Epha2	Eph receptor A2
chr4	141721935	141722305	Intron (uc008vpd.1/68817, intron 1 of 9)	1114	Ddi2	DNA-damage inducible protein 2
chr4	141723161	141723571	Promoter	0	Ddi2	DNA-damage inducible protein 2
chr4	141729340	141729651	Distal Intergenic	-5921	Ddi2	DNA-damage inducible protein 2
chr4	141731875	141732150	Distal Intergenic	-8456	Ddi2	DNA-damage inducible protein 2
chr4	141928804	141929423	Intron (uc012dog.2/329977, intron 17 of 31)	3666	Fhad1	forkhead-associated (FHA) phosphopeptide binding domain 1
chr4	145066408	145066681	Intron (uc012dow.2/230895, intron 12 of 23)	-20003	Vps13d	vacuolar protein sorting 13D
chr4	145194203	145194499	Intron (uc008vrq.3/230895, intron 1 of 69)	506	Vps13d	vacuolar protein sorting 13D
chr4	145219310	145219655	Intron (uc008vrt.1/21938, intron 9 of 9)	-24305	Vps13d	vacuolar protein sorting 13D
chr4	145246627	145246983	Promoter	0	Tnfrsf1b	tumor necrosis factor receptor superfamily, member 1b
chr4	145280827	145281413	Intron (uc008vrv.1/21941, intron 10 of 12)	33734	Tnfrsf8	tumor necrosis factor receptor superfamily, member 8
chr4	148626484	148626832	Promoter	164	Tardbp	TAR DNA binding protein
chr4	149773965	149774458	Promoter	0	Slc25a33	solute carrier family 25, member 33
chr4	149798876	149799217	Distal Intergenic	-24609	Slc25a33	solute carrier family 25, member 33
chr4	149989090	149989583	Intron (uc008vxh.2/100198, intron 3 of 4)	13653	H6pd	hexose-6-phosphate dehydrogenase (glucose 1-dehydrogenase)
chr4	150003089	150003582	Promoter	0	H6pd	hexose-6-phosphate dehydrogenase (glucose 1-dehydrogenase)
chr4	150220471	150220922	Distal Intergenic	-16275	Eno1	enolase 1, alpha non-neuron
chr4	150236492	150237493	Promoter	0	Eno1	enolase 1, alpha non-neuron
chr4	150685005	150687438	Distal Intergenic	-32831	Slc45a1	solute carrier family 45, member 1
chr4	150706212	150707833	Distal Intergenic	-54038	Slc45a1	solute carrier family 45, member 1
chr4	150726167	150726423	Distal Intergenic	-73993	Slc45a1	solute carrier family 45, member 1
chr4	150745964	150746455	Distal Intergenic	-93790	Slc45a1	solute carrier family 45, member 1
chr4	150748904	150749499	Distal Intergenic	-96730	Slc45a1	solute carrier family 45, member 1
chr4	150755387	150756048	Distal Intergenic	-97871	Errfi1	ERBB receptor feedback inhibitor 1
chr4	150780604	150781766	Distal Intergenic	-72153	Errfi1	ERBB receptor feedback inhibitor 1
chr4	150784830	150785528	Distal Intergenic	-68391	Errfi1	ERBB receptor feedback inhibitor 1
chr4	150799968	150800248	Distal Intergenic	-53671	Errfi1	ERBB receptor feedback inhibitor 1
chr4	150852261	150872869	Promoter	0	1700045H11Rik	RIKEN cDNA 1700045H11 gene
chr4	152008652	152009179	Promoter	0	Klhl21	kelch-like 21
chr4	152013487	152013885	Intron (uc008vyy.1/242785, intron 2 of 3)	4596	Klhl21	kelch-like 21
chr4	152027381	152027830	Promoter	0	Zbtb48	zinc finger and BTB domain containing 48
chr4	153957202	153957866	Promoter	0	A430005L14Rik	RIKEN cDNA A430005L14 gene
chr4	155600971	155602001	Promoter	0	Slc35e2	solute carrier family 35, member E2
chr4	155812340	155812737	Promoter	0	Ccnl2	cyclin L2
chr4	156197272	156197925	Promoter	0	Agrn	agrin
chr5	3928145	3928406	Promoter	0	Akap9	A kinase (PRKA) anchor protein (yotiao) 9
chr5	8192892	8193188	Intron (uc008wjk.3/11496, intron 4 of 30)	-76233	Adam22	a disintegrin and metallopeptidase domain 22
chr5	8873137	8873714	Distal Intergenic	-20007	Abcb4	ATP-binding cassette, sub-family B (MDR/TAP), member 4
chr5	8996878	8997480	Promoter	0	Crot	carnitine O-octanoyltransferase
chr5	9034581	9034909	Distal Intergenic	-37435	Crot	carnitine O-octanoyltransferase
chr5	15516103	15517216	Exon (uc029vfx.1/uc029vfx.1, exon 2 of 4)	12006	Gm21190	predicted gene, 21190
chr5	21055813	21056484	Promoter	-16	Ptpn12	protein tyrosine phosphatase, non-receptor type 12
chr5	21701487	21701827	Promoter	-93	Napepld	N-acyl phosphatidylethanolamine phospholipase D
chr5	23432724	23433965	Promoter	388	5031425E22Rik	RIKEN cDNA 5031425E22 gene
chr5	24425058	24425499	Promoter	0	Slc4a2	solute carrier family 4 (anion exchanger), member 2
chr5	24445194	24445470	Promoter	0	Fastk	Fas-activated serine/threonine kinase
chr5	24451570	24452057	Promoter	-120	Agap3	ArfGAP with GTPase domain, ankyrin repeat and PH domain 3
chr5	25529956	25530375	Promoter	0	1700096K18Rik	RIKEN cDNA 1700096K18 gene
chr5	28054954	28055865	Distal Intergenic	-15547	Insig1	insulin induced gene 1
chr5	28070734	28072415	Promoter	0	Insig1	insulin induced gene 1
chr5	28316801	28317423	Promoter	0	Rbm33	RNA binding motif protein 33
chr5	30921526	30922200	Promoter	0	Khk	ketohexokinase
chr5	30925179	30925499	Intron (uc008wwn.2/16548, intron 2 of 7)	3620	Khk	ketohexokinase
chr5	31297135	31297591	Promoter	0	Gckr	glucokinase regulatory protein
chr5	32610801	32611486	Promoter	0	Yes1	YES proto-oncogene 1, Src family tyrosine kinase
chr5	33721154	33722001	Promoter	0	Fgfr3	fibroblast growth factor receptor 3
chr5	34336088	34336541	Promoter	0	Rnf4	ring finger protein 4
chr5	36695603	36696033	Promoter	0	D5Ertd579e	DNA segment, Chr 5, ERATO Doi 579, expressed
chr5	36696599	36696912	Promoter	-578	D5Ertd579e	DNA segment, Chr 5, ERATO Doi 579, expressed
chr5	40692422	40692777	Distal Intergenic	1014914	Rab28	RAB28, member RAS oncogene family
chr5	43216273	43216609	Intron (uc008xhh.2/665934, intron 1 of 7)	-16854	Cpeb2	cytoplasmic polyadenylation element binding protein 2
chr5	43232522	43234140	Promoter	0	Cpeb2	cytoplasmic polyadenylation element binding protein 2
chr5	44239330	44239995	Intron (uc008xiq.1/uc008xiq.1, intron 1 of 1)	-12724	Tapt1	transmembrane anterior posterior transformation 1
chr5	45449854	45450220	Promoter	9	Qdpr	quinoid dihydropteridine reductase
chr5	45493324	45493668	Promoter	0	Lap3	leucine aminopeptidase 3
chr5	51289226	51289607	Distal Intergenic	264314	Ppargc1a	peroxisome proliferative activated receptor, gamma, coactivator 1 alpha
chr5	52669294	52669742	Promoter	0	Sepsecs	Sep (O-phosphoserine) tRNA:Sec (selenocysteine) tRNA synthase
chr5	52998256	52998639	Distal Intergenic	-5964	5033403H07Rik	RIKEN cDNA 5033403H07 gene
chr5	63936837	63937090	Intron (uc008xmh.1/100532, intron 2 of 6)	31807	Rell1	RELT-like 1
chr5	64344235	64344655	Intron (uc008xmm.2/57915, intron 20 of 21)	113878	Tbc1d1	TBC1 domain family, member 1
chr5	64753234	64753934	Distal Intergenic	-49589	Klf3	Kruppel-like factor 3 (basic)
chr5	64802627	64803823	Promoter	0	Klf3	Kruppel-like factor 3 (basic)
chr5	64806058	64806440	Intron (uc008xmr.1/16599, intron 1 of 3)	2535	Klf3	Kruppel-like factor 3 (basic)
chr5	65435465	65436271	Promoter	0	Ugdh	UDP-glucose dehydrogenase
chr5	65763037	65763611	Promoter	0	N4bp2	NEDD4 binding protein 2
chr5	66079056	66079686	Intron (uc008xok.3/245945, intron 1 of 5)	1291	Rbm47	RNA binding motif protein 47
chr5	67306675	67307226	Promoter	0	Slc30a9	solute carrier family 30 (zinc transporter), member 9
chr5	72948327	72948625	Promoter	0	Slain2	SLAIN motif family, member 2
chr5	77131766	77132184	Distal Intergenic	-16643	Hopx	HOP homeobox
chr5	77132733	77133073	Distal Intergenic	-17610	Hopx	HOP homeobox
chr5	86925762	86926772	Promoter	0	Ugt2b1	UDP glucuronosyltransferase 2 family, polypeptide B1
chr5	87498961	87499411	Distal Intergenic	-8090	Ugt2a1	UDP glucuronosyltransferase 2 family, polypeptide A1
chr5	88720676	88721129	Promoter	0	Mob1b	MOB kinase activator 1B
chr5	89278320	89278666	Distal Intergenic	179232	Gc	group specific component
chr5	89450886	89451387	Intron (uc008yam.2/14473, intron 1 of 12)	6511	Gc	group specific component
chr5	90365949	90366895	Promoter	0	Ankrd17	ankyrin repeat domain 17
chr5	90424598	90424963	Distal Intergenic	-35907	Alb	albumin
chr5	90439123	90439538	Distal Intergenic	-21332	Alb	albumin
chr5	90447446	90447801	Distal Intergenic	-13069	Alb	albumin
[truncated: 754 more rows]

## Sheet: E2A ChIP peak list
peak	start	end	annotation	distanceToTSS	SYMBOL	GENENAME
chr1	13372318	13372831	Promoter	0	Ncoa2	nuclear receptor coactivator 2
chr1	16104380	16105727	Promoter	0	Rpl7	ribosomal protein L7
chr1	21231636	21232166	Distal Intergenic	-8419	Gsta3	glutathione S-transferase, alpha 3
chr1	21240217	21240543	Promoter	-42	Gsta3	glutathione S-transferase, alpha 3
chr1	24678266	24678832	Promoter	0	Lmbrd1	LMBR1 domain containing 1
chr1	30949727	30950178	Promoter	0	Ptp4a1	protein tyrosine phosphatase 4a1
chr1	31094830	31095148	Distal Intergenic	-81287	Lgsn	lengsin, lens protein with glutamine synthetase domain
chr1	37299555	37299855	Promoter	0	Inpp4a	inositol polyphosphate-4-phosphatase, type I
chr1	45920679	45921063	Intron (uc007awu.1/53945, intron 3 of 7)	4531	Slc40a1	solute carrier family 40 (iron-regulated transporter), member 1
chr1	52500468	52500850	Promoter	-20	Nab1	Ngfi-A binding protein 1
chr1	55087840	55088465	Promoter	0	Hspd1	heat shock protein 1 (chaperonin)
chr1	58144332	58144744	Intron (uc007bbm.1/71724, intron 10 of 34)	22090	Aox3	aldehyde oxidase 3
chr1	60598940	60599446	Distal Intergenic	-32175	Raph1	Ras association (RalGDS/AF-6) and pleckstrin homology domains 1
chr1	60846741	60847040	Distal Intergenic	-61985	Ctla4	cytotoxic T-lymphocyte-associated protein 4
chr1	64121173	64122348	Promoter	0	Klf7	Kruppel-like factor 7 (ubiquitous)
chr1	65178017	65178507	Intron (uc007bhn.2/15926, intron 1 of 8)	635	Idh1	isocitrate dehydrogenase 1 (NADP+), soluble
chr1	67116454	67116970	Distal Intergenic	-6057	Cps1	carbamoyl-phosphate synthetase 1
chr1	71912422	71912872	Distal Intergenic	24310	Gm8883	predicted gene 8883
chr1	72226192	72226515	Distal Intergenic	-13885	Mreg	melanoregulin
chr1	72255036	72255383	Intron (uc007bkh.1/uc007bkh.1, intron 1 of 3)	28931	Pecr	peroxisomal trans-2-enoyl-CoA reductase
chr1	74396749	74397546	3' UTR	2439	Mir26b	microRNA 26b
chr1	75168611	75169306	Promoter	0	Zfand2b	zinc finger, AN1 type domain 2B
chr1	75236263	75236648	Promoter	0	Dnajb2	DnaJ heat shock protein family (Hsp40) member B2
chr1	78488793	78489258	Promoter	0	Farsb	phenylalanyl-tRNA synthetase, beta subunit
chr1	84279003	84279310	Intron (uc007bst.2/98496, intron 1 of 2)	5335	Pid1	phosphotyrosine interaction domain containing 1
chr1	86064277	86064779	Promoter	0	Psmd1	proteasome (prosome, macropain) 26S subunit, non-ATPase, 1
chr1	91455689	91456687	Intron (uc007cav.1/18627, intron 1 of 22)	2641	Per2	period circadian clock 2
chr1	92180280	92180815	Promoter	0	Hdac4	histone deacetylase 4
chr1	93445186	93445986	Promoter	0	Hdlbp	high density lipoprotein (HDL) binding protein
chr1	93478773	93479180	Promoter	0	Hdlbp	high density lipoprotein (HDL) binding protein
chr1	102643912	102644284	Distal Intergenic	1488144	Gm20268	predicted gene, 20268
chr1	102734192	102734479	Distal Intergenic	1578424	Gm20268	predicted gene, 20268
chr1	105178828	105179376	Distal Intergenic	177334	Rnf152	ring finger protein 152
chr1	106171367	106171780	Promoter	0	Gm20753	predicted gene, 20753
chr1	108523051	108523375	Distal Intergenic	605792	D830032E09Rik	RIKEN cDNA D830032E09 gene
chr1	118311082	118311572	Promoter	0	Tsn	translin
chr1	119666941	119667247	Intron (uc011wqt.1/19258, intron 7 of 7)	-17941	Epb41l5	erythrocyte membrane protein band 4.1 like 5
chr1	120115787	120116156	Intron (uc007cje.1/13167, intron 3 of 3)	4763	Dbi	diazepam binding inhibitor
chr1	120994438	120994717	Distal Intergenic	-92688	Celrr	cerebellum expressed regulatory RNA
chr1	130678608	130678954	Intron (uc011wrf.1/12270, intron 1 of 5)	2617	C4bp-ps1	complement component 4 binding protein, pseudogene 1
chr1	130764135	130764448	Distal Intergenic	23863	AA986860	expressed sequence AA986860
chr1	131547022	131547331	Distal Intergenic	19119	Fam72a	family with sequence similarity 72, member A
chr1	132333670	132334213	Distal Intergenic	17545	Nuak2	NUAK family, SNF1-like kinase, 2
chr1	132477041	132477432	Promoter	0	Rbbp5	retinoblastoma binding protein 5, histone lysine methyltransferase complex subunit
chr1	133347851	133348139	Distal Intergenic	-2427	Ren2	renin 2 tandem duplication of Ren1
chr1	133362006	133362492	Distal Intergenic	-1080	Etnk2	ethanolamine kinase 2
chr1	133363372	133364189	Promoter	0	Etnk2	ethanolamine kinase 2
chr1	134079132	134079486	Promoter	0	Btg2	B cell translocation gene 2, anti-proliferative
chr1	134455285	134455754	Promoter	0	Klhl12	kelch-like 12
chr1	135169510	135169837	Distal Intergenic	-1829	Gpr37l1	G protein-coupled receptor 37-like 1
chr1	140406860	140407164	Intron (uc011wth.1/240776, intron 8 of 27)	-35937	Kcnt2	potassium channel, subfamily T, member 2
chr1	151127741	151128443	Distal Intergenic	-9591	C730036E19Rik	RIKEN cDNA C730036E19 gene
chr1	153679078	153679568	Intron (uc007dad.1/67792, intron 5 of 6)	26041	Rgs8	regulator of G-protein signaling 8
chr1	154150299	154150839	Distal Intergenic	-50348	Zfp648	zinc finger protein 648
chr1	155083341	155084110	Distal Intergenic	15526	Ier5	immediate early response 5
chr1	155809825	155810135	Intron (uc007dbo.1/104009, intron 1 of 12)	2764	Qsox1	quiescin Q6 sulfhydryl oxidase 1
chr1	156657586	156657896	Intron (uc007dcn.2/30935, intron 4 of 5)	16443	Tor3a	torsin family 3, member A
chr1	156658749	156659054	Intron (uc007dcn.2/30935, intron 4 of 5)	15285	Tor3a	torsin family 3, member A
chr1	163403623	163404063	Promoter	0	Gorab	golgin, RAB6-interacting
chr1	165237025	165237313	Promoter	-67	Tiprl	TIP41, TOR signalling pathway regulator-like (S. cerevisiae)
chr1	165421449	165421780	Intron (uc007djb.2/74106, intron 4 of 18)	38683	Dcaf6	DDB1 and CUL4 associated factor 6
chr1	172632545	172633090	Promoter	0	Dusp23	dual specificity phosphatase 23
chr1	178318249	178319164	Promoter	0	Cox20	COX20 Cox2 chaperone
chr1	178329889	178330449	Exon (uc007dvb.2/51810, exon 12 of 17)	7335	Hnrnpu	heterogeneous nuclear ribonucleoprotein U
chr1	178336382	178336847	Intron (uc007dvb.2/51810, intron 1 of 16)	937	Hnrnpu	heterogeneous nuclear ribonucleoprotein U
chr1	180850717	180851177	Promoter	0	Sde2	SDE2 telomere maintenance homolog (S. pombe)
chr1	184033945	184034465	Promoter	0	Dusp10	dual specificity phosphatase 10
chr1	184675568	184676058	Distal Intergenic	-36439	4930488B22Rik	RIKEN cDNA 4930488B22 gene
chr1	184809379	184809903	Intron (uc007dyp.2/66112, intron 1 of 6)	1397	Marc1	mitochondrial amidoxime reducing component 1
chr1	190204482	190205157	Intron (uc007ebd.1/uc007ebd.1, intron 1 of 1)	-33802	Prox1	prospero homeobox 1
chr1	191183149	191183943	Promoter	0	Atf3	activating transcription factor 3
chr1	191397077	191397645	Promoter	-36	Ppp2r5a	protein phosphatase 2, regulatory subunit B', alpha
chr1	191793956	191794268	Distal Intergenic	-27205	Nek2	NIMA (never in mitosis gene a)-related expressed kinase 2
chr1	192137886	192138326	Promoter	0	Rcor3	REST corepressor 3
chr10	10449136	10449404	Intron (uc029qvr.1/215772, intron 2 of 36)	-19297	Adgb	androglobin
chr10	11280835	11281191	Promoter	-139	Fbxo30	F-box protein 30
chr10	13982802	13983323	Intron (uc007elg.1/15273, intron 1 of 12)	16423	Hivep2	human immunodeficiency virus type I enhancer binding protein 2
chr10	17948056	17948394	Promoter	0	Heca	hdc homolog, cell cycle regulator
chr10	20076987	20077452	Intron (uc007enm.2/26408, intron 12 of 29)	-71468	Map7	microtubule-associated protein 7
chr10	21444365	21444923	Distal Intergenic	67065	Aldh8a1	aldehyde dehydrogenase 8 family, member A1
chr10	23787115	23787620	Promoter	0	Rps12	ribosomal protein S12
chr10	30617982	30618442	Promoter	0	Hint3	histidine triad nucleotide binding protein 3
chr10	39731402	39732346	Promoter	0	Rev3l	REV3 like, DNA directed polymerase zeta catalytic subunit
chr10	40328176	40328518	Distal Intergenic	-11046	Cdk19	cyclin-dependent kinase 19
chr10	42274125	42274393	Intron (uc007eyl.1/56484, intron 2 of 3)	1205	Foxo3	forkhead box O3
chr10	42277557	42278220	Promoter	-815	Foxo3	forkhead box O3
chr10	61426360	61426701	Distal Intergenic	8388	Nodal	nodal
chr10	62449619	62450113	Promoter	0	Supv3l1	suppressor of var1, 3-like 1 (S. cerevisiae)
chr10	63023853	63024537	Promoter	0	Pbld2	phenazine biosynthesis-like protein domain containing 2
chr10	67025590	67026217	Intron (uc007flp.1/102634101, intron 2 of 6)	20515	Gm31763	predicted gene, 31763
chr10	68057809	68058280	Exon (uc007fme.1/170799, exon 14 of 15)	78211	Rtkn2	rhotekin 2
chr10	69212463	69213135	Promoter	0	Rhobtb1	Rho-related BTB domain containing 1
chr10	69218767	69219328	Intron (uc029qyr.1/69288, intron 2 of 10)	5573	Rhobtb1	Rho-related BTB domain containing 1
chr10	69288186	69288947	Promoter	0	Rhobtb1	Rho-related BTB domain containing 1
chr10	71338416	71338707	Intron (uc007foq.1/52637, intron 1 of 2)	6142	Cisd1	CDGSH iron sulfur domain 1
chr10	75517202	75517571	Promoter	0	Gucd1	guanylyl cyclase domain containing 1
chr10	77091657	77091944	Intron (uc007fvg.1/12822, intron 2 of 40)	21734	Col18a1	collagen, type XVIII, alpha 1
chr10	77606226	77606796	Promoter	0	Sumo3	small ubiquitin-like modifier 3
chr10	78574651	78575000	Promoter	0	Ilvbl	ilvB (bacterial acetolactate synthase)-like
chr10	80039622	80040015	Promoter	0	Polr2e	polymerase (RNA) II (DNA directed) polypeptide E
chr10	80141294	80141567	Promoter	-748	Atp5d	ATP synthase, H+ transporting, mitochondrial F1 complex, delta subunit
chr10	80147959	80149704	Promoter	0	Midn	midnolin
chr10	80260741	80261672	Promoter	0	Gamt	guanidinoacetate methyltransferase
chr10	80323203	80323905	Promoter	-76	Pcsk4	proprotein convertase subtilisin/kexin type 4
chr10	80561481	80562025	Promoter	0	Rexo1	REX1, RNA exonuclease 1
chr10	80664378	80665384	3' UTR	-7307	Btbd2	BTB (POZ) domain containing 2
chr10	81092582	81092965	5' UTR	5907	Creb3l3	cAMP responsive element binding protein 3-like 3
chr10	81176328	81176884	Promoter	0	Eef2	eukaryotic translation elongation factor 2
chr10	81411792	81412400	Intron (uc007ghx.1/18029, intron 1 of 7)	3897	Mir1191b	microRNA 1191b
chr10	81600789	81601349	Promoter	0	Tle6	transducin-like enhancer of split 6
chr10	83310414	83310712	Intron (uc007gkf.1/338365, intron 3 of 10)	27105	Slc41a2	solute carrier family 41, member 2
chr10	85189969	85190329	Distal Intergenic	-4915	Cry1	cryptochrome 1 (photolyase-like)
chr10	86778342	86778973	Promoter	-32	Nt5dc3	5'-nucleotidase domain containing 3
chr10	86845335	86845913	Intron (uc007gqo.1/192188, intron 67 of 68)	66330	Nt5dc3	5'-nucleotidase domain containing 3
chr10	87051626	87052139	Distal Intergenic	-5907	1700113H08Rik	RIKEN cDNA 1700113H08 gene
chr10	87518458	87518854	Distal Intergenic	-2941	Pah	phenylalanine hydroxylase
chr10	87885453	87885845	Intron (uc057axe.1/16000, intron 3 of 4)	24342	Igf1	insulin-like growth factor 1
chr10	87897388	87897723	Intron (uc057axe.1/16000, intron 3 of 4)	36277	Igf1	insulin-like growth factor 1
chr10	87906748	87907190	Intron (uc057axe.1/16000, intron 3 of 4)	45637	Igf1	insulin-like growth factor 1
chr10	89458730	89459318	Intron (uc007gsf.2/20186, intron 7 of 8)	-14763	Gas2l3	growth arrest-specific 2 like 3
chr10	89686001	89686610	Promoter	0	Scyl2	SCY1-like 2 (S. cerevisiae)
chr10	92722177	92722737	Promoter	0	Nedd1	neural precursor cell expressed, developmentally down-regulated gene 1
chr10	93488371	93489018	Promoter	0	Hal	histidine ammonia lyase
chr10	93543181	93543548	Intron (uc007guu.1/237465, intron 1 of 15)	2549	Ccdc38	coiled-coil domain containing 38
chr10	94097957	94098551	Intron (uc011xlz.1/13998, intron 5 of 20)	-49380	Nr2c1	nuclear receptor subfamily 2, group C, member 1
chr10	95773457	95773977	Exon (uc007gws.1/uc007gws.1, exon 2 of 6)	-166686	Eea1	early endosome antigen 1
chr10	96691081	96691687	Distal Intergenic	74080	Btg1	B cell translocation gene 1, anti-proliferative
chr10	98914048	98914495	Promoter	-657	Atp2b1	ATPase, Ca++ transporting, plasma membrane 1
chr10	99357294	99357886	Intron (uc007gxm.1/uc007gxm.1, intron 1 of 2)	94063	Dusp6	dual specificity phosphatase 6
chr10	111702494	111702790	Distal Intergenic	-108221	4933440J02Rik	RIKEN cDNA 4933440J02 gene
chr10	127290013	127290980	Promoter	0	Ddit3	DNA-damage inducible transcript 3
chr10	127621278	127622240	Promoter	-130	Lrp1	low density lipoprotein receptor-related protein 1
chr10	127800824	127801090	Promoter	-63	Rdh16	retinol dehydrogenase 16
chr10	127966480	127966878	Distal Intergenic	40630	Hsd17b6	hydroxysteroid (17-beta) dehydrogenase 6
chr10	128058716	128059113	Promoter	0	Ptges3	prostaglandin E synthase 3
chr10	128322378	128322732	Promoter	0	Cnpy2	canopy FGF signaling regulator 2
chr10	128337412	128338039	Promoter	0	Cs	citrate synthase
chr10	128493650	128494358	Promoter	0	Myl6	myosin, light polypeptide 6, alkali, smooth muscle and non-muscle
chr11	3202321	3202606	Promoter	0	Eif4enif1	eukaryotic translation initiation factor 4E nuclear import factor 1
chr11	3963561	3964057	Promoter	0	Pes1	pescadillo ribosomal biogenesis factor 1
chr11	4035646	4036229	Intron (uc007hue.1/103655, intron 2 of 11)	3864	Sec14l4	SEC14-like lipid binding 4
chr11	6291359	6292255	Promoter	0	Ogdh	oxoglutarate (alpha-ketoglutarate) dehydrogenase (lipoamide)
chr11	11844501	11844784	Intron (uc007iaw.2/13195, intron 7 of 14)	-21580	Ddc	dopa decarboxylase
chr11	16701762	16702303	Distal Intergenic	-49900	Egfr	epidermal growth factor receptor
chr11	16804066	16804386	Intron (uc007ibn.1/13649, intron 1 of 15)	51863	Egfr	epidermal growth factor receptor
chr11	17211530	17211993	Promoter	0	Wdr92	WD repeat domain 92
chr11	19923754	19924468	Promoter	0	Spred2	sprouty-related, EVH1 domain containing 2
chr11	20200837	20201356	Promoter	-246	Rab1a	RAB1A, member RAS oncogene family
chr11	20631610	20632256	Promoter	0	Sertad2	SERTA domain containing 2
chr11	21080007	21080350	Distal Intergenic	-10974	Peli1	pellino 1
chr11	21427133	21428080	Distal Intergenic	-55866	Ugp2	UDP-glucose pyrophosphorylase 2
chr11	23771026	23771372	Promoter	-56	Rel	reticuloendotheliosis oncogene
chr11	29547822	29548280	Promoter	0	Clhc1	clathrin heavy chain linker domain containing 1
chr11	31824685	31825162	Promoter	-138	D630024D03Rik	RIKEN cDNA D630024D03 gene
chr11	35731924	35732190	Distal Intergenic	-37305	Pank3	pantothenate kinase 3
chr11	35963451	35963848	Intron (uc007ili.1/211652, intron 1 of 22)	16241	Wwc1	WW, C2 and coiled-coil domain containing 1
chr11	52000471	52000938	Promoter	-5	Ube2b	ubiquitin-conjugating enzyme E2B
chr11	52231613	52232221	Promoter	0	Skp1a	S-phase kinase-associated protein 1A
chr11	60209991	60210496	Intron (uc007jfn.2/20787, intron 1 of 18)	-7664	Mir6922	microRNA 6922
chr11	60537188	60538032	Promoter	0	Alkbh5	alkB homolog 5, RNA demethylase
chr11	61174795	61175432	Promoter	0	Usp22	ubiquitin specific peptidase 22
chr11	61264010	61264408	Exon (uc007jhf.2/11671, exon 3 of 10)	2778	Aldh3a2	aldehyde dehydrogenase family 3, subfamily A2
chr11	69094776	69095273	Promoter	0	Per1	period circadian clock 1
chr11	69323694	69324047	Promoter	0	Cntrob	centrobin, centrosomal BRCA2 interacting protein
chr11	69409504	69410091	Intron (uc007jqe.1/216850, intron 1 of 22)	-3331	Kdm6b	KDM1 lysine (K)-specific demethylase 6B
chr11	69417428	69418029	Downstream (2-3kb)	-3755	Kdm6b	KDM1 lysine (K)-specific demethylase 6B
chr11	69418579	69419066	Downstream (1-2kb)	-4906	Kdm6b	KDM1 lysine (K)-specific demethylase 6B
chr11	69671298	69671676	Intron (uc007jqz.2/13681, intron 1 of 10)	747	Eif4a1	eukaryotic translation initiation factor 4A1
chr11	69758357	69759428	Promoter	0	Polr2a	polymerase (RNA) II (DNA directed) polypeptide A
chr11	70092233	70092648	Promoter	0	Asgr2	asialoglycoprotein receptor 2
chr11	70237674	70238195	Promoter	275	0610010K14Rik	RIKEN cDNA 0610010K14 gene
chr11	70654733	70655580	Promoter	-83	Pfn1	profilin 1
chr11	70730761	70731101	3' UTR	24771	Mir6925	microRNA 6925
chr11	71012760	71013171	Exon (uc007jxi.2/116891, exon 6 of 8)	6132	Derl2	Der1-like domain family, member 2
chr11	74723740	74724439	Promoter	0	Pafah1b1	platelet-activating factor acetylhydrolase, isoform 1b, subunit 1
chr11	74831943	74832427	Intron (uc011xzb.1/17428, intron 1 of 5)	1019	Mnt	max binding protein
chr11	75213798	75214148	Intron (uc007kdh.1/237847, intron 1 of 1)	19805	Rtn4rl1	reticulon 4 receptor-like 1
chr11	75460927	75463114	Promoter	0	Mir22hg	Mir22 host gene (non-protein coding)
chr11	76974853	76975179	Intron (uc007kge.2/104184, intron 11 of 11)	-23418	Slc6a4	solute carrier family 6 (neurotransmitter transporter, serotonin), member 4
chr11	77893959	77894385	Promoter	-87	Pipox	pipecolic acid oxidase
chr11	78982027	78982445	Intron (uc007kkd.2/16859, intron 1 of 10)	2479	Lgals9	lectin, galactose binding, soluble 9
chr11	79339275	79339584	Promoter	-308	Nf1	neurofibromin 1
chr11	79746451	79746842	Distal Intergenic	20051	Mir365-2	microRNA 365-2
chr11	80171883	80172169	Intron (uc007klk.1/216991, intron 7 of 10)	-11703	Rnf135	ring finger protein 135
chr11	83271366	83271752	Distal Intergenic	14974	Slfn14	schlafen 14
chr11	83747854	83748226	Intron (uc007kps.1/66107, intron 1 of 2)	914	Wfdc21	WAP four-disulfide core domain 21
chr11	83881463	83881730	Intron (uc007kpx.2/21410, intron 4 of 8)	28503	Hnf1b	HNF1 homeobox B
chr11	85139691	85140326	Promoter	0	Usp32	ubiquitin specific peptidase 32
chr11	85775540	85776046	Promoter	0	Bcas3os2	breast carcinoma amplified sequence 3 opposite strand 2
chr11	86580533	86581014	Downstream (2-3kb)	3144	Mir21a	microRNA 21a
chr11	86586854	86587448	Intron (uc007ksv.1/75909, intron 10 of 11)	-2696	Mir21a	microRNA 21a
chr11	86757469	86758241	Promoter	0	Cltc	clathrin, heavy polypeptide (Hc)
chr11	86961614	86962307	Intron (uc007ktd.1/77864, intron 2 of 4)	31455	Ypel2	yippee like 2
chr11	87422653	87423198	Intron (uc007ktr.2/83560, intron 1 of 30)	-4393	Tex14	testis expressed gene 14
chr11	87426507	87427234	Promoter	-357	Tex14	testis expressed gene 14
chr11	87443002	87443524	Intron (uc007ktr.2/83560, intron 2 of 30)	15411	Tex14	testis expressed gene 14
chr11	87448424	87449050	Intron (uc007ktr.2/83560, intron 2 of 30)	20833	Tex14	testis expressed gene 14
chr11	87462075	87462778	Intron (uc007ktr.2/83560, intron 2 of 30)	34484	Tex14	testis expressed gene 14
chr11	87471252	87471633	Intron (uc007ktr.2/83560, intron 2 of 30)	43661	Tex14	testis expressed gene 14
chr11	88718182	88718700	Promoter	0	C030037D09Rik	RIKEN cDNA C030037D09 gene
chr11	90000733	90001086	Intron (uc007kwl.2/18559, intron 1 of 5)	1808	Pctp	phosphatidylcholine transfer protein
chr11	90259062	90259522	Intron (uc007kwo.1/67468, intron 3 of 7)	10257	Mmd	monocyte to macrophage differentiation-associated
chr11	90390660	90390973	Promoter	0	Hlf	hepatic leukemia factor
chr11	93885363	93886085	Promoter	0	Utp18	UTP18 small subunit processome component
chr11	94136735	94137191	Distal Intergenic	43248	Spag9	sperm associated antigen 9
chr11	94210105	94211663	Promoter	0	Tob1	transducer of ErbB-2.1
chr11	94549048	94549391	Promoter	0	Rsad1	radical S-adenosyl methionine domain containing 1
chr11	95384513	95385129	Promoter	0	Slc35b1	solute carrier family 35, member B1
chr11	98786629	98787058	Distal Intergenic	-8711	Msl1	male specific lethal 1
chr11	98809544	98809824	Promoter	0	Casc3	cancer susceptibility candidate 3
chr11	99045516	99046107	Intron (uc007lie.1/16010, intron 1 of 3)	4256	Igfbp4	insulin-like growth factor binding protein 4
chr11	101171124	101171804	Promoter	0	Plekhh3	pleckstrin homology domain containing, family H (with MyTH4 domain) member 3
chr11	101367526	101370342	Promoter	0	G6pc	glucose-6-phosphatase, catalytic
chr11	101374766	101379970	3' UTR	7050	G6pc	glucose-6-phosphatase, catalytic
chr11	101641581	101642100	Distal Intergenic	13632	Rdm1	RAD52 motif 1
chr11	101645530	101646182	Distal Intergenic	17581	Rdm1	RAD52 motif 1
chr11	101658239	101658583	Distal Intergenic	-6958	Arl4d	ADP-ribosylation factor-like 4D
chr11	102432811	102433285	Exon (uc007lrv.2/14824, exon 2 of 13)	2489	Grn	granulin
chr11	102880880	102881315	Promoter	0	Eftud2	elongation factor Tu GTP binding domain containing 2
chr11	103132862	103133207	Promoter	-132	Hexim2	hexamethylene bis-acetamide inducible 2
chr11	105181217	105181513	Promoter	0	1700052K11Rik	RIKEN cDNA 1700052K11 gene
chr11	105990423	105990693	Distal Intergenic	-3982	Ace3	angiotensin I converting enzyme (peptidyl-dipeptidase A) 3
chr11	106788425	106788909	Promoter	0	Ddx5	DEAD (Asp-Glu-Ala-Asp) box polypeptide 5
chr11	107479262	107479749	Promoter	0	Psmd12	proteasome (prosome, macropain) 26S subunit, non-ATPase, 12
chr11	108396152	108396737	Intron (uc007mbp.2/11818, intron 2 of 7)	855	Apoh	apolipoprotein H
chr11	110010776	110011178	Distal Intergenic	-14960	Abca8b	ATP-binding cassette, sub-family A (ABC1), member 8b
chr11	113684059	113684632	Promoter	0	D11Wsu47e	DNA segment, Chr 11, Wayne State University 47, expressed
chr11	115165094	115165531	Intron (uc007mgp.1/26941, intron 1 of 5)	1753	Slc9a3r1	solute carrier family 9 (sodium/hydrogen exchanger), member 3 regulator 1
chr11	115564086	115564569	Promoter	0	Nup85	nucleoporin 85
chr11	115603800	115604256	Promoter	0	Gga3	golgi associated, gamma adaptin ear containing, ARF binding protein 3
chr11	116004995	116005468	Intron (uc007mjh.1/192897, intron 32 of 39)	-2014	Itgb4	integrin beta 4
chr11	116030280	116030616	Promoter	0	Unk	unkempt family zinc finger
chr11	116138642	116139174	Promoter	0	Mrpl38	mitochondrial ribosomal protein L38
chr11	116198787	116199429	Promoter	0	Acox1	acyl-Coenzyme A oxidase 1, palmitoyl
chr11	116621256	116621573	Intron (uc007mls.3/217344, intron 1 of 18)	2679	Rhbdf2	rhomboid 5 homolog 2
chr11	116657762	116658264	Intron (uc007mlw.2/100038570, intron 3 of 5)	654	Prcd	photoreceptor disc component
chr11	116853075	116853729	Promoter	0	Srsf2	serine/arginine-rich splicing factor 2
chr11	117969217	117969543	Promoter	0	Socs3	suppressor of cytokine signaling 3
chr11	119091011	119092086	Distal Intergenic	-4774	Cbx4	chromobox 4
chr11	120189809	120190371	Promoter	0	2810410L24Rik	RIKEN cDNA 2810410L24 gene
chr11	120304875	120305434	Distal Intergenic	30456	Bahcc1	BAH domain and coiled-coil containing 1
chr11	120630215	120631713	Intron (uc007mtu.2/17134, intron 1 of 2)	1834	Mafg	v-maf musculoaponeurotic fibrosarcoma oncogene family, protein G (avian)
chr12	7950180	7950557	Distal Intergenic	-27120	Apob	apolipoprotein B
chr12	8432960	8433232	Distal Intergenic	66753	Rhob	ras homolog family member B
chr12	8507228	8507528	Distal Intergenic	-7243	Rhob	ras homolog family member B
chr12	8770894	8771923	Promoter	0	Sdc1	syndecan 1
chr12	15653340	15653738	Distal Intergenic	147363	Mir6387	microRNA 6387
chr12	24651608	24652124	Promoter	237	Klf11	Kruppel-like factor 11
chr12	25098534	25098969	Distal Intergenic	-2442	Id2	inhibitor of DNA binding 2
chr12	33302118	33302438	Promoter	-77	Atxn7l1	ataxin 7-like 1
chr12	35284282	35284633	Distal Intergenic	198343	Snx13	sorting nexin 13
chr12	44269093	44269744	Promoter	0	Pnpla8	patatin-like phospholipase domain containing 8
chr12	54696800	54697116	Promoter	-935	Eapp	E2F-associated phosphoprotein
chr12	55167134	55167408	Intron (uc007noh.1/665155, intron 4 of 15)	12030	Srp54b	signal recognition particle 54B
chr12	55491762	55492277	Promoter	370	Nfkbia	nuclear factor of kappa light polypeptide gene enhancer in B cells inhibitor, alpha
chr12	57444352	57444686	Intron (uc007npq.2/73490, intron 9 of 9)	101435	Foxa1	forkhead box A1
chr12	69168342	69168877	Promoter	0	Lrr1	leucine rich repeat protein 1
chr12	69361192	69361677	Exon (uc056yqs.1/uc056yqs.1, exon 1 of 1)	-4016	Nemf	nuclear export mediator factor
chr12	70937587	70938081	Promoter	0	Actr10	ARP10 actin-related protein 10
chr12	71355234	71355551	Exon (uc007nus.1/uc007nus.1, exon 1 of 6)	45350	Dact1	dishevelled-binding antagonist of beta-catenin 1
chr12	71830720	71831149	Promoter	0	Daam1	dishevelled associated activator of morphogenesis 1
chr12	72760386	72761218	Promoter	0	Ppm1a	protein phosphatase 1A, magnesium dependent, alpha isoform
chr12	76403783	76404367	Promoter	0	Hspa2	heat shock protein 2
chr12	78206027	78206612	Distal Intergenic	-20043	Gphn	gephyrin
chr12	79172379	79172812	Promoter	0	Vti1b	vesicle transport through interaction with t-SNAREs 1B
chr12	80103176	80104028	Distal Intergenic	8985	Zfp36l1	zinc finger protein 36, C3H type-like 1
chr12	80112981	80113443	Promoter	0	Zfp36l1	zinc finger protein 36, C3H type-like 1
chr12	84193827	84194406	Promoter	0	Elmsan1	ELM2 and Myb/SANT-like domain containing 1
chr12	86884577	86885146	Promoter	0	Irf2bpl	interferon regulatory factor 2 binding protein-like
chr12	87154446	87154825	Intron (uc007oil.1/14874, intron 1 of 9)	-6544	Pomt2	protein-O-mannosyltransferase 2
chr12	98920226	98920630	Promoter	0	Ttc8	tetratricopeptide repeat domain 8
chr12	99234185	99234584	Intron (uc007ors.1/71375, intron 4 of 5)	56717	Foxn3	forkhead box N3
chr12	100455644	100455917	Intron (uc007oss.2/104718, intron 4 of 19)	64905	Ttc7b	tetratricopeptide repeat domain 7B
chr12	102468940	102469463	Promoter	0	Golga5	golgi autoantigen, golgin subfamily a, 5
chr12	103737891	103738425	Promoter	0	Serpina1b	serine (or cysteine) preptidase inhibitor, clade A, member 1B
chr12	103894296	103894772	Intron (uc029rxp.1/20703, intron 1 of 4)	10178	Serpina1a	serine (or cysteine) peptidase inhibitor, clade A, member 1A
chr12	103988964	103989339	Intron (uc007owm.2/380780, intron 1 of 4)	604	Serpina11	serine (or cysteine) peptidase inhibitor, clade A (alpha-1 antiproteinase, antitrypsin), member 11
chr12	104033690	104033976	Intron (uc007owp.1/68054, intron 3 of 4)	10467	Serpina12	serine (or cysteine) peptidase inhibitor, clade A (alpha-1 antiproteinase, antitrypsin), member 12
chr12	104347506	104347870	Intron (uc007oxe.2/20717, intron 1 of 3)	7012	Serpina3m	serine (or cysteine) peptidase inhibitor, clade A, member 3M
chr12	108850984	108851458	Promoter	0	Slc25a47	solute carrier family 25, member 47
chr12	108852374	108853436	Exon (uc007pae.1/104910, exon 2 of 6)	1245	Slc25a47	solute carrier family 25, member 47
chr12	108856952	108858213	Downstream (1-2kb)	5823	Slc25a47	solute carrier family 25, member 47
chr12	112587392	112587721	Distal Intergenic	-1063	Inf2	inverted formin, FH2 and WH2 domain containing
chr12	118301689	118302206	Promoter	-249	Sp4	trans-acting transcription factor 4
chr13	5861040	5861666	Promoter	0	Klf6	Kruppel-like factor 6
chr13	9075991	9076363	Distal Intergenic	-17518	Larp4b	La ribonucleoprotein domain family, member 4B
chr13	13860701	13860981	Distal Intergenic	76394	Gng4	guanine nucleotide binding protein (G protein), gamma 4
chr13	23761022	23761629	Promoter	0	Hist1h4a	histone cluster 1, H4a
chr13	32827397	32827677	Distal Intergenic	20638	Wrnip1	Werner helicase interacting protein 1
chr13	34629880	34630409	Exon (uc007qbi.1/66895, exon 4 of 5)	22272	Pxdc1	PX domain containing 1
chr13	34652712	34653111	Promoter	0	Gm15908	predicted gene 15908
chr13	35016053	35016588	Intron (uc007qca.1/uc007qca.1, intron 1 of 1)	-21909	Eci2	enoyl-Coenzyme A delta isomerase 2
chr13	35959727	35960069	Distal Intergenic	-7837	Ppp1r3g	protein phosphatase 1, regulatory (inhibitor) subunit 3G
chr13	35963572	35964027	Distal Intergenic	-3879	Ppp1r3g	protein phosphatase 1, regulatory (inhibitor) subunit 3G
chr13	36117324	36117990	Promoter	0	Lyrm4	LYR motif containing 4
chr13	36578445	36578870	Distal Intergenic	155607	Nrn1	neuritin 1
chr13	37689118	37689638	Distal Intergenic	-136400	Rreb1	ras responsive element binding protein 1
chr13	41000894	41001289	Promoter	0	Pak1ip1	PAK1 interacting protein 1
chr13	41828328	41828677	5' UTR	18811	Adtrp	androgen dependent TFPI regulating protein
chr13	42051425	42051730	Promoter	-291	Hivep1	human immunodeficiency virus type I enhancer binding protein 1
chr13	43305271	43305550	Distal Intergenic	-1099	Gfod1	glucose-fructose oxidoreductase domain containing 1
chr13	45965026	45965483	Promoter	-35	Atxn1	ataxin 1
chr13	46727801	46728091	Promoter	0	Nup153	nucleoporin 153
chr13	47247410	47247794	3' UTR	53407	Rnf144b	ring finger protein 144B
chr13	47250347	47251005	Distal Intergenic	56344	Rnf144b	ring finger protein 144B
chr13	48545475	48546280	Distal Intergenic	-7203	Mirlet7a-1	microRNA let7a-1
chr13	49187596	49188315	Promoter	49	Ninj1	ninjurin 1
chr13	52021957	52022302	Distal Intergenic	-74439	4921525O09Rik	RIKEN cDNA 4921525O09 gene
chr13	52976363	52977011	Intron (uc007qni.1/18030, intron 1 of 1)	-3298	Nfil3	nuclear factor, interleukin 3, regulated
chr13	54687469	54688348	Promoter	0	Rnf44	ring finger protein 44
chr13	60681187	60682018	Intron (uc007qvl.1/69635, intron 2 of 9)	78976	Dapk1	death associated protein kinase 1
chr13	62907984	62908607	Distal Intergenic	-19702	Fbp1	fructose bisphosphatase 1
chr13	64105595	64105908	Intron (uc007qyg.1/70484, intron 8 of 11)	-16394	Hsd17b3	hydroxysteroid (17-beta) dehydrogenase 3
chr13	64123869	64124262	Intron (uc007qyg.1/70484, intron 1 of 11)	5068	Slc35d2	solute carrier family 35, member D2
chr13	64370391	64370762	Promoter	0	Ctsl	cathepsin L
chr13	67609649	67609951	Promoter	0	Zfp729b	zinc finger protein 729b
chr13	69577292	69577909	Intron (uc007rck.1/78925, intron 4 of 4)	33554	Srd5a1	steroid 5 alpha-reductase 1
chr13	70637590	70638204	Promoter	0	Ice1	interactor of little elongation complex ELL subunit 1
chr13	90922823	90923240	Promoter	0	Rps23	ribosomal protein S23
chr13	91740952	91741525	Promoter	0	Acot12	acyl-CoA thioesterase 12
chr13	91748271	91748787	Intron (uc007rka.1/74156, intron 1 of 14)	-6399	4833422C13Rik	RIKEN cDNA 4833422C13 gene
chr13	93303461	93304044	Promoter	-451	Homer1	homer scaffolding protein 1
chr13	100650778	100651503	Promoter	0	Ak6	adenylate kinase 6
chr13	101768163	101768852	Promoter	0	Pik3r1	phosphoinositide-3-kinase regulatory subunit 1
chr13	104037619	104038060	Intron (uc007rsp.1/75805, intron 9 of 12)	-1052	Nln	neurolysin (metallopeptidase M3 family)
chr13	107890101	107891364	Promoter	-37	Zswim6	zinc finger SWIM-type containing 6
chr13	111805176	111805553	Intron (uc007rwa.1/26401, intron 1 of 19)	3430	Map3k1	mitogen-activated protein kinase kinase kinase 1
chr13	119690025	119690308	Promoter	-43	Hmgcs1	3-hydroxy-3-methylglutaryl-Coenzyme A synthase 1
chr14	7824615	7824972	Intron (uc007sej.1/286940, intron 1 of 5)	6658	Flnb	filamin, beta
chr14	8172957	8173369	Promoter	0	Pdhb	pyruvate dehydrogenase (lipoamide) beta
chr14	8244032	8244444	Intron (uc007sey.2/93732, intron 11 of 14)	14395	Acox2	acyl-Coenzyme A oxidase 2, branched chain
chr14	12104335	12104783	Intron (uc007sfm.2/19270, intron 6 of 29)	-85160	Ptprg	protein tyrosine phosphatase, receptor type, G
chr14	17845734	17846154	Intron (uc007shk.2/21834, intron 2 of 9)	18782	Thrb	thyroid hormone receptor beta
chr14	18238862	18239512	Promoter	0	Nr1d2	nuclear receptor subfamily 1, group D, member 2
chr14	19416927	19417930	Distal Intergenic	184657	Gm5458	predicted gene 5458
chr14	20226361	20226650	Distal Intergenic	42512	Kcnk16	potassium channel, subfamily K, member 16
chr14	24490413	24490927	Promoter	0	Rps24	ribosomal protein S24
chr14	25461344	25461683	Intron (uc007srm.2/328365, intron 1 of 10)	2159	Zmiz1	zinc finger, MIZ-type containing 1
chr14	29996010	29996779	3' UTR	7122	Mir6947	microRNA 6947
chr14	30888352	30888703	Intron (uc007svv.3/16427, intron 2 of 22)	1876	Itih4	inter alpha-trypsin inhibitor, heavy chain 4
chr14	30907741	30908068	Downstream (<1kb)	15519	Itih3	inter-alpha trypsin inhibitor, heavy chain 3
chr14	31001591	31001875	Promoter	0	Spcs1	signal peptidase complex subunit 1 homolog (S. cerevisiae)
chr14	31641284	31642018	Promoter	227	Btd	biotinidase
chr14	32085374	32085731	Promoter	0	Dph3	diphthamine biosynthesis 3
chr14	34348969	34349376	Downstream (2-3kb)	3914	Gm3219	B-cell CLL/lymphoma 7C pseudogene
chr14	34357860	34358141	Distal Intergenic	-2467	Fam25c	family with sequence similarity 25, member C
chr14	45388833	45389203	Promoter	-37	Gnpnat1	glucosamine-phosphate N-acetyltransferase 1
chr14	45477759	45478051	Intron (uc007tgq.1/218952, intron 4 of 14)	52014	Fermt2	fermitin family member 2
chr14	45983314	45983741	Distal Intergenic	-100286	Gm1821	ubiquitin pseudogene
chr14	46882569	46883039	Promoter	0	Samd4	sterile alpha motif domain containing 4
chr14	47533564	47534031	Distal Intergenic	34403	Atg14	autophagy related 14
chr14	48475563	48476187	Intron (uc007tjk.3/218989, intron 6 of 16)	29211	Tmem260	transmembrane protein 260
chr14	52019697	52020138	Promoter	0	Zfp219	zinc finger protein 219
chr14	52257866	52258146	Distal Intergenic	-20294	Chd8	chromodomain helicase DNA binding protein 8
chr14	55091987	55092538	Promoter	0	Zfhx2	zinc finger homeobox 2
chr14	55565668	55565974	Exon (uc007tyz.2/28199, exon 11 of 15)	4745	Dcaf11	DDB1 and CUL4 associated factor 11
chr14	55643131	55643801	Promoter	0	Tm9sf1	transmembrane 9 superfamily member 1
chr14	56811332	56811852	Promoter	0	Zmym5	zinc finger, MYM-type 5
chr14	56886210	56886999	Promoter	0	Zmym2	zinc finger, MYM-type 2
chr14	57104582	57104892	Promoter	0	Gjb2	gap junction protein, beta 2
chr14	60975782	60976113	Intron (uc007ufi.2/29820, intron 5 of 9)	61874	Tnfrsf19	tumor necrosis factor receptor superfamily, member 19
chr14	61681136	61681666	Intron (uc007ugb.2/668253, intron 1 of 6)	707	Dleu2	deleted in lymphocytic leukemia, 2
chr14	61682227	61682603	Promoter	0	Dleu2	deleted in lymphocytic leukemia, 2
chr14	64158885	64159163	Intron (uc007uig.2/110265, intron 5 of 5)	54562	Prss52	protease, serine 52
chr14	65380544	65380914	Intron (uc007ujg.2/380912, intron 1 of 9)	21868	Zfp395	zinc finger protein 395
chr14	65873222	65873606	Distal Intergenic	35920	Ccdc25	coiled-coil domain containing 25
chr14	65890511	65890875	Distal Intergenic	53209	Ccdc25	coiled-coil domain containing 25
chr14	67008365	67009148	Promoter	0	Bnip3l	BCL2/adenovirus E1B interacting protein 3-like
chr14	70336295	70336738	Intron (uc007uns.1/213053, intron 1 of 9)	11695	Slc39a14	solute carrier family 39 (zinc transporter), member 14
chr14	75793092	75793508	Distal Intergenic	-6055	Slc25a30	solute carrier family 25, member 30
chr14	76828803	76829209	Distal Intergenic	151235	1700108F19Rik	RIKEN cDNA 1700108F19 gene
chr14	100284662	100285067	Distal Intergenic	-134867	Klf12	Kruppel-like factor 12
chr14	122901179	122901542	Intron (uc007vbf.2/223267, intron 1 of 3)	11623	Ggact	gamma-glutamylamine cyclotransferase
chr15	3270702	3271201	Promoter	0	Selenop	selenoprotein P
chr15	3608036	3608465	Distal Intergenic	-24684	Ghr	growth hormone receptor
chr15	3995547	3996263	Promoter	0	AW549877	expressed sequence AW549877
chr15	7168035	7168509	Intron (uc007vdw.2/16880, intron 7 of 16)	27493	Lifr	leukemia inhibitory factor receptor
chr15	9114389	9114901	3' UTR	25553	Skp2	S-phase kinase-associated protein 2 (p45)
chr15	10378670	10379030	Exon (uc007vfz.2/268782, exon 5 of 14)	20137	Agxt2	alanine-glyoxylate aminotransferase 2
chr15	10399829	10400196	Intron (uc007vfz.2/268782, intron 12 of 13)	41296	Agxt2	alanine-glyoxylate aminotransferase 2
chr15	27630920	27631432	Promoter	-227	Otulin	OTU deubiquitinase with linear linkage specificity
chr15	34238004	34238318	Promoter	0	Laptm4b	lysosomal-associated protein transmembrane 4B
chr15	36792543	36792878	Intron (uc007vmz.2/22631, intron 2 of 6)	1660	Ywhaz	tyrosine 3-monooxygenase/tryptophan 5-monooxygenase activation protein, zeta polypeptide
chr15	36793602	36794123	Promoter	415	Ywhaz	tyrosine 3-monooxygenase/tryptophan 5-monooxygenase activation protein, zeta polypeptide
chr15	36938655	36939102	Distal Intergenic	68300	Zfp706	zinc finger protein 706
chr15	36960395	36960724	Distal Intergenic	46678	Zfp706	zinc finger protein 706
chr15	38470463	38470787	Distal Intergenic	19760	Mir6951	microRNA 6951
chr15	38519080	38519640	Promoter	0	Azin1	antizyme inhibitor 1
chr15	55265704	55266188	Distal Intergenic	-41562	Col14a1	collagen, type XIV, alpha 1
chr15	59647772	59648810	Promoter	0	Trib1	tribbles pseudokinase 1
chr15	59652830	59653191	3' UTR	4176	Trib1	tribbles pseudokinase 1
chr15	59653678	59654148	Intron (uc007vxx.1/211770, intron 2 of 2)	5024	Trib1	tribbles pseudokinase 1
chr15	59772554	59773091	Distal Intergenic	21868	Gm19510	predicted gene, 19510
chr15	59784378	59784787	Distal Intergenic	10172	Gm19510	predicted gene, 19510
chr15	59786204	59787172	Downstream (1-2kb)	7787	Gm19510	predicted gene, 19510
chr15	62328357	62328827	Intron (uc007vym.2/19296, intron 6 of 9)	-108906	H2afy3	H2A histone family, member Y3
chr15	68258285	68258880	Promoter	0	Zfat	zinc finger and AT hook domain containing
chr15	75320105	75320653	Distal Intergenic	51684	Ly6f	lymphocyte antigen 6 complex, locus F
chr15	76306941	76307481	Promoter	0	Oplah	5-oxoprolinase (ATP-hydrolysing)
chr15	77124422	77124690	Intron (uc007wnc.3/93686, intron 2 of 11)	29122	Rbfox2	RNA binding protein, fox-1 homolog (C. elegans) 2
chr15	77203599	77204103	Intron (uc007wng.2/93686, intron 2 of 13)	-49787	Rbfox2	RNA binding protein, fox-1 homolog (C. elegans) 2
chr15	77382357	77382832	Distal Intergenic	16278	Apol7a	apolipoprotein L 7a
chr15	81190464	81191273	Promoter	0	Mkl1	MKL (megakaryoblastic leukemia)/myocardin-like 1
chr15	81399454	81400252	Promoter	0	Xpnpep3	X-prolyl aminopeptidase 3, mitochondrial
chr15	81584890	81585579	Promoter	-635	Ep300	E1A binding protein p300
chr15	81810374	81811837	Promoter	0	Tef	thyrotroph embryonic factor
chr15	81859618	81860062	Distal Intergenic	-1292	Tob2	transducer of ERBB2, 2
chr15	82457095	82459663	Distal Intergenic	4718	Cyp2d9	cytochrome P450, family 2, subfamily d, polypeptide 9
chr15	82794174	82794592	Promoter	0	Cyp2d26	cytochrome P450, family 2, subfamily d, polypeptide 26
chr15	84156055	84156487	Distal Intergenic	-11329	Pnpla3	patatin-like phospholipase domain containing 3
chr15	88870665	88871290	Distal Intergenic	8471	Pim3	proviral integration site 3
chr15	88875681	88876101	Distal Intergenic	13487	Pim3	proviral integration site 3
chr15	89591776	89592157	Promoter	0	Rabl2	RAB, member RAS oncogene family-like 2
chr15	96285473	96285958	Distal Intergenic	-1564	Arid2	AT rich interactive domain 2 (ARID, RFX-like)
chr15	96698829	96699192	Intron (uc007xkm.1/67760, intron 1 of 15)	506	Slc38a2	solute carrier family 38, member 2
chr15	97011679	97012004	Intron (uc007xko.1/69354, intron 6 of 15)	8334	Slc38a4	solute carrier family 38, member 4
chr15	98533950	98534339	Promoter	0	Kansl2	KAT8 regulatory NSL complex subunit 2
chr15	98917751	98918396	Promoter	0	Lmbr1l	limb region 1 like
chr15	101246250	101246947	Distal Intergenic	-19899	Nr4a1	nuclear receptor subfamily 4, group A, member 1
chr15	102103528	102104463	Promoter	0	Tns2	tensin 2
chr15	103305080	103305578	Downstream (2-3kb)	4860	Gpr84	G protein-coupled receptor 84
chr16	4077644	4078157	Promoter	0	Trap1	TNF receptor-associated protein 1
chr16	4880452	4880887	Promoter	-601	Ubald1	UBA-like domain containing 1
chr16	5256013	5256297	Promoter	-57	Eef2kmt	eukaryotic elongation factor 2 lysine methyltransferase
chr16	13190458	13190792	Distal Intergenic	-65689	Mkl2	MKL/myocardin-like 2
chr16	13205773	13206141	Distal Intergenic	-50340	Mkl2	MKL/myocardin-like 2
chr16	20717251	20717908	Promoter	0	Clcn2	chloride channel, voltage-sensitive 2
chr16	22891675	22892179	Promoter	0	Ahsg	alpha-2-HS-glycoprotein
chr16	22894247	22894858	Promoter	0	Gm30505	predicted gene, 30505
chr16	22898283	22901402	3' UTR	-3897	Gm30505	predicted gene, 30505
chr16	22920060	22920430	Promoter	0	Fetub	fetuin beta
chr16	23988628	23988934	Promoter	-16	Bcl6	B cell leukemia/lymphoma 6
chr16	24199699	24200077	Distal Intergenic	-193273	Lpp	LIM domain containing preferred translocation partner in lipoma
chr16	25059065	25059629	Promoter	-10	A230028O05Rik	RIKEN cDNA A230028O05 gene
chr16	26562706	26563095	Distal Intergenic	-18610	Il1rap	interleukin 1 receptor accessory protein
chr16	30008657	30009202	Promoter	0	4632428C04Rik	RIKEN cDNA 4632428C04 gene
chr16	30063803	30064404	Promoter	-953	Hes1	hes family bHLH transcription factor 1
chr16	32688815	32689133	Distal Intergenic	15661	Tnk2	tyrosine kinase, non-receptor, 2
chr16	33056138	33056516	Promoter	0	Rpl35a	ribosomal protein L35A
chr16	33337307	33337683	Distal Intergenic	43053	1700007L15Rik	RIKEN cDNA 1700007L15 gene
chr16	36071543	36072131	Promoter	0	Ccdc58	coiled-coil domain containing 58
chr16	38088232	38089082	Promoter	0	Gsk3b	glycogen synthase kinase 3 beta
chr16	38432928	38433195	Promoter	0	Pla1a	phospholipase A1 member A
chr16	42874757	42876053	Promoter	0	Zbtb20	zinc finger and BTB domain containing 20
chr16	43335313	43336032	Intron (uc007zga.3/56490, intron 4 of 10)	84164	Gm15713	predicted gene 15713
chr16	44060766	44061140	Distal Intergenic	-32821	Gramd1c	GRAM domain containing 1C
chr16	44139475	44139747	Promoter	-62	Naa50	N(alpha)-acetyltransferase 50, NatE catalytic subunit
chr16	45927677	45927949	Intron (uc007zjc.1/208177, intron 1 of 15)	25649	Phldb2	pleckstrin homology like domain, family B, member 2
chr16	52333499	52334015	Intron (uc007zli.2/11658, intron 1 of 15)	118982	Alcam	activated leukocyte cell adhesion molecule
chr16	55973514	55973956	Promoter	0	Zbtb11	zinc finger and BTB domain containing 11
chr16	56075709	56076074	Promoter	232	Senp7	SUMO1/sentrin specific peptidase 7
chr16	70328482	70329011	Intron (uc007zqt.2/74185, intron 1 of 1)	14533	Gbe1	glucan (1,4-alpha-), branching enzyme 1
chr16	76561049	76561326	Distal Intergenic	-187222	Nrip1	nuclear receptor interacting protein 1
chr16	77329847	77330152	Intron (uc007zsd.1/77994, intron 3 of 3)	519	Mir99ahg	Mir99a and Mirlet7c-1 host gene (non-protein coding)
chr16	91678425	91678768	3' UTR	836	Son	Son DNA binding protein
chr16	92611713	92612082	Intron (uc007zzi.3/12394, intron 5 of 5)	85243	Runx1	runt related transcription factor 1
chr16	93591343	93591874	Intron (uc007zzq.2/224440, intron 6 of 11)	11941	Setd4	SET domain containing 4
chr16	94312808	94313610	Distal Intergenic	-14812	Ripply3	ripply transcriptional repressor 3
chr16	94569357	94569641	Promoter	-565	Dyrk1a	dual-specificity tyrosine-(Y)-phosphorylation regulated kinase 1a
chr16	95682464	95682760	Distal Intergenic	-19647	Ets2	E26 avian leukemia oncogene 2, 3' domain
chr17	4626168	4626561	Distal Intergenic	-8419	4930517M08Rik	RIKEN cDNA 4930517M08 gene
chr17	12378224	12378647	Promoter	0	Plg	plasminogen
chr17	15704171	15704732	Promoter	-235	Chd1	chromodomain helicase DNA binding protein 1
chr17	23552038	23552415	Intron (uc056zdm.1/320020, intron 1 of 1)	1239	6330415G19Rik	RIKEN cDNA 6330415G19 gene
chr17	24211975	24212557	Intron (uc008auz.1/uc008auz.1, intron 1 of 2)	-2588	Ntn3	netrin 3
chr17	24850110	24850992	Promoter	0	Hagh	hydroxyacyl glutathione hydrolase
chr17	24886257	24886778	Promoter	0	Nubp2	nucleotide binding protein 2
chr17	25273313	25274310	Promoter	0	Gm17801	predicted gene, 17801
chr17	25919879	25920546	Promoter	-165	Rab40c	Rab40C, member RAS oncogene family
chr17	26507950	26508903	Promoter	0	Dusp1	dual specificity phosphatase 1
chr17	26522572	26522854	Distal Intergenic	-14100	Dusp1	dual specificity phosphatase 1
chr17	31636343	31637401	Promoter	0	Cbs	cystathionine beta-synthase
chr17	31904025	31904522	Distal Intergenic	-48233	Sik1	salt inducible kinase 1
chr17	31930179	31930453	Distal Intergenic	-74387	Sik1	salt inducible kinase 1
chr17	34119006	34119857	Promoter	43	Brd2	bromodomain containing 2
chr17	34122156	34122784	Promoter	0	Brd2	bromodomain containing 2
chr17	34591915	34592521	Promoter	0	Pbx2	pre B cell leukemia homeobox 2
chr17	34952284	34952978	Promoter	0	1110038B12Rik	RIKEN cDNA 1110038B12 gene
chr17	35000703	35001252	Promoter	0	D17H6S56E-5	DNA segment, Chr 17, human D6S56E 5
chr17	35134824	35135572	Promoter	0	Bag6	BCL2-associated athanogene 6
chr17	35164604	35165379	Promoter	0	Prrc2a	proline-rich coiled-coil 2A
chr17	35241364	35241971	Promoter	0	Ddx39b	DEAD (Asp-Glu-Ala-Asp) box polypeptide 39B
chr17	35469926	35470395	Promoter	0	H2-Q10	histocompatibility 2, Q region locus 10
chr17	45573271	45573921	Promoter	-10	Hsp90ab1	heat shock protein 90 alpha (cytosolic), class B member 1
chr17	45585332	45585702	3' UTR	6559	Slc29a1	solute carrier family 29 (nucleoside transporters), member 1
chr17	46725943	46726780	Exon (uc008cue.1/14711, exon 3 of 6)	2385	Gnmt	glycine N-methyltransferase
chr17	46890317	46890843	Promoter	0	Tbcc	tubulin-specific chaperone C
chr17	47508086	47508431	Intron (uc008cvk.1/12445, intron 1 of 6)	3035	Ccnd3	cyclin D3
chr17	47510987	47511446	Intron (uc008cvk.1/12445, intron 1 of 6)	5936	Ccnd3	cyclin D3
chr17	47629477	47629835	Promoter	-855	Usp49	ubiquitin specific peptidase 49
chr17	49422759	49423340	Distal Intergenic	-5024	Mocs1	molybdenum cofactor synthesis 1
chr17	56276428	56276933	Promoter	0	Ticam1	toll-like receptor adaptor molecule 1
chr17	56507549	56507931	Distal Intergenic	4552	Znrf4	zinc and ring finger 4
chr17	57059010	57059331	Intron (uc008ddu.2/66972, intron 1 of 9)	532	Slc25a23	solute carrier family 25 (mitochondrial carrier; phosphate carrier), member 23
chr17	57228076	57228692	Promoter	0	C3	complement component 3
chr17	57230715	57231354	Distal Intergenic	-2579	C3	complement component 3
chr17	71089035	71089611	Intron (uc008dlx.1/17929, intron 20 of 37)	69454	Myom1	myomesin 1
chr17	73107661	73107928	Promoter	-57	Lclat1	lysocardiolipin acyltransferase 1
chr17	79938163	79938689	Distal Intergenic	-42040	Atl2	atlastin GTPase 2
chr17	79994927	79995651	Distal Intergenic	53210	Hnrnpll	heterogeneous nuclear ribonucleoprotein L-like
chr17	80160523	80160803	Intron (uc008dqo.1/319625, intron 4 of 6)	33052	Galm	galactose mutarotase
chr17	83514117	83514713	Promoter	0	Cox7a2l	cytochrome c oxidase subunit VIIa polypeptide 2-like
chr17	84183523	84183834	Downstream (<1kb)	4113	Zfp36l2	zinc finger protein 36, C3H type-like 2
chr17	84187627	84188808	Promoter	0	Zfp36l2	zinc finger protein 36, C3H type-like 2
chr17	85052526	85052939	Intron (uc008dtl.1/20532, intron 7 of 9)	24179	Slc3a1	solute carrier family 3, member 1
chr17	86503290	86503753	Intron (uc008dug.2/18754, intron 10 of 14)	-216112	2010106C02Rik	RIKEN cDNA 2010106C02 gene
chr17	87446614	87447231	Promoter	0	Calm2	calmodulin 2
chr18	3337455	3337750	Promoter	0	Crem	cAMP responsive element modulator
chr18	4994398	4994753	Intron (uc008dym.2/uc008dym.2, intron 2 of 4)	23308	Svil	supervillin
chr18	6136044	6136606	Promoter	0	Arhgap12	Rho GTPase activating protein 12
chr18	7608949	7609326	Promoter	0	Mpp7	membrane protein, palmitoylated 7 (MAGUK p55 subfamily member 7)
chr18	12555252	12555861	Intron (uc008ecf.2/16774, intron 64 of 74)	51053	Lama3	laminin, alpha 3
chr18	12642185	12642465	Distal Intergenic	-1068	Ttc39c	tetratricopeptide repeat domain 39C
chr18	12643252	12643819	Promoter	0	Ttc39c	tetratricopeptide repeat domain 39C
chr18	12740866	12741666	Promoter	0	Cabyr	calcium-binding tyrosine-(Y)-phosphorylation regulated (fibrousheathin 2)
chr18	13042825	13043394	Distal Intergenic	35835	Hrh4	histamine receptor H4
chr18	20944544	20944973	Promoter	0	Rnf125	ring finger protein 125
chr18	33213453	33214240	Promoter	0	Stard4	StAR-related lipid transfer (START) domain containing 4
chr18	33463866	33464377	Promoter	0	Nrep	neuronal regeneration related protein
chr18	35752057	35752348	Distal Intergenic	-11503	Tmem173	transmembrane protein 173
chr18	36679030	36679543	Promoter	0	Apbb3	amyloid beta (A4) precursor protein-binding, family B, member 3
chr18	38992918	38993405	Promoter	0	Arhgap26	Rho GTPase activating protein 26
chr18	39030897	39031382	Intron (uc008esq.1/71302, intron 1 of 2)	37752	Arhgap26	Rho GTPase activating protein 26
chr18	42864118	42864450	Intron (uc008eub.2/72930, intron 1 of 8)	35056	Ppp2r2b	protein phosphatase 2, regulatory subunit B, beta
chr18	44555915	44556239	Intron (uc008euy.1/328949, intron 1 of 16)	-105426	A930012L18Rik	RIKEN cDNA A930012L18 gene
chr18	45570524	45571092	Intron (uc008evd.2/140492, intron 5 of 10)	11173	Kcnn2	potassium intermediate/small conductance calcium-activated channel, subfamily N, member 2
chr18	46607100	46607435	Intron (uc008evs.2/13664, intron 2 of 2)	9396	Eif1a	eukaryotic translation initiation factor 1A
chr18	55133878	55134196	Distal Intergenic	-141287	Zfp608	zinc finger protein 608
chr18	56562346	56562795	Promoter	0	Phax	phosphorylated adaptor for RNA export
chr18	60606067	60606578	Intron (uc008fap.2/104027, intron 1 of 2)	3526	Synpo	synaptopodin
chr18	64350640	64350930	Intron (uc008fef.1/225631, intron 1 of 1)	10276	Onecut2	one cut domain, family member 2
chr18	64661107	64661436	Promoter	-107	Atp8b1	ATPase, class I, type 8B, member 1
chr18	65220531	65221043	Intron (uc033hho.1/100526497, intron 1 of 1)	-27818	Mir122	microRNA 122
chr18	65226081	65226428	Intron (uc033hho.1/100526497, intron 1 of 1)	-22433	Mir122	microRNA 122
chr18	67641230	67641734	Promoter	0	Psmg2	proteasome (prosome, macropain) assembly chaperone 2
chr18	67724156	67725012	Promoter	0	Ptpn2	protein tyrosine phosphatase, non-receptor type 2
chr18	68062179	68062486	Intron (uc008fng.1/52662, intron 1 of 5)	128922	Ldlrad4	low density lipoprotein receptor class A domain containing 4
chr18	74778361	74779297	Promoter	0	Scarna17	small Cajal body-specific RNA 17
chr18	74958083	74958681	Intron (uc008fpu.2/16891, intron 1 of 9)	2582	Lipg	lipase, endothelial
chr18	75502564	75503466	Intron (uc008fqf.2/269037, intron 2 of 4)	-11179	Gm10532	predicted gene 10532
chr18	79743126	79743402	Distal Intergenic	-303493	Pard6g	par-6 family cell polarity regulator gamma
chr18	84626698	84627034	Intron (uc008fur.2/338403, intron 7 of 11)	23061	Cndp1	carnosine dipeptidase 1 (metallopeptidase M20 family)
chr19	3575490	3576222	Promoter	0	Ppp6r3	protein phosphatase 6, regulatory subunit 3
chr19	4065479	4066183	Distal Intergenic	-6035	Gstp3	glutathione S-transferase pi 3
chr19	4396827	4397502	Promoter	0	Kdm2a	lysine (K)-specific demethylase 2A
chr19	4756182	4756808	Promoter	0	Rbm4b	RNA binding motif protein 4B
chr19	4961970	4962386	Promoter	0	Mrpl11	mitochondrial ribosomal protein L11
chr19	5803143	5803777	Promoter	-472	Malat1	metastasis associated lung adenocarcinoma transcript 1 (non-coding RNA)
chr19	5823694	5824053	Downstream (<1kb)	-21023	Malat1	metastasis associated lung adenocarcinoma transcript 1 (non-coding RNA)
chr19	5828723	5828994	Exon (uc012bhe.2/66961, exon 1 of 1)	16486	Neat1	nuclear paraspeckle assembly transcript 1 (non-protein coding)
chr19	5831566	5832290	Exon (uc012bhe.2/66961, exon 1 of 1)	13190	Neat1	nuclear paraspeckle assembly transcript 1 (non-protein coding)
chr19	5833827	5834473	Exon (uc012bhe.2/66961, exon 1 of 1)	11007	Neat1	nuclear paraspeckle assembly transcript 1 (non-protein coding)
chr19	6268849	6269178	Exon (uc008ghy.1/uc008ghy.1, exon 2 of 2)	4005	Mir192	microRNA 192
chr19	6363410	6363909	Promoter	0	Sf1	splicing factor 1
chr19	10101156	10102485	Promoter	0	Fads2	fatty acid desaturase 2
chr19	10122283	10122563	Distal Intergenic	-20780	Fads2	fatty acid desaturase 2
chr19	14598090	14598867	Promoter	0	Tle4	transducin-like enhancer of split 4
chr19	21271957	21272272	Promoter	-6	Zfand5	zinc finger, AN1-type domain 5
chr19	23135495	23136313	Exon (uc008gzy.1/uc008gzy.1, exon 2 of 2)	-4913	Klf9	Kruppel-like factor 9
chr19	23140668	23141270	Promoter	0	Klf9	Kruppel-like factor 9
chr19	37442548	37443047	Distal Intergenic	7707	Hhex	hematopoietically expressed homeobox
chr19	37458039	37458347	Distal Intergenic	-6907	1700122C19Rik	RIKEN cDNA 1700122C19 gene
chr19	38119463	38121107	Intron (uc008hjd.2/19662, intron 4 of 5)	3704	Rbp4	retinol binding protein 4, plasma
chr19	38125202	38125535	Promoter	0	Rbp4	retinol binding protein 4, plasma
chr19	38514657	38515054	Distal Intergenic	-9143	Plce1	phospholipase C, epsilon 1
chr19	39675397	39675747	Distal Intergenic	-26355	Cyp2c67	cytochrome P450, family 2, subfamily c, polypeptide 67
chr19	42128900	42129324	Promoter	0	Avpi1	arginine vasopressin-induced 1
chr19	43463993	43464447	Intron (uc008hoh.2/83674, intron 1 of 10)	23557	Cnnm1	cyclin M1
chr19	43753102	43753653	Promoter	79	Cutc	cutC copper transporter
chr19	43792425	43793271	Intron (uc008how.1/12780, intron 2 of 31)	10117	Abcc2	ATP-binding cassette, sub-family C (CFTR/MRP), member 2
chr19	44021636	44021917	Exon (uc008hpc.2/226143, exon 2 of 9)	7330	Cyp2c23	cytochrome P450, family 2, subfamily c, polypeptide 23
chr19	46501319	46501622	Promoter	-26	Trim8	tripartite motif-containing 8
chr19	46573091	46573391	Promoter	0	Sfxn2	sideroflexin 2
chr19	46668282	46668609	Intron (uc008hua.2/13074, intron 6 of 7)	4391	Cyp17a1	cytochrome P450, family 17, subfamily a, polypeptide 1
chr19	55257639	55258140	Intron (uc008hxp.1/433256, intron 1 of 21)	4270	Acsl5	acyl-CoA synthetase long-chain family member 5
chr19	55741329	55741794	Promoter	-16	Tcf7l2	transcription factor 7 like 2, T cell specific, HMG box
chr19	56378756	56379192	Promoter	0	Nrap	nebulin-related anchoring protein
chr19	58374671	58375106	Intron (uc008ial.2/14585, intron 3 of 8)	78467	Gm10007	predicted gene 10007
chr19	60294635	60295007	Distal Intergenic	-67934	Fam204a	family with sequence similarity 204, member A
chr2	3332591	3332951	Promoter	0	Rpp38	ribonuclease P/MRP 38 subunit
chr2	3641347	3641616	Distal Intergenic	-71842	Fam107b	family with sequence similarity 107, member B
chr2	5951020	5951507	Promoter	0	Upf2	UPF2 regulator of nonsense transcripts homolog (yeast)
chr2	11534856	11535431	Intron (uc008iih.2/170768, intron 1 of 14)	18498	Pfkfb3	6-phosphofructo-2-kinase/fructose-2,6-biphosphatase 3
chr2	14073603	14074184	Promoter	0	Stam	signal transducing adaptor molecule (SH3 domain and ITAM motif) 1
chr2	15055066	15055528	Promoter	0	Arl5b	ADP-ribosylation factor-like 5B
chr2	15146795	15147416	Distal Intergenic	91433	Arl5b	ADP-ribosylation factor-like 5B
chr2	18093783	18094131	Intron (uc008ilm.2/17354, intron 3 of 22)	29198	Mllt10	myeloid/lymphoid or mixed-lineage leukemia; translocated to, 10
chr2	18676772	18677211	Promoter	0	Bmi1	Bmi1 polycomb ring finger oncogene
chr2	19657661	19658003	Promoter	0	Gm3230	predicted gene 3230
chr2	25472631	25472969	Distal Intergenic	-2882	Ptgds	prostaglandin D2 synthase (brain)
chr2	25628702	25629008	Promoter	-728	Fcna	ficolin A
chr2	26600656	26601193	Intron (uc008ivu.2/67512, intron 1 of 5)	3018	Agpat2	1-acylglycerol-3-phosphate O-acyltransferase 2 (lysophosphatidic acid acyltransferase, beta)
chr2	27598943	27600059	Distal Intergenic	-77142	Rxra	retinoid X receptor alpha
chr2	27624864	27625252	Distal Intergenic	-51949	Rxra	retinoid X receptor alpha
chr2	28840293	28840799	Promoter	0	Ddx31	DEAD/H (Asp-Glu-Ala-Asp/His) box polypeptide 31
chr2	28882390	28882804	Intron (uc008izg.2/227674, intron 17 of 19)	33617	Barhl1	BarH like homeobox 1
chr2	30200194	30200494	Intron (uc008jbo.1/70266, intron 1 of 12)	-1835	Kyat1	kynurenine aminotransferase 1
chr2	31464449	31464960	Distal Intergenic	-5310	Ass1	argininosuccinate synthetase 1
chr2	31470046	31470502	Promoter	0	Ass1	argininosuccinate synthetase 1
chr2	32412892	32413844	Downstream (<1kb)	10222	Slc25a25	solute carrier family 25 (mitochondrial carrier, phosphate carrier), member 25
chr2	32419215	32419552	Intron (uc008jfn.2/227731, intron 4 of 9)	4514	Slc25a25	solute carrier family 25 (mitochondrial carrier, phosphate carrier), member 25
chr2	32420035	32420338	Exon (uc008jfn.2/227731, exon 4 of 10)	3728	Slc25a25	solute carrier family 25 (mitochondrial carrier, phosphate carrier), member 25
chr2	32423814	32424405	Promoter	0	Slc25a25	solute carrier family 25 (mitochondrial carrier, phosphate carrier), member 25
chr2	32693846	32694374	Promoter	0	Fpgs	folylpolyglutamyl synthetase
chr2	32704222	32704526	Downstream (1-2kb)	6378	Cdk9	cyclin-dependent kinase 9 (CDC2-related kinase)
chr2	43469249	43469613	Distal Intergenic	-85712	Kynu	kynureninase (L-kynurenine hydrolase)
chr2	52420293	52420648	Intron (uc008jqy.1/75423, intron 1 of 5)	4226	Arl5a	ADP-ribosylation factor-like 5A
chr2	52742011	52742526	Promoter	0	Stam2	signal transducing adaptor molecule (SH3 domain and ITAM motif) 2
chr2	58754711	58755151	Promoter	-33	Upp2	uridine phosphorylase 2
chr2	72172838	72173367	Intron (uc008kbn.2/56508, intron 6 of 30)	-6326	Rapgef4	Rap guanine nucleotide exchange factor (GEF) 4
chr2	72179575	72180066	Promoter	0	Rapgef4	Rap guanine nucleotide exchange factor (GEF) 4
chr2	72908314	72908657	Distal Intergenic	70624	Sp3	trans-acting transcription factor 3
chr2	72979116	72979893	Promoter	0	Sp3os	trans-acting transcription factor 3, opposite strand
chr2	75703437	75703742	Intron (uc008keq.2/18024, intron 1 of 4)	921	Nfe2l2	nuclear factor, erythroid derived 2, like 2
chr2	75704416	75705289	Promoter	0	Nfe2l2	nuclear factor, erythroid derived 2, like 2
chr2	75770568	75770901	Distal Intergenic	-61276	Agps	alkylglycerone phosphate synthase
chr2	84715214	84715658	Promoter	-50	Zdhhc5	zinc finger, DHHC domain containing 5
chr2	86070287	86070603	Distal Intergenic	-4101	Olfr1036	olfactory receptor 1036
chr2	91963595	91963886	Promoter	-32	Dgkz	diacylglycerol kinase zeta
chr2	103467245	103467711	Exon (uc008liw.2/12359, exon 7 of 13)	17442	Cat	catalase
chr2	103797175	103798051	Promoter	0	Caprin1	cell cycle associated protein 1
chr2	104492977	104494021	Promoter	468	Hipk3	homeodomain interacting protein kinase 3
chr2	113848633	113849096	Promoter	0	Arhgap11a	Rho GTPase activating protein 11A
chr2	114654800	114655211	Promoter	0	Dph6	diphthamine biosynthesis 6
chr2	117120777	117121078	Promoter	0	Spred1	sprouty protein with EVH-1 domain 1, related sequence
chr2	118529549	118529835	3' UTR	17725	Bmf	BCL2 modifying factor
chr2	121448940	121449374	Promoter	0	Serf2	small EDRK-rich factor 2
chr2	122771008	122771284	Promoter	-429	Sqor	sulfide quinone oxidoreductase
chr2	127587100	127587595	Promoter	0	Mrps5	mitochondrial ribosomal protein S5
chr2	132657253	132657540	Distal Intergenic	-29342	1110034G24Rik	RIKEN cDNA 1110034G24 gene
chr2	132871769	132872162	Exon (uc008mnn.1/320974, exon 4 of 5)	8700	Lrrn4	leucine rich repeat neuronal 4
chr2	140772735	140773048	Intron (uc008mpu.1/72899, intron 3 of 3)	-101259	Flrt3	fibronectin leucine rich transmembrane protein 3
chr2	144009351	144010666	Intron (uc008mqj.1/81910, intron 1 of 23)	597	Rrbp1	ribosome binding protein 1
chr2	144165255	144165706	Distal Intergenic	23584	Gm5535	predicted gene 5535
chr2	146525148	146525492	Distal Intergenic	-13144	Ralgapa2	Ral GTPase activating protein, alpha subunit 2 (catalytic)
chr2	147944242	147944621	Distal Intergenic	100843	Foxa2	forkhead box A2
chr2	148046702	148047336	Promoter	0	Foxa2	forkhead box A2
chr2	155381787	155382104	Promoter	0	Trp53inp2	transformation related protein 53 inducible nuclear protein 2
chr2	157566253	157566744	Promoter	0	Blcap	bladder cancer associated protein
chr2	158306031	158306876	Promoter	0	Lbp	lipopolysaccharide binding protein
chr2	163580407	163580733	Distal Intergenic	-21581	Ttpal	tocopherol (alpha) transfer protein-like
chr2	164423403	164423822	Downstream (<1kb)	-18243	Matn4	matrilin 4
chr2	164911124	164911887	Promoter	0	Zfp335	zinc finger protein 335
chr2	167318930	167319299	Intron (uc008nzm.1/56336, intron 1 of 8)	29879	B4galt5	UDP-Gal:betaGlcNAc beta 1,4-galactosyltransferase, polypeptide 5
chr2	167688639	167689285	Promoter	0	Cebpb	CCAAT/enhancer binding protein (C/EBP), beta
chr2	168207117	168207482	Promoter	-5	Adnp	activity-dependent neuroprotective protein
chr2	172840949	172841276	Distal Intergenic	99045	Bmp7	bone morphogenetic protein 7
chr2	173152618	173160805	Promoter	0	Pck1	phosphoenolpyruvate carboxykinase 1, cytosolic
chr3	9249880	9250194	Promoter	-373	Zbtb10	zinc finger and BTB domain containing 10
chr3	14611144	14611538	Promoter	0	1810022K09Rik	RIKEN cDNA 1810022K09 gene
chr3	14755678	14756018	Distal Intergenic	22442	Car1	carbonic anhydrase 1
chr3	19956932	19957239	Promoter	0	Cp	ceruloplasmin
chr3	21935902	21936202	Distal Intergenic	-140450	Tbl1xr1	transducin (beta)-like 1X-linked receptor 1
chr3	21986559	21987295	Distal Intergenic	-89357	Tbl1xr1	transducin (beta)-like 1X-linked receptor 1
chr3	22076059	22077035	Promoter	0	Tbl1xr1	transducin (beta)-like 1X-linked receptor 1
chr3	37907714	37908018	Intron (uc029uln.1/626410, intron 1 of 3)	8901	Gm20755	predicted gene, 20755
chr3	38128381	38129042	Distal Intergenic	79077	5430434I15Rik	RIKEN cDNA 5430434I15 gene
chr3	41564356	41566053	Promoter	0	Jade1	jade family PHD finger 1
chr3	51276071	51276351	Promoter	-410	4930577N17Rik	RIKEN cDNA 4930577N17 gene
chr3	52290750	52291288	Intron (uc008pei.2/56458, intron 1 of 2)	22413	Foxo1	forkhead box O1
chr3	52600601	52601652	Distal Intergenic	-138072	Gm2447	predicted gene 2447
chr3	53463251	53463812	Promoter	0	Nhlrc3	NHL repeat containing 3
chr3	53863725	53864182	Promoter	0	Ufm1	ubiquitin-fold modifier 1
chr3	58372492	58372780	Distal Intergenic	-42909	Tsc22d2	TSC22 domain family, member 2
chr3	65958303	65958696	Promoter	-78	Ccnl1	cyclin L1
chr3	69556275	69556665	Distal Intergenic	42295	B3galnt1	UDP-GalNAc:betaGlcNAc beta 1,3-galactosaminyltransferase, polypeptide 1
chr3	73673293	73673714	Intron (uc008pmv.1/12038, intron 1 of 2)	28394	Bche	butyrylcholinesterase
chr3	75531077	75531420	Intron (uc008pnc.2/56426, intron 3 of 7)	25432	Pdcd10	programmed cell death 10
chr3	79380035	79380520	Intron (uc012cqo.1/100233207, intron 1 of 4)	34659	Gm17359	predicted gene, 17359
chr3	81990480	81990824	Distal Intergenic	-6098	Asic5	acid-sensing (proton-gated) ion channel family member 5
chr3	83003047	83003469	Distal Intergenic	-4255	Fgg	fibrinogen gamma chain
chr3	83020298	83020875	Distal Intergenic	-5278	Fga	fibrinogen alpha chain
chr3	83040331	83040919	Downstream (1-2kb)	8944	Fgb	fibrinogen beta chain
chr3	88509803	88510440	Distal Intergenic	-6451	Lmna	lamin A
chr3	89394534	89394977	Promoter	244	Gm15417	predicted gene 15417
chr3	90052068	90052870	Promoter	0	Ubap2l	ubiquitin-associated protein 2-like
chr3	90264816	90265359	Distal Intergenic	-1155	Dennd4b	DENN/MADD domain containing 4B
chr3	90292746	90293652	Promoter	0	Gatad2b	GATA zinc finger domain containing 2B
chr3	94974581	94975031	Promoter	0	Pi4kb	phosphatidylinositol 4-kinase beta
chr3	95434265	95434555	Promoter	0	Arnt	aryl hydrocarbon receptor nuclear translocator
chr3	96593495	96594054	Promoter	127	Polr3gl	polymerase (RNA) III (DNA directed) polypeptide G like
chr3	102383710	102384098	Intron (uc008qru.1/319951, intron 2 of 4)	-85821	Ngf	nerve growth factor
chr3	104279432	104279835	Distal Intergenic	-59026	Magi3	membrane associated guanylate kinase, WW and PDZ domain containing 3
chr3	116950779	116951058	Intron (uc008rcx.1/114301, intron 2 of 7)	-17209	4930455H04Rik	RIKEN cDNA 4930455H04 gene
chr3	118491831	118492147	Distal Intergenic	57974	Mir137	microRNA 137
chr3	118566754	118567113	Intron (uc008rdf.1/99586, intron 1 of 4)	4576	Dpyd	dihydropyrimidine dehydrogenase
chr3	121171408	121172192	Promoter	0	Rwdd3	RWD domain containing 3
chr3	121174487	121174928	Distal Intergenic	-2792	Rwdd3	RWD domain containing 3
chr3	121425897	121426573	Promoter	0	Cnn3	calponin 3, acidic
chr3	131493241	131493571	Distal Intergenic	-71197	Papss1	3'-phosphoadenosine 5'-phosphosulfate synthase 1
chr3	132683771	132684322	Promoter	0	Aimp1	aminoacyl tRNA synthetase complex-interacting multifunctional protein 1
chr3	142706874	142707329	Intron (uc008roz.2/229905, intron 2 of 13)	5826	Kyat3	kynurenine aminotransferase 3
chr3	144570175	144570765	Promoter	0	Hs2st1	heparan sulfate 2-O-sulfotransferase 1
chr3	144643274	144643681	Distal Intergenic	53273	Sh3glb1	SH3-domain GRB2-like B1 (endophilin)
chr3	144720148	144720606	Promoter	0	Sh3glb1	SH3-domain GRB2-like B1 (endophilin)
chr3	145923926	145924469	Promoter	0	Bcl10	B cell leukemia/lymphoma 10
chr3	149437736	149438188	Intron (uc008rse.1/uc008rse.1, intron 1 of 3)	162999	Gm1653	predicted gene 1653
chr3	151893433	151893821	Distal Intergenic	-55905	Ptgfr	prostaglandin F receptor
chr3	153912803	153913363	Promoter	0	Rabggtb	Rab geranylgeranyl transferase, b subunit
chr3	153929592	153930007	Exon (uc008ruj.2/11364, exon 10 of 12)	14636	Acadm	acyl-Coenzyme A dehydrogenase, medium chain
chr3	157534035	157535085	Promoter	0	Zranb2	zinc finger, RAN-binding domain containing 2
chr3	157924903	157925274	Promoter	0	Cth	cystathionase (cystathionine gamma-lyase)
chr3	157926071	157926404	Distal Intergenic	-1008	Cth	cystathionase (cystathionine gamma-lyase)
chr4	6914309	6914581	Intron (uc008rxs.2/252838, intron 1 of 8)	75944	Tox	thymocyte selection-associated high mobility group box
chr4	11146731	11148100	Distal Intergenic	-8341	Trp53inp1	transformation related protein 53 inducible nuclear protein 1
chr4	14863974	14864304	Promoter	0	Tmem55a	transmembrane protein 55A
chr4	25454729	25455030	Distal Intergenic	-172908	Ufl1	UFM1 specific ligase 1
chr4	33247603	33248218	Exon (uc008sfu.1/108767, exon 1 of 2)	569	Pnrc1	proline-rich nuclear receptor coactivator 1
chr4	35004039	35004357	Intron (uc008sgs.2/214944, intron 2 of 3)	-92558	Platr9	pluripotency associated transcript 9
chr4	35096837	35097218	Intron (uc008sgs.2/214944, intron 1 of 3)	-54837	Ifnk	interferon kappa
chr4	35113831	35114350	Intron (uc008sgs.2/214944, intron 1 of 3)	-37705	Ifnk	interferon kappa
chr4	40160854	40161561	Intron (uc008shd.1/11428, intron 1 of 20)	17589	Aco1	aconitase 1
chr4	41136579	41136962	Intron (uc008sij.1/67615, intron 1 of 4)	558	Ube2r2	ubiquitin-conjugating enzyme E2R 2
chr4	44179886	44180226	Distal Intergenic	-11603	Rnf38	ring finger protein 38
chr4	45413611	45414153	Distal Intergenic	-4845	Slc25a51	solute carrier family 25, member 51
chr4	46870160	46870616	Intron (uc008sug.1/242425, intron 2 of 18)	121098	Gabbr2	gamma-aminobutyric acid (GABA) B receptor, 2
chr4	47352982	47353526	Promoter	0	Tgfbr1	transforming growth factor, beta receptor I
chr4	47474246	47474735	Promoter	0	Alg2	asparagine-linked glycosylation 2 (alpha-1,3-mannosyltransferase)
chr4	48315046	48315438	Intron (uc008sva.2/16348, intron 3 of 16)	35286	Invs	inversin
chr4	49485513	49485805	Distal Intergenic	20753	Baat	bile acid-Coenzyme A: amino acid N-acyltransferase
chr4	49546145	49546890	Intron (uc008svw.2/230163, intron 1 of 8)	2656	Aldob	aldolase B, fructose-bisphosphate
chr4	49547201	49549987	Promoter	0	Aldob	aldolase B, fructose-bisphosphate
chr4	52438864	52439330	Promoter	0	Smc2	structural maintenance of chromosomes 2
chr4	59331767	59332328	3' UTR	30652	Susd1	sushi domain containing 1
chr4	60065074	60066512	3' UTR	3963	Mup7	major urinary protein 7
chr4	60416956	60417256	Intron (uc008tak.3/100038948, intron 6 of 6)	4696	Mup9	major urinary protein 9
chr4	60681734	60682121	Intron (uc008tav.2/100039008, intron 1 of 5)	-19339	Mup2	major urinary protein 2
chr4	60816189	60817183	Intron (uc029uur.1/100039054, intron 1 of 6)	4300	Mup12	major urinary protein 12
chr4	61777578	61778137	Downstream (<1kb)	4087	Gm2083	major urinary protein LOC100048885
chr4	62082276	62083317	Downstream (<1kb)	3995	Mup3	major urinary protein 3
chr4	62360493	62360774	Promoter	0	Slc31a1	solute carrier family 31, member 1
chr4	63156878	63157251	Distal Intergenic	-2706	Ambp	alpha 1 microglobulin/bikunin
chr4	63338724	63339051	Distal Intergenic	-5505	Orm1	orosomucoid 1
chr4	72198829	72199178	Promoter	0	Tle1	transducin-like enhancer of split 1
chr4	72200760	72201290	Promoter	0	Tle1	transducin-like enhancer of split 1
chr4	73047771	73048112	Distal Intergenic	-195137	Aldoart1	aldolase 1 A, retrogene 1
chr4	76361664	76362001	Intron (uc008tjm.2/19266, intron 10 of 39)	-17438	Ptprd	protein tyrosine phosphatase, receptor type, D
chr4	82505573	82506488	Promoter	0	Nfib	nuclear factor I/B
chr4	82506931	82507238	Distal Intergenic	-1152	Nfib	nuclear factor I/B
chr4	95051950	95052863	Promoter	0	Jun	jun proto-oncogene
chr4	98923109	98923928	Promoter	0	Usp1	ubiquitin specific peptidase 1
chr4	99929851	99930431	Promoter	400	Pgm2	phosphoglucomutase 2
chr4	101265157	101265842	Promoter	0	Jak1	Janus kinase 1
chr4	101355637	101356132	Promoter	116	E130102H24Rik	RIKEN cDNA E130102H24 gene
chr4	101419064	101419755	Promoter	0	Ak4	adenylate kinase 4
chr4	101694544	101694881	Distal Intergenic	-22526	Lepr	leptin receptor
chr4	102637490	102637884	Distal Intergenic	47647	Pde4b	phosphodiesterase 4B, cAMP specific
chr4	103215318	103215756	Promoter	-434	Slc35d1	solute carrier family 35 (UDP-glucuronic acid/UDP-N-acetylgalactosamine dual transporter), member D1
chr4	103386005	103386700	Intron (uc008txr.1/622167, intron 1 of 3)	3505	Gm12718	predicted gene 12718
chr4	104229404	104229701	Intron (uc008txu.1/13131, intron 3 of 9)	-137837	Dab1	disabled 1
chr4	104823700	104823984	Intron (uc008tya.2/230558, intron 9 of 10)	24492	C8b	complement component 8, beta polypeptide
chr4	104999716	105000264	Intron (uc008tyc.2/242594, intron 12 of 19)	86260	Fyb2	FYN binding protein 2
chr4	106195666	106196051	Distal Intergenic	-120162	Usp24	ubiquitin specific peptidase 24
chr4	107367620	107368119	Promoter	0	Ndc1	NDC1 transmembrane nucleoporin
chr4	108077402	108077688	Intron (uc008uas.2/20280, intron 10 of 15)	-9669	Mir6397	microRNA 6397
chr4	108126455	108126736	Distal Intergenic	-7908	Scp2	sterol carrier protein 2, liver
chr4	108130545	108131084	Distal Intergenic	-11998	Scp2	sterol carrier protein 2, liver
chr4	108328005	108328384	Promoter	0	Coa7	cytochrome c oxidase assembly factor 7
chr4	116008019	116008358	Exon (uc012djg.1/14073, exon 2 of 15)	9544	Faah	fatty acid amide hydrolase
chr4	116720659	116721067	Promoter	0	Tesk2	testis-specific kinase 2
chr4	117133869	117134221	Promoter	0	Plk3	polo like kinase 3
chr4	117914933	117915352	Promoter	0	Ipo13	importin 13
chr4	129461305	129461865	Promoter	0	Bsdc1	BSD domain containing 1
chr4	129500918	129501219	Distal Intergenic	9678	Fam229a	family with sequence similarity 229, member A
chr4	130630514	130630783	Distal Intergenic	-32574	Pum1	pumilio RNA-binding family member 1
chr4	132075325	132075778	Promoter	-12	Epb41	erythrocyte membrane protein band 4.1
chr4	132212060	132212405	Promoter	0	Ythdf2	YTH domain family 2
chr4	132482988	132483422	Distal Intergenic	-19067	Med18	mediator complex subunit 18
chr4	132491770	132492128	Exon (uc057bsu.1/uc057bsu.1, exon 1 of 1)	18328	Sesn2	sestrin 2
chr4	133013652	133013982	Intron (uc008vcc.1/230793, intron 2 of 5)	2146	Ahdc1	AT hook, DNA binding motif, containing 1
chr4	133286497	133286817	Distal Intergenic	-8707	Tmem222	transmembrane protein 222
chr4	133557280	133557834	Distal Intergenic	3904	Nr0b2	nuclear receptor subfamily 0, group B, member 2
chr4	133563105	133563560	Distal Intergenic	9729	Nr0b2	nuclear receptor subfamily 0, group B, member 2
chr4	133813296	133814798	Distal Intergenic	-56527	Arid1a	AT rich interactive domain 1A (SWI-like)
chr4	135272793	135273217	Promoter	-33	Clic4	chloride intracellular channel 4 (mitochondrial)
chr4	137356803	137357187	Intron (uc008viw.3/12540, intron 1 of 5)	572	Cdc42	cell division cycle 42
chr4	137867188	137867833	Intron (uc008vjs.2/230857, intron 1 of 1)	4951	Ece1	endothelin converting enzyme 1
chr4	139352295	139352618	Promoter	0	Emc1	ER membrane protein complex subunit 1
chr4	141316701	141317004	Exon (uc008voc.2/13836, exon 4 of 17)	15480	Epha2	Eph receptor A2
chr4	141324750	141325177	Intron (uc008voc.2/13836, intron 16 of 16)	23529	Epha2	Eph receptor A2
chr4	144892830	144893139	Promoter	0	Dhrs3	dehydrogenase/reductase (SDR family) member 3
chr4	145074354	145074711	Intron (uc012dow.2/230895, intron 9 of 23)	17361	Vps13d	vacuolar protein sorting 13D
chr4	145219351	145219706	Intron (uc008vrt.1/21938, intron 9 of 9)	-24346	Vps13d	vacuolar protein sorting 13D
chr4	145280874	145281440	Intron (uc008vrv.1/21941, intron 10 of 12)	33707	Tnfrsf8	tumor necrosis factor receptor superfamily, member 8
chr4	150132829	150133137	Intron (uc008vxk.1/56485, intron 6 of 13)	13485	Slc2a5	solute carrier family 2 (facilitated glucose transporter), member 5
chr4	150685099	150685633	Distal Intergenic	-32925	Slc45a1	solute carrier family 45, member 1
chr4	150724812	150725164	Distal Intergenic	-72638	Slc45a1	solute carrier family 45, member 1
chr4	150755556	150756119	Distal Intergenic	-97800	Errfi1	ERBB receptor feedback inhibitor 1
chr4	150784894	150785276	Distal Intergenic	-68643	Errfi1	ERBB receptor feedback inhibitor 1
chr4	150854938	150856096	Promoter	0	1700045H11Rik	RIKEN cDNA 1700045H11 gene
chr4	150856440	150857161	Intron (uc008vxw.1/74155, intron 1 of 3)	1349	Errfi1	ERBB receptor feedback inhibitor 1
chr4	150860185	150861029	Intron (uc008vxw.1/74155, intron 1 of 3)	5094	Errfi1	ERBB receptor feedback inhibitor 1
chr4	150865080	150867358	5' UTR	9989	Errfi1	ERBB receptor feedback inhibitor 1
chr4	150867645	150873758	3' UTR	12554	Errfi1	ERBB receptor feedback inhibitor 1
chr4	155563191	155563892	Promoter	0	Nadk	NAD kinase
chr4	155578557	155579043	Intron (uc008wdt.2/192185, intron 2 of 11)	-3628	Nadk	NAD kinase
chr5	17862998	17863283	Intron (uc012dsl.1/12491, intron 1 of 15)	-13206	Cd36	CD36 molecule
chr5	22433498	22433840	Distal Intergenic	-88793	Reln	reelin
chr5	23432856	23433584	Exon (uc008wpw.1/uc008wpw.1, exon 1 of 8)	769	5031425E22Rik	RIKEN cDNA 5031425E22 gene
chr5	24842442	24843029	Promoter	-81	Rheb	Ras homolog enriched in brain
chr5	25529472	25530177	Promoter	0	1700096K18Rik	RIKEN cDNA 1700096K18 gene
chr5	28070983	28071515	Promoter	0	Insig1	insulin induced gene 1
chr5	30154858	30155388	Promoter	0	Hadhb	hydroxyacyl-Coenzyme A dehydrogenase/3-ketoacyl-Coenzyme A thiolase/enoyl-Coenzyme A hydratase (trifunctional protein), beta subunit
chr5	30925213	30925547	Intron (uc008wwn.2/16548, intron 2 of 7)	3654	Khk	ketohexokinase
chr5	31697588	31698141	Promoter	0	Babam2	BRISC and BRCA1 A complex member 2
chr5	31988784	31989057	Intron (uc008wza.1/107976, intron 7 of 7)	-147415	Fosl2	fos-like antigen 2
chr5	33018435	33019098	Promoter	0	Ywhah	tyrosine 3-monooxygenase/tryptophan 5-monooxygenase activation protein, eta polypeptide
chr5	33629625	33629912	Promoter	0	Fam53a	family with sequence similarity 53, member A
chr5	63847017	63847393	Intron (uc008xmg.1/76261, intron 1 of 3)	34522	0610040J01Rik	RIKEN cDNA 0610040J01 gene
chr5	64579646	64579983	Distal Intergenic	30716	Gm3716	predicted gene 3716
chr5	64753174	64753849	Distal Intergenic	-49674	Klf3	Kruppel-like factor 3 (basic)
chr5	64802694	64803558	Promoter	0	Klf3	Kruppel-like factor 3 (basic)
chr5	64806263	64806624	Intron (uc008xmr.1/16599, intron 1 of 3)	2740	Klf3	Kruppel-like factor 3 (basic)
chr5	86926333	86926692	Promoter	0	Ugt2b1	UDP glucuronosyltransferase 2 family, polypeptide B1
chr5	89278354	89278628	Distal Intergenic	179270	Gc	group specific component
chr5	90460741	90465291	Promoter	0	Alb	albumin
chr5	90465573	90473210	Exon (uc008yaz.3/11657, exon 6 of 15)	4703	Alb	albumin
chr5	90473592	90478553	3' UTR	-12161	Afp	alpha fetoprotein
chr5	90560790	90561165	Promoter	-44	5830473C10Rik	RIKEN cDNA 5830473C10 gene
chr5	90872269	90872747	Distal Intergenic	-18498	Cxcl1	chemokine (C-X-C motif) ligand 1
chr5	91036732	91037094	Distal Intergenic	9215	Epgn	epithelial mitogen
chr5	92710768	92711206	Intron (uc008ydt.1/27428, intron 1 of 10)	27333	Shroom3	shroom family member 3
chr5	93206414	93206856	Promoter	0	Ccni	cyclin I
chr5	100038458	100038934	Promoter	288	Hnrnpdl	heterogeneous nuclear ribonucleoprotein D-like
chr5	103692347	103692722	Promoter	0	Aff1	AF4/FMR2 family, member 1
chr5	107272730	107273081	Intron (uc008ylz.2/21814, intron 1 of 16)	16514	Tgfbr3	transforming growth factor, beta receptor III
chr5	108669112	108669954	5' UTR	4842	Slc26a1	solute carrier family 26 (sulfate transporter), member 1
chr5	110230689	110231303	Promoter	0	Ankle2	ankyrin repeat and LEM domain containing 2
chr5	110808125	110808422	Intron (uc008yrq.1/22241, intron 3 of 27)	1659	Ulk1	unc-51 like kinase 1
chr5	113771543	113772030	Promoter	0	Sart3	squamous cell carcinoma antigen recognized by T cells 3
chr5	115775437	115775709	Distal Intergenic	-43878	Bicdl1	BICD family like cargo adaptor 1
chr5	116445584	116445928	Intron (uc008zfa.2/76798, intron 2 of 3)	904	Srrm4	serine/arginine repetitive matrix 4
chr5	117115888	117116317	Promoter	0	Suds3	suppressor of defective silencing 3 homolog (S. cerevisiae)
chr5	121545689	121546087	Promoter	0	Mapkapk5	MAP kinase-activated protein kinase 5
chr5	121711133	121711470	Promoter	-139	Atxn2	ataxin 2
chr5	122422114	122422655	Promoter	0	Anapc7	anaphase promoting complex subunit 7
chr5	123000818	123001185	Distal Intergenic	11464	A930024E05Rik	RIKEN cDNA A930024E05 gene
chr5	123196803	123197103	Distal Intergenic	-14117	Hpd	4-hydroxyphenylpyruvic acid dioxygenase
chr5	123854589	123854862	Distal Intergenic	10654	Hcar2	hydroxycarboxylic acid receptor 2
chr5	123941377	123941761	Intron (uc012edk.1/208908, intron 4 of 12)	10688	Ccdc62	coiled-coil domain containing 62
chr5	124425492	124426048	Promoter	0	Sbno1	strawberry notch 1
chr5	125081542	125082014	Intron (uc008zqx.2/20602, intron 11 of 45)	-23142	Ncor2	nuclear receptor co-repressor 2
chr5	125381553	125383533	Downstream (2-3kb)	6221	Ubc	ubiquitin C
chr5	125384491	125384773	Downstream (1-2kb)	4981	Ubc	ubiquitin C
chr5	125389205	125390107	Promoter	0	Ubc	ubiquitin C
chr5	125393029	125393519	Distal Intergenic	-3012	Ubc	ubiquitin C
chr5	125475649	125476114	Promoter	0	Aacs	acetoacetyl-CoA synthetase
chr5	130009725	130010200	Downstream (1-2kb)	-6897	Gusb	glucuronidase, beta
chr5	130031449	130031719	Intron (uc008zua.1/12909, intron 1 of 5)	2143	Crcp	calcitonin gene-related peptide-receptor component protein
chr5	130034067	130034352	Intron (uc008zua.1/12909, intron 1 of 5)	-3468	Crcp	calcitonin gene-related peptide-receptor component protein
chr5	134985523	134986187	Promoter	-27	Cldn3	claudin 3
chr5	135100921	135101306	Intron (uc033imq.1/58805, intron 1 of 16)	-5585	Mlxipl	MLX interacting protein-like
chr5	135107916	135108569	Intron (uc033imq.1/58805, intron 1 of 16)	1025	Mlxipl	MLX interacting protein-like
chr5	135186792	135187744	Promoter	0	Baz1b	bromodomain adjacent to zinc finger domain, 1B
chr5	135695227	135695632	Intron (uc008zyt.2/18984, intron 1 of 15)	6082	Por	P450 (cytochrome) oxidoreductase
chr5	137533027	137533606	Promoter	0	Epo	erythropoietin
chr5	139380405	139380683	Promoter	0	Gpr146	G protein-coupled receptor 146
chr5	142367518	142367826	Distal Intergenic	-33671	Foxk1	forkhead box K1
chr5	142817602	142818102	Promoter	-215	Tnrc18	trinucleotide repeat containing 18
chr5	142906085	142906832	Promoter	0	Actb	actin, beta
chr5	145139969	145140469	Promoter	0	Pdap1	PDGFA associated protein 1
chr5	146009637	146009907	Promoter	-19	Cyp3a25	cytochrome P450, family 3, subfamily a, polypeptide 25
chr5	146832783	146833299	Promoter	0	Rpl21	ribosomal protein L21
chr5	148789194	148789540	Distal Intergenic	11231	4930505K14Rik	RIKEN cDNA 4930505K14 gene
chr5	150232214	150232858	Intron (uc009ats.1/320365, intron 1 of 6)	-27072	Fry	FRY microtubule binding protein
chr5	151142193	151142935	Intron (uc009aum.2/243362, intron 1 of 13)	47258	Stard13	StAR-related lipid transfer (START) domain containing 13
chr6	11907169	11907871	Promoter	0	Ndufa4	NADH dehydrogenase (ubiquinone) 1 alpha subcomplex, 4
chr6	22339871	22340211	Intron (uc009bay.1/27999, intron 2 of 9)	15870	Fam3c	family with sequence similarity 3, member C
chr6	24047106	24047518	Distal Intergenic	61056	Slc13a1	solute carrier family 13 (sodium/sulfate symporters), member 1
chr6	30304011	30304677	Promoter	0	Ube2h	ubiquitin-conjugating enzyme E2H
chr6	31216562	31217034	Intron (uc033ioo.1/232685, intron 1 of 3)	1440	Lncpint	long non-protein coding RNA, Trp53 induced transcript
chr6	34862865	34863189	Promoter	0	Tmem140	transmembrane protein 140
chr6	35297004	35297313	Intron (uc009bip.2/243755, intron 2 of 15)	10813	Slc13a4	solute carrier family 13 (sodium/sulfate symporters), member 4
chr6	38853537	38854015	Intron (uc009bkx.2/15258, intron 1 of 14)	-16226	Hipk2	homeodomain interacting protein kinase 2
chr6	42349489	42350019	Promoter	0	Zyx	zyxin
chr6	50772566	50772960	Distal Intergenic	-3155	C530044C16Rik	RIKEN cDNA C530044C16 gene
chr6	71185220	71185646	Distal Intergenic	-14242	Fabp1	fatty acid binding protein 1, liver
chr6	72216674	72217037	Intron (uc009cic.2/71093, intron 2 of 2)	18540	Atoh8	atonal bHLH transcription factor 8
chr6	72226981	72227364	Exon (uc012enh.2/71093, exon 2 of 4)	8213	Atoh8	atonal bHLH transcription factor 8
chr6	72438994	72439414	Promoter	144	Mat2a	methionine adenosyltransferase II, alpha
chr6	73248283	73248759	Promoter	0	Suclg1	succinate-CoA ligase, GDP-forming, alpha subunit
chr6	83165549	83166021	Promoter	0	Dctn1	dynactin 1
chr6	86365518	86365968	Promoter	0	Fam136a	family with sequence similarity 136, member A
chr6	86526211	86526862	Promoter	0	1600020E01Rik	RIKEN cDNA 1600020E01 gene
chr6	86585100	86585484	Distal Intergenic	-42690	Asprv1	aspartic peptidase, retroviral-like 1
chr6	86669178	86669717	Promoter	-19	Mxd1	MAX dimerization protein 1
chr6	90492276	90492610	Distal Intergenic	25856	Klf15	Kruppel-like factor 15
chr6	90514302	90514681	Distal Intergenic	-36137	Aldh1l1	aldehyde dehydrogenase 1 family, member L1
chr6	97269526	97270091	Distal Intergenic	-16746	Lmod3	leiomodin 3 (fetal)
chr6	108426947	108427239	Intron (uc033itt.1/16438, intron 40 of 61)	10137	Itpr1	inositol 1,4,5-trisphosphate receptor 1
chr6	108659193	108660773	Promoter	0	Bhlhe40	basic helix-loop-helix family, member e40
chr6	113076032	113077857	Promoter	0	Gt(ROSA)26Sor	gene trap ROSA 26, Philippe Soriano
chr6	113306387	113306897	Promoter	-240	Brpf1	bromodomain and PHD finger containing, 1
chr6	113696511	113697161	Promoter	-338	Tatdn2	TatD DNase domain containing 2
chr6	114890519	114891048	Exon (uc009dif.2/232334, exon 2 of 5)	-15412	Vgll4	vestigial like family member 4
chr6	114893914	114894234	Intron (uc009dif.2/232334, intron 1 of 4)	-18807	Vgll4	vestigial like family member 4
chr6	115666636	115666971	Intron (uc009dix.1/110157, intron 1 of 16)	8887	Raf1	v-raf-leukemia viral oncogene 1
chr6	116054987	116055395	Intron (uc009djo.2/330401, intron 1 of 3)	1257	Tmcc1	transmembrane and coiled coil domains 1
chr6	116635466	116635842	3' UTR	-6467	Zfp422	zinc finger protein 422
chr6	124700128	124700583	5' UTR	11595	Emg1	EMG1 N1-specific pseudouridine methyltransferase
chr6	124930415	124931500	Promoter	0	Mlf2	myeloid leukemia factor 2
chr6	128424670	128424950	Promoter	0	Itfg2	integrin alpha FG-GAP repeat containing 2
chr6	128532714	128533545	Distal Intergenic	-5994	Pzp	PZP, alpha-2-macroglobulin like
chr6	129180443	129181240	Promoter	0	Clec2d	C-type lectin domain family 2, member d
chr6	129187005	129187567	Distal Intergenic	6390	Clec2d	C-type lectin domain family 2, member d
chr6	134160958	134161483	Intron (uc009eke.2/14011, intron 2 of 7)	125258	Etv6	ets variant 6
chr6	134700863	134701254	Intron (uc012euk.1/67774, intron 3 of 3)	59923	Borcs5	BLOC-1 related complex subunit 5
chr6	134764397	134764851	Intron (uc009eko.2/70686, intron 1 of 6)	26483	Dusp16	dual specificity phosphatase 16
chr6	134792433	134792915	Promoter	0	Dusp16	dual specificity phosphatase 16
chr6	136468476	136468947	Distal Intergenic	-49904	Atf7ip	activating transcription factor 7 interacting protein
chr6	138139994	138140513	Promoter	-24	Mgst1	microsomal glutathione S-transferase 1
chr6	140281047	140281390	Distal Intergenic	-142709	Plekha5	pleckstrin homology domain containing, family A member 5
chr6	141610887	141611167	Distal Intergenic	-18351	Slco1b2	solute carrier organic anion transporter family, member 1b2
chr6	141640702	141641034	Intron (uc009eoq.1/28253, intron 3 of 15)	11184	Slco1b2	solute carrier organic anion transporter family, member 1b2
chr6	143530647	143531075	Distal Intergenic	120213	1700060C16Rik	RIKEN cDNA 1700060C16 gene
chr6	144311763	144312123	Intron (uc009eqn.1/20678, intron 4 of 13)	-102195	Sox5	SRY (sex determining region Y)-box 5
chr6	145829184	145829707	Distal Intergenic	20801	Rassf8	Ras association (RalGDS/AF-6) domain family (N-terminal) member 8
chr6	149167210	149169351	Intron (uc009eua.1/232566, intron 5 of 6)	19331	Amn1	antagonist of mitotic exit network 1
chr6	149224334	149225691	Distal Intergenic	-35622	Amn1	antagonist of mitotic exit network 1
chr7	4149476	4149768	Promoter	104	Leng9	leukocyte receptor cluster (LRC) member 9
chr7	14438425	14438892	Promoter	0	Sult2a8	sulfotransferase family 2A, dehydroepiandrosterone (DHEA)-preferring, member 8
chr7	14522654	14523159	Distal Intergenic	-29728	Sult2a7	sulfotransferase family 2A, dehydroepiandrosterone (DHEA)-preferring, member 7
chr7	16047717	16048220	Distal Intergenic	-23722	Zfp541	zinc finger protein 541
chr7	16399468	16400188	Distal Intergenic	-1008	Zc3h4	zinc finger CCCH-type containing 4
chr7	16614616	16615598	Promoter	0	Arhgap35	Rho GTPase activating protein 35
chr7	19698522	19699231	Promoter	0	Apoe	apolipoprotein E
chr7	19700898	19701310	Downstream (<1kb)	-1710	Apoe	apolipoprotein E
chr7	19749427	19749878	Promoter	0	Nectin2	nectin cell adhesion molecule 2
chr7	19830817	19831326	Distal Intergenic	-8062	Bcl3	B cell leukemia/lymphoma 3
chr7	24574257	24574713	Distal Intergenic	-12830	Ethe1	ethylmalonic encephalopathy 1
chr7	25267353	25268167	Promoter	0	Cic	capicua transcriptional repressor
chr7	25281952	25282482	Promoter	0	Cic	capicua transcriptional repressor
chr7	25655566	25656230	Intron (uc009fth.2/12039, intron 1 of 8)	2531	Bckdha	branched chain ketoacid dehydrogenase E1, alpha polypeptide
chr7	25658414	25659245	Promoter	0	Bckdha	branched chain ketoacid dehydrogenase E1, alpha polypeptide
chr7	26019859	26020341	Distal Intergenic	-41154	Cyp2b13	cytochrome P450, family 2, subfamily b, polypeptide 13
chr7	26054951	26055517	Distal Intergenic	-5978	Cyp2b13	cytochrome P450, family 2, subfamily b, polypeptide 13
chr7	26139599	26139942	Distal Intergenic	-33467	Cyp2b9	cytochrome P450, family 2, subfamily b, polypeptide 9
chr7	26168913	26169518	Distal Intergenic	-3891	Cyp2b9	cytochrome P450, family 2, subfamily b, polypeptide 9
chr7	27124376	27124679	Intron (uc009fuy.1/13107, intron 3 of 9)	4421	Cyp2f2	cytochrome P450, family 2, subfamily f, polypeptide 2
chr7	27166118	27167397	Promoter	0	Egln2	egl-9 family hypoxia-inducible factor 2
chr7	27178430	27179186	Promoter	0	Rab4b	RAB4B, member RAS oncogene family
chr7	27689090	27689590	Promoter	0	Zfp607b	zinc finger protein 607B
chr7	28376366	28376862	3' UTR	2366	Zfp36	zinc finger protein 36
chr7	28379040	28379652	Promoter	0	Zfp36	zinc finger protein 36
chr7	28808842	28809431	Distal Intergenic	-1459	Hnrnpl	heterogeneous nuclear ribonucleoprotein L
chr7	30941188	30941670	Downstream (<1kb)	2347	Hamp	hepcidin antimicrobial peptide
chr7	30942526	30943225	Exon (uc009ghf.1/84506, exon 2 of 3)	792	Hamp	hepcidin antimicrobial peptide
chr7	30943541	30943812	Promoter	205	Hamp	hepcidin antimicrobial peptide
chr7	31055446	31056212	Promoter	0	Fxyd1	FXYD domain-containing ion transport regulator 1
chr7	35123411	35123843	Distal Intergenic	4118	Cebpa	CCAAT/enhancer binding protein (C/EBP), alpha
chr7	35168029	35168407	Distal Intergenic	-17978	Slc7a10	solute carrier family 7 (cationic amino acid transporter, y+ system), member 10
chr7	44246277	44246821	Promoter	0	2410002F23Rik	RIKEN cDNA 2410002F23 gene
chr7	45367212	45367482	Promoter	0	Mtag2	metastasis associated gene 2
chr7	45456490	45457791	3' UTR	2095	Ftl1	ferritin light polypeptide 1
chr7	45526002	45526566	Promoter	0	Ppp1r15a	protein phosphatase 1, regulatory (inhibitor) subunit 15A
chr7	45567918	45568687	Exon (uc029wfi.1/71661, exon 5 of 5)	-1466	Bcat2	branched chain aminotransferase 2, mitochondrial
chr7	45714940	45715230	Promoter	0	Sphk2	sphingosine kinase 2
chr7	46719685	46719972	Distal Intergenic	-4009	Saa3	serum amyloid A 3
chr7	48545770	48546097	Distal Intergenic	11989	Mrgprb2	MAS-related GPR, member B2
chr7	63896816	63897200	Intron (uc009hfm.2/50794, intron 1 of 1)	-19657	E030018B13Rik	RIKEN cDNA E030018B13 gene
chr7	63911360	63911748	Intron (uc009hfm.2/50794, intron 1 of 1)	-5109	E030018B13Rik	RIKEN cDNA E030018B13 gene
chr7	63937332	63938027	Exon (uc009hfn.2/50794, exon 1 of 2)	888	Klf13	Kruppel-like factor 13
chr7	63938670	63939470	Promoter	0	Klf13	Kruppel-like factor 13
chr7	64753729	64754007	3' UTR	119033	Nsmce3	NSE3 homolog, SMC5-SMC6 complex component
chr7	65333191	65333843	Intron (uc009hgo.2/21872, intron 8 of 26)	37401	Tjp1	tight junction protein 1
chr7	70524204	70525008	Distal Intergenic	-157458	Nr2f2	nuclear receptor subfamily 2, group F, member 2
chr7	72292218	72292909	Intron (uc009hnp.1/244049, intron 1 of 22)	13686	Mctp2	multiple C2 domains, transmembrane 2
chr7	73537785	73538058	Intron (uc009hrd.2/244059, intron 2 of 38)	3688	Chd2	chromodomain helicase DNA binding protein 2
chr7	73618083	73618577	Distal Intergenic	67986	Gm4971	Smad nuclear interacting protein 1 pseudogene
chr7	80323590	80324557	Promoter	0	Rccd1	RCC1 domain containing 1
chr7	81251612	81251936	Intron (uc009ibt.1/18584, intron 1 of 21)	37808	Pde8a	phosphodiesterase 8A
chr7	81688504	81688778	Intron (uc012foa.1/26557, intron 1 of 8)	4187	Homer2	homer scaffolding protein 2
chr7	84605627	84606757	Promoter	0	Fah	fumarylacetoacetate hydrolase
chr7	90442601	90442875	Promoter	0	Crebzf	CREB/ATF bZIP transcription factor
chr7	92741243	92741743	Promoter	0	4632427E13Rik	RIKEN cDNA 4632427E13 gene
chr7	97417169	97417586	Promoter	0	Thrsp	thyroid hormone responsive
chr7	98361306	98361690	Promoter	0	Tsku	tsukushi, small leucine rich proteoglycan
chr7	98383487	98383825	Distal Intergenic	-22159	Tsku	tsukushi, small leucine rich proteoglycan
chr7	100590981	100591508	Intron (uc009inh.1/52443, intron 1 of 7)	-7851	Mrpl48	mitochondrial ribosomal protein L48
chr7	101663605	101663983	Promoter	0	Clpb	ClpB caseinolytic peptidase B
chr7	102209866	102210165	Promoter	0	Nup98	nucleoporin 98
chr7	105600012	105600369	Promoter	0	Hpx	hemopexin
chr7	106707558	106708040	Distal Intergenic	8305	Olfr695	olfactory receptor 695
chr7	109600785	109601239	Intron (uc009jdt.1/76954, intron 1 of 19)	15329	St5	suppression of tumorigenicity 5
chr7	112678998	112679356	Promoter	0	Tead1	TEA domain family member 1
chr7	118532898	118533457	Promoter	0	Coq7	demethyl-Q 7
chr7	119620204	119620646	Exon (uc009jlk.1/uc009jlk.1, exon 1 of 2)	2376	Acsm1	acyl-CoA synthetase medium-chain family member 1
chr7	119895692	119896176	Promoter	0	Dcun1d3	DCN1, defective in cullin neddylation 1, domain containing 3 (S. cerevisiae)
chr7	126503394	126503753	Promoter	-92	Atxn2l	ataxin 2-like
chr7	127208832	127209329	Promoter	-364	Tbc1d10b	TBC1 domain family, member 10b
chr7	128557060	128557400	Distal Intergenic	33477	Bag3	BCL2-associated athanogene 3
chr7	138909263	138909802	Promoter	0	Bnip3	BCL2/adenovirus E1B interacting protein 3
chr7	138919416	138919914	Distal Intergenic	-9910	Bnip3	BCL2/adenovirus E1B interacting protein 3
chr7	140717251	140717813	Distal Intergenic	12998	Olfr541	olfactory receptor 541
chr7	140774702	140775023	3' UTR	10870	Cyp2e1	cytochrome P450, family 2, subfamily e, polypeptide 1
chr7	140941549	140941902	Promoter	0	Pgghg	protein glucosylgalactosylhydroxylysine glucosidase
chr7	141476364	141476837	Promoter	0	Tspan4	tetraspanin 4
chr7	141794174	141794554	Intron (uc033jdf.1/17833, intron 11 of 49)	5163	Muc5ac	mucin 5, subtypes A and C, tracheobronchial/gastric
chr7	142095181	142095597	Promoter	0	Dusp8	dual specificity phosphatase 8
chr7	144929364	144929792	3' UTR	10133	Ccnd1	cyclin D1
chr8	6495679	6496010	Distal Intergenic	-1390447	Slc10a2	solute carrier family 10, member 2
chr8	11556081	11556364	Promoter	16	Ing1	inhibitor of growth family, member 1
chr8	22390784	22391285	Intron (uc009lcz.2/18408, intron 2 of 6)	7336	Slc25a15	solute carrier family 25 (mitochondrial carrier ornithine transporter), member 15
chr8	22400695	22401009	Distal Intergenic	1974	1810012K16Rik	RIKEN cDNA 1810012K16 gene
chr8	23193691	23194191	Intron (uc009leo.2/102247, intron 1 of 12)	-12742	Gpat4	glycerol-3-phosphate acyltransferase 4
chr8	25597009	25597765	Promoter	0	Letm2	leucine zipper-EF-hand containing transmembrane protein 2
chr8	31272788	31273207	Distal Intergenic	85457	Fut10	fucosyltransferase 10
chr8	34807048	34807362	Promoter	-248	Dusp4	dual specificity phosphatase 4
chr8	35206101	35206575	Distal Intergenic	-169166	Ppp1r3b	protein phosphatase 1, regulatory (inhibitor) subunit 3B
chr8	35211625	35212107	Distal Intergenic	-163634	Ppp1r3b	protein phosphatase 1, regulatory (inhibitor) subunit 3B
chr8	40573230	40573794	Intron (uc009lmz.1/54384, intron 7 of 13)	-57383	Cnot7	CCR4-NOT transcription complex, subunit 7
chr8	40876523	40877102	Intron (uc009lnf.1/11988, intron 1 of 11)	14156	Slc7a2	solute carrier family 7 (cationic amino acid transporter, y+ system), member 2
chr8	46470606	46471097	Promoter	0	Acsl1	acyl-CoA synthetase long-chain family member 1
chr8	70506413	70506820	Promoter	0	Rex1bd	required for excision 1-B domain containing
chr8	70522854	70523411	Promoter	0	Kxd1	KxDL motif containing 1
chr8	70634129	70634451	Distal Intergenic	-2494	Gdf15	growth differentiation factor 15
chr8	70698447	70699233	5' UTR	708	Jund	jun D proto-oncogene
chr8	70798370	70798778	Promoter	235	Mir7240	microRNA 7240
chr8	71610974	71611306	Promoter	0	Colgalt1	collagen beta(1-O)galactosyltransferase 1
chr8	72570804	72571412	Promoter	0	Smim7	small integral membrane protein 7
chr8	83996714	83997302	Promoter	-370	Samd1	sterile alpha motif domain containing 1
chr8	84706778	84707670	3' UTR	5321	Lyl1	lymphoblastomic leukemia 1
chr8	84979809	84980502	Distal Intergenic	-1061	Junb	jun B proto-oncogene
chr8	85492160	85492584	Promoter	-33	Gpt2	glutamic pyruvate transaminase (alanine aminotransferase) 2
chr8	89279821	89280367	Distal Intergenic	-235659	Sall1	spalt like transcription factor 1
chr8	90908223	90908688	Intron (uc009msf.2/109151, intron 2 of 39)	-23561	Chd9	chromodomain helicase DNA binding protein 9
chr8	91381547	91382129	Intron (uc009msq.2/26383, intron 1 of 3)	68022	Fto	fat mass and obesity associated
chr8	92355922	92356212	Promoter	0	Crnde	colorectal neoplasia differentially expressed (non-protein coding)
chr8	93197779	93198178	Promoter	0	Ces1d	carboxylesterase 1D
chr8	93233706	93234395	Distal Intergenic	-4087	Ces1e	carboxylesterase 1E
chr8	93252488	93253152	Distal Intergenic	-22869	Ces1e	carboxylesterase 1E
chr8	94354050	94354717	Intron (uc009mwd.2/20497, intron 21 of 23)	24842	Slc12a3	solute carrier family 12, member 3
chr8	94377658	94378077	Distal Intergenic	-8423	Herpud1	homocysteine-inducible, endoplasmic reticulum stress-inducible, ubiquitin-like domain member 1
chr8	94386128	94386710	Promoter	0	Herpud1	homocysteine-inducible, endoplasmic reticulum stress-inducible, ubiquitin-like domain member 1
chr8	94387043	94387734	Intron (uc009mwg.1/64209, intron 1 of 7)	543	Herpud1	homocysteine-inducible, endoplasmic reticulum stress-inducible, ubiquitin-like domain member 1
chr8	94396953	94397697	Distal Intergenic	10453	Herpud1	homocysteine-inducible, endoplasmic reticulum stress-inducible, ubiquitin-like domain member 1
chr8	104442708	104443116	Promoter	0	Dync1li2	dynein, cytoplasmic 1 light intermediate chain 2
chr8	105056152	105056950	Exon (uc009nbl.2/382053, exon 10 of 13)	7553	Ces3a	carboxylesterase 3A
chr8	109578939	109579344	Promoter	0	Hp	haptoglobin
chr8	109990349	109993346	Promoter	0	Tat	tyrosine aminotransferase
chr8	110846619	110847112	Promoter	0	Sf3b3	splicing factor 3b, subunit 3
chr8	114117258	114117831	Distal Intergenic	-15743	Nudt7	nudix (nucleoside diphosphate linked moiety X)-type motif 7
chr8	116354019	116354285	Distal Intergenic	-150730	Dynlrb2	dynein light chain roadblock-type 2
chr8	119446430	119446895	Promoter	0	Necab2	N-terminal EF-hand calcium binding protein 2
chr8	122294281	122294751	Intron (uc009nsj.1/22761, intron 1 of 9)	12140	Zfpm1	zinc finger protein, multitype 1
chr8	122306853	122307302	Intron (uc009nsj.1/22761, intron 2 of 9)	24712	Zfpm1	zinc finger protein, multitype 1
chr8	123374170	123374442	Promoter	459	Tcf25	transcription factor 25 (basic helix-loop-helix)
chr8	123477843	123478178	Promoter	0	Afg3l1	AFG3-like AAA ATPase 1
chr8	126609842	126610226	Distal Intergenic	-16406	Irf2bp2	interferon regulatory factor 2 binding protein 2
chr8	126614068	126614498	Distal Intergenic	-20632	Irf2bp2	interferon regulatory factor 2 binding protein 2
chr8	126656324	126657079	Distal Intergenic	-62888	Irf2bp2	interferon regulatory factor 2 binding protein 2
chr8	126659834	126660205	Distal Intergenic	-66398	Irf2bp2	interferon regulatory factor 2 binding protein 2
chr8	126666521	126666857	Distal Intergenic	-73085	Irf2bp2	interferon regulatory factor 2 binding protein 2
chr8	126735753	126736256	Distal Intergenic	-142317	Irf2bp2	interferon regulatory factor 2 binding protein 2
chr8	126736542	126737162	Distal Intergenic	-143106	Irf2bp2	interferon regulatory factor 2 binding protein 2
chr8	126807320	126807740	Distal Intergenic	138181	Tomm20	translocase of outer mitochondrial membrane 20 homolog (yeast)
chr8	127440696	127441303	Intron (uc009nzh.2/93742, intron 20 of 20)	35321	Pard3	par-3 family cell polarity regulator
chr8	128484519	128484938	Intron (uc009nzt.2/18186, intron 11 of 16)	125278	Mir1903	microRNA 1903
chr9	21510002	21510647	Promoter	0	Tmed1	transmembrane p24 trafficking protein 1
chr9	21762111	21762517	Distal Intergenic	-1825	Spc24	SPC24, NDC80 kinetochore complex component, homolog (S. cerevisiae)
chr9	21822751	21823029	Intron (uc009omn.1/319899, intron 6 of 29)	8614	Dock6	dedicator of cytokinesis 6
chr9	21831800	21832077	Promoter	-157	Dock6	dedicator of cytokinesis 6
chr9	22150217	22150577	Distal Intergenic	-6269	Pigyl	phosphatidylinositol glycan anchor biosynthesis, class Y-like
chr9	22225647	22225936	Promoter	0	Zfp809	zinc finger protein 809
chr9	24420100	24420433	Intron (uc009ooz.3/244745, intron 3 of 3)	3526	Dpy19l1	dpy-19-like 1 (C. elegans)
chr9	27192178	27192461	Distal Intergenic	-36757	Jam3	junction adhesion molecule 3
chr9	31972230	31972550	Distal Intergenic	-58945	Barx2	BarH-like homeobox 2
chr9	43227643	43227918	Intron (uc009pbf.1/102644, intron 1 of 3)	11898	Oaf	out at first homolog
chr9	43636536	43636916	Distal Intergenic	-107660	Nectin1	nectin cell adhesion molecule 1
chr9	43743691	43744018	Promoter	-558	Nectin1	nectin cell adhesion molecule 1
chr9	44799511	44800033	Promoter	-269	Tmem25	transmembrane protein 25
chr9	44802994	44803348	Promoter	-43	Ttc36	tetratricopeptide repeat domain 36
chr9	44881212	44882086	Promoter	0	Kmt2a	lysine (K)-specific methyltransferase 2A
chr9	44920616	44921266	Promoter	0	Atp5l	ATP synthase, H+ transporting, mitochondrial F0 complex, subunit G
chr9	45906091	45906445	Promoter	-124	Pcsk7	proprotein convertase subtilisin/kexin type 7
chr9	46215634	46215945	Intron (uc009pgz.2/70661, intron 21 of 24)	-12685	Apoa1	apolipoprotein A-I
chr9	46229380	46231280	3' UTR	750	Apoa1	apolipoprotein A-I
chr9	46259110	46259525	Distal Intergenic	-9083	Apoa5	apolipoprotein A-V
chr9	46268432	46268850	Promoter	0	Apoa5	apolipoprotein A-V
chr9	46269484	46269867	Exon (uc009phf.1/66113, exon 4 of 4)	683	Apoa5	apolipoprotein A-V
chr9	46271295	46273418	Promoter	0	Zpr1	ZPR1 zinc finger
chr9	48744933	48745570	Intron (uc009pil.1/235320, intron 2 of 6)	90375	Zbtb16	zinc finger and BTB domain containing 16
chr9	50667696	50668059	Exon (uc009pkb.1/330938, exon 15 of 16)	-7916	Dlat	dihydrolipoamide S-acetyltransferase (E2 component of pyruvate dehydrogenase complex)
chr9	51977499	51977934	Distal Intergenic	-13897	Fdx1	ferredoxin 1
chr9	57723217	57723536	Intron (uc009pvp.1/353190, intron 3 of 6)	14648	Edc3	enhancer of mRNA decapping 3
chr9	59486565	59487125	Promoter	-191	Arih1	ariadne RBR E3 ubiquitin protein ligase 1
chr9	61370295	61370859	Distal Intergenic	-1507	Tle3	transducin-like enhancer of split 3
chr9	61372188	61372461	Promoter	0	Tle3	transducin-like enhancer of split 3
chr9	61378912	61379302	Intron (uc009pzo.1/21887, intron 4 of 19)	5377	Tle3	transducin-like enhancer of split 3
chr9	63091374	63091668	Distal Intergenic	55312	Skor1	SKI family transcriptional corepressor 1
chr9	63757828	63758391	Promoter	0	Smad3	SMAD family member 3
chr9	64811144	64811659	Promoter	0	Dennd4a	DENN/MADD domain containing 4A
chr9	64814239	64814545	Intron (uc009qcj.2/102442, intron 2 of 34)	2899	Dennd4a	DENN/MADD domain containing 4A
chr9	65233068	65233735	Exon (uc009qcx.2/214424, exon 5 of 7)	17921	Parp16	poly (ADP-ribose) polymerase family, member 16
chr9	70011127	70011405	3' UTR	-1143	Gtf2a2	general transcription factor II A, 2
chr9	70888936	70889214	Intron (uc009qos.1/15450, intron 1 of 8)	45594	Lipc	lipase, hepatic
chr9	74528585	74528994	Distal Intergenic	-319443	Gm16551	predicted gene 16551
chr9	78480724	78481062	Intron (uc009qun.1/13627, intron 1 of 7)	662	Eef1a1	eukaryotic translation elongation factor 1 alpha 1
chr9	78481404	78482251	Promoter	0	Eef1a1	eukaryotic translation elongation factor 1 alpha 1
chr9	90113923	90115009	Promoter	0	Morf4l1	mortality factor 4 like 1
chr9	91193360	91193769	Distal Intergenic	172005	Zic1	zinc finger protein of the cerebellum 1
chr9	94456192	94456574	Distal Intergenic	81507	1190002N15Rik	RIKEN cDNA 1190002N15 gene
chr9	98251441	98251784	Distal Intergenic	-35671	Nmnat3	nicotinamide nucleotide adenylyltransferase 3
chr9	102717435	102717916	Promoter	0	Amotl2	angiomotin-like 2
chr9	103207700	103208526	Downstream (<1kb)	-5635	Srprb	signal recognition particle receptor, B subunit
chr9	103228105	103229414	Intron (uc009rgj.1/22041, intron 1 of 16)	872	Trf	transferrin
chr9	103229822	103230577	Promoter	0	Trf	transferrin
chr9	104071194	104071589	Intron (uc009rhe.1/74025, intron 2 of 3)	7491	Acad11	acyl-Coenzyme A dehydrogenase family, member 11
chr9	106170657	106171156	Promoter	0	Wdr82	WD repeat domain containing 82
chr9	106231444	106232158	Downstream (1-2kb)	8846	Tlr9	toll-like receptor 9
chr9	107296345	107296857	Promoter	0	Cish	cytokine inducible SH2-containing protein
chr9	107612436	107612905	Downstream (1-2kb)	-3195	Sema3b	sema domain, immunoglobulin domain (Ig), short basic domain, secreted, (semaphorin) 3B
chr9	108347627	108348170	Promoter	0	Usp4	ubiquitin specific peptidase 4 (proto-oncogene)
chr9	109832476	109833015	Promoter	0	Nme6	NME/NM23 nucleoside diphosphate kinase 6
chr9	110781571	110782000	Distal Intergenic	-16185	Prss42	protease, serine 42
chr9	114844106	114844612	Promoter	0	Cmtm8	CKLF-like MARVEL transmembrane domain containing 8
chr9	119341050	119341610	Promoter	0	Acaa1a	acetyl-Coenzyme A acyltransferase 1A
chr9	121905536	121905906	Intron (uc009sed.2/59289, intron 1 of 2)	7181	Ackr2	atypical chemokine receptor 2
chr9	124425535	124425886	Distal Intergenic	1743	4930526I15Rik	RIKEN cDNA 4930526I15 gene
chrX	94212616	94213056	Promoter	0	Eif2s3x	eukaryotic translation initiation factor 2, subunit 3, structural gene X-linked
chrX	102119204	102119557	Promoter	0	Pin4	protein (peptidyl-prolyl cis/trans isomerase) NIMA-interacting, 4 (parvulin)
chrX	110864303	110864645	Distal Intergenic	49924	Pou3f4	POU domain, class 3, transcription factor 4
chrY	1010227	1010638	Promoter	0	Eif2s3y	eukaryotic translation initiation factor 2, subunit 3, structural gene Y-linked

## Sheet: Peak overlap for GR and E2A
peak	start	end	annotation	distanceToTSS	SYMBOL	GENENAME
chr1	6214345	6214977	Promoter	0	Rb1cc1	RB1-inducible coiled-coil 1
chr1	7088400	7089278	Promoter	0	Pcmtd1	protein-L-isoaspartate (D-aspartate) O-methyltransferase domain containing 1
chr1	9584746	9585009	Intron (uc007agn.2/72481, intron 3 of 4)	-16258	3110035E14Rik	RIKEN cDNA 3110035E14 gene
chr1	10039788	10040140	Promoter	15	Cspp1	centrosome and spindle pole associated protein 1
chr1	13372882	13373144	Promoter	-453	Ncoa2	nuclear receptor coactivator 2
chr1	13660237	13660853	Promoter	0	Lactb2	lactamase, beta 2
chr1	16104221	16104600	Promoter	0	Rpl7	ribosomal protein L7
chr1	16104853	16105646	Promoter	-236	Rdh10	retinol dehydrogenase 10 (all-trans)
chr1	16656777	16657146	Promoter	0	Eloc	elongin C
chr1	21231916	21232320	Distal Intergenic	-8265	Gsta3	glutathione S-transferase, alpha 3
chr1	21240190	21245499	Promoter	0	Gsta3	glutathione S-transferase, alpha 3
chr1	21263792	21264759	Intron (uc007alk.2/14859, intron 7 of 7)	23207	Gsta3	glutathione S-transferase, alpha 3
chr1	21267486	21267769	Distal Intergenic	26901	Gsta3	glutathione S-transferase, alpha 3
chr1	21324077	21324662	Distal Intergenic	-25015	Khdc1a	KH domain containing 1A
chr1	21326813	21327259	Distal Intergenic	-22418	Khdc1a	KH domain containing 1A
chr1	24100035	24100617	Promoter	0	Fam135a	family with sequence similarity 135, member A
chr1	24678398	24678887	Promoter	0	Lmbrd1	LMBR1 domain containing 1
chr1	30873663	30874190	Promoter	0	Phf3	PHD finger protein 3
chr1	30949077	30950746	Promoter	0	Ptp4a1	protein tyrosine phosphatase 4a1
chr1	31033936	31034342	Distal Intergenic	-84181	Ptp4a1	protein tyrosine phosphatase 4a1
chr1	31072992	31073553	Distal Intergenic	-102882	Lgsn	lengsin, lens protein with glutamine synthetase domain
chr1	31094868	31095675	Distal Intergenic	-80760	Lgsn	lengsin, lens protein with glutamine synthetase domain
chr1	36066248	36066550	Distal Intergenic	-1850	Hs6st1	heparan sulfate 6-O-sulfotransferase 1
chr1	36067833	36068488	Promoter	0	Hs6st1	heparan sulfate 6-O-sulfotransferase 1
chr1	36073337	36073605	Intron (uc007apn.2/50785, intron 1 of 1)	4937	Hs6st1	heparan sulfate 6-O-sulfotransferase 1
chr1	40163278	40163759	Distal Intergenic	-61321	Il1r1	interleukin 1 receptor, type I
chr1	45920687	45920986	Intron (uc007awu.1/53945, intron 3 of 7)	4608	Slc40a1	solute carrier family 40 (iron-regulated transporter), member 1
chr1	51759561	51760052	Intron (uc007axr.3/17912, intron 26 of 29)	-1539	Myo1b	myosin IB
chr1	51915714	51915982	Promoter	0	Myo1b	myosin IB
chr1	52844946	52845329	Promoter	0	Hibch	3-hydroxyisobutyryl-Coenzyme A hydrolase
chr1	55052273	55052619	Promoter	-151	Coq10b	coenzyme Q10B
chr1	55052861	55053439	Promoter	91	Coq10b	coenzyme Q10B
chr1	55087603	55088604	Promoter	0	Hspd1	heat shock protein 1 (chaperonin)
chr1	58029652	58030108	Promoter	0	Aox1	aldehyde oxidase 1
chr1	58392536	58393220	Promoter	0	Bzw1	basic leucine zipper and W2 domains 1
chr1	58610151	58610547	Distal Intergenic	23754	Ndufb3	NADH dehydrogenase (ubiquinone) 1 beta subcomplex 3
chr1	59481965	59482422	Promoter	0	Fzd7	frizzled class receptor 7
chr1	62723987	62724457	Intron (uc007bfi.1/18187, intron 2 of 2)	20670	Nrp2	neuropilin 2
chr1	64121657	64122547	Promoter	-231	Klf7	Kruppel-like factor 7 (ubiquitous)
chr1	64737488	64738072	Promoter	0	Fzd5	frizzled class receptor 5
chr1	65178065	65178342	Intron (uc007bhn.2/15926, intron 1 of 8)	800	Idh1	isocitrate dehydrogenase 1 (NADP+), soluble
chr1	65178902	65179332	Promoter	0	Idh1	isocitrate dehydrogenase 1 (NADP+), soluble
chr1	67115668	67117089	Distal Intergenic	-5938	Cps1	carbamoyl-phosphate synthetase 1
chr1	67122751	67126007	Promoter	0	Cps1	carbamoyl-phosphate synthetase 1
chr1	71634521	71634922	Intron (uc007bju.2/14268, intron 12 of 45)	-13702	Fn1	fibronectin 1
chr1	71652391	71653387	Promoter	0	Apol7d	apolipoprotein L 7d
chr1	71887673	71888345	Promoter	0	Gm8883	predicted gene 8883
chr1	71912367	71912845	Distal Intergenic	24255	Gm8883	predicted gene 8883
chr1	72225980	72226835	Distal Intergenic	-13673	Mreg	melanoregulin
chr1	72243905	72244859	Exon (uc007bkh.1/uc007bkh.1, exon 1 of 4)	-31598	Mreg	melanoregulin
chr1	72254736	72255599	Intron (uc007bkh.1/uc007bkh.1, intron 1 of 3)	28715	Pecr	peroxisomal trans-2-enoyl-CoA reductase
chr1	74013004	74013681	Intron (uc007blg.3/21961, intron 4 of 32)	-14536	Tns1	tensin 1
chr1	74068927	74069758	Intron (uc007blg.3/21961, intron 2 of 32)	54691	Tns1	tensin 1
chr1	74303839	74304483	Promoter	0	Tmbim1	transmembrane BAX inhibitor motif containing 1
chr1	74335543	74335933	Exon (uc056ydf.1/uc056ydf.1, exon 1 of 1)	2933	Pnkd	paroxysmal nonkinesiogenic dyskinesia
chr1	74340241	74340604	Intron (uc007blt.1/56695, intron 2 of 9)	7631	Pnkd	paroxysmal nonkinesiogenic dyskinesia
chr1	74397133	74397727	3' UTR	2823	Mir26b	microRNA 26b
chr1	74721210	74722084	Intron (uc007bna.2/104086, intron 1 of 8)	7675	Cyp27a1	cytochrome P450, family 27, subfamily a, polypeptide 1
chr1	75124953	75125249	Downstream (<1kb)	8641	Slc23a3	solute carrier family 23 (nucleobase transporters), member 3
chr1	75168352	75169246	Promoter	0	Zfand2b	zinc finger, AN1 type domain 2B
chr1	75236134	75236849	Promoter	0	Dnajb2	DnaJ heat shock protein family (Hsp40) member B2
chr1	82290832	82291694	Promoter	0	Irs1	insulin receptor substrate 1
chr1	84241238	84241500	Intron (uc007bst.2/98496, intron 1 of 2)	-22277	Mir6353	microRNA 6353
chr1	84278342	84278681	Intron (uc007bst.2/98496, intron 1 of 2)	5964	Pid1	phosphotyrosine interaction domain containing 1
chr1	84278977	84279244	Intron (uc007bst.2/98496, intron 1 of 2)	5401	Pid1	phosphotyrosine interaction domain containing 1
chr1	86056218	86056571	Distal Intergenic	-8048	Psmd1	proteasome (prosome, macropain) 26S subunit, non-ATPase, 1
chr1	86064406	86064818	Promoter	0	Psmd1	proteasome (prosome, macropain) 26S subunit, non-ATPase, 1
chr1	86487208	86487998	Distal Intergenic	-38738	Ptma	prothymosin alpha
chr1	88277027	88277599	Promoter	0	Hjurp	Holliday junction recognition protein
chr1	88279100	88279519	Distal Intergenic	-1521	Hjurp	Holliday junction recognition protein
chr1	89555207	89555660	Intron (uc007byw.1/347722, intron 1 of 17)	-72093	Agap1	ArfGAP with GTPase domain, ankyrin repeat and PH domain 1
chr1	91053359	91053629	Promoter	0	Lrrfip1	leucine rich repeat (in FLII) interacting protein 1
chr1	91436177	91436959	Intron (uc007cav.1/18627, intron 9 of 22)	22369	Per2	period circadian clock 2
chr1	91455788	91456092	Intron (uc007cav.1/18627, intron 1 of 22)	3236	Per2	period circadian clock 2
chr1	92180599	92181011	Promoter	-258	Hdac4	histone deacetylase 4
chr1	92906816	92907721	Promoter	0	Dusp28	dual specificity phosphatase 28
chr1	93444696	93445928	Promoter	0	Hdlbp	high density lipoprotein (HDL) binding protein
chr1	93511660	93512328	Promoter	0	Farp2	FERM, RhoGEF and pleckstrin domain protein 2
chr1	93825200	93825794	Promoter	0	D2hgdh	D-2-hydroxyglutarate dehydrogenase
chr1	97661809	97662370	Promoter	0	D1Ertd622e	DNA segment, Chr 1, ERATO Doi 622, expressed
chr1	102517960	102518304	Distal Intergenic	1362192	Gm20268	predicted gene, 20268
chr1	105356463	105356939	Promoter	0	Rnf152	ring finger protein 152
chr1	105908489	105908875	Distal Intergenic	-81531	Zcchc2	zinc finger, CCHC domain containing 2
chr1	105925715	105926151	Distal Intergenic	-64255	Zcchc2	zinc finger, CCHC domain containing 2
chr1	105990114	105990746	Promoter	0	Zcchc2	zinc finger, CCHC domain containing 2
chr1	106171522	106171927	Promoter	0	Gm20753	predicted gene, 20753
chr1	108523070	108523349	Distal Intergenic	605811	D830032E09Rik	RIKEN cDNA D830032E09 gene
chr1	118310996	118311332	Promoter	0	Tsn	translin
chr1	118458796	118459513	Promoter	0	2900060B14Rik	RIKEN cDNA 2900060B14 gene
chr1	119293904	119294176	Distal Intergenic	128072	Inhbb	inhibin beta-B
chr1	120115804	120116189	Intron (uc007cje.1/13167, intron 3 of 3)	4730	Dbi	diazepam binding inhibitor
chr1	120994454	120994727	Distal Intergenic	-92678	Celrr	cerebellum expressed regulatory RNA
chr1	121327720	121328192	Promoter	0	Insig2	insulin induced gene 2
chr1	121348950	121349529	Distal Intergenic	-16361	Insig2	insulin induced gene 2
chr1	127750602	127750941	Intron (uc007ckv.1/266645, intron 5 of 9)	21189	Acmsd	amino carboxymuconate semialdehyde decarboxylase
chr1	128244017	128244378	Promoter	0	Ubxn4	UBX domain protein 4
chr1	130678610	130678991	Intron (uc011wrf.1/12270, intron 1 of 5)	2580	C4bp-ps1	complement component 4 binding protein, pseudogene 1
chr1	130763919	130764592	Distal Intergenic	23647	AA986860	expressed sequence AA986860
chr1	130822190	130822534	Distal Intergenic	-4150	Pigr	polymeric immunoglobulin receptor
chr1	131097565	131097955	Promoter	0	Mapkapk2	MAP kinase-activated protein kinase 2
chr1	131910578	131911454	Promoter	120	Nucks1	nuclear casein kinase and cyclin-dependent kinase substrate 1
chr1	131968972	131969231	Intron (uc007cnz.2/212980, intron 1 of 4)	-1378	Slc45a3	solute carrier family 45, member 3
chr1	132007287	132008554	Promoter	0	Elk4	ELK4, member of ETS oncogene family
chr1	133131029	133131617	Promoter	0	Ppp1r15b	protein phosphatase 1, regulatory (inhibitor) subunit 15b
chr1	133309846	133310118	Promoter	23	Golt1a	golgi transport 1A
chr1	133347695	133348079	Distal Intergenic	-2487	Ren2	renin 2 tandem duplication of Ren1
chr1	133361811	133362527	Distal Intergenic	-1045	Etnk2	ethanolamine kinase 2
chr1	133362890	133363974	Promoter	0	Etnk2	ethanolamine kinase 2
chr1	133375574	133376391	Intron (uc007cqh.3/214253, intron 5 of 7)	10242	Etnk2	ethanolamine kinase 2
chr1	134078875	134079403	Promoter	0	Btg2	B cell translocation gene 2, anti-proliferative
chr1	136140110	136140504	Intron (uc007cul.1/16565, intron 1 of 34)	8709	Kif21b	kinesin family member 21B
chr1	136345740	136346150	Promoter	0	Camsap2	calmodulin regulated spectrin-associated protein family, member 2
chr1	136415209	136415568	Promoter	0	9230116N13Rik	RIKEN cDNA 9230116N13 gene
chr1	136842157	136842642	Downstream (<1kb)	106920	Nr5a2	nuclear receptor subfamily 5, group A, member 2
chr1	136966945	136967510	Distal Intergenic	-6497	Nr5a2	nuclear receptor subfamily 5, group A, member 2
chr1	138619186	138619737	Promoter	20	Nek7	NIMA (never in mitosis gene a)-related expressed kinase 7
chr1	138928584	138929084	Distal Intergenic	-34625	Dennd1b	DENN/MADD domain containing 1B
chr1	139860334	139860709	Intron (uc007cwq.1/545366, intron 7 of 9)	-1635	Cfhr2	complement factor H-related 2
chr1	140182918	140183686	Promoter	0	Cfh	complement component factor h
chr1	150392513	150393552	Promoter	0	Tpr	translocated promoter region, nuclear basket protein
chr1	151127916	151128435	Distal Intergenic	-9599	C730036E19Rik	RIKEN cDNA C730036E19 gene
chr1	153679138	153679613	Intron (uc007dad.1/67792, intron 5 of 6)	26101	Rgs8	regulator of G-protein signaling 8
chr1	153899615	153902122	Promoter	0	Mir8114	microRNA 8114
chr1	154150208	154150638	Distal Intergenic	-50549	Zfp648	zinc finger protein 648
chr1	155795739	155796048	Intron (uc007dbo.1/104009, intron 2 of 12)	16851	Qsox1	quiescin Q6 sulfhydryl oxidase 1
chr1	155809850	155810198	Intron (uc007dbo.1/104009, intron 1 of 12)	2701	Qsox1	quiescin Q6 sulfhydryl oxidase 1
chr1	156035635	156036770	Promoter	0	Tor1aip1	torsin A interacting protein 1
chr1	157525757	157526299	Promoter	0	Sec16b	SEC16 homolog B (S. cerevisiae)
chr1	161034588	161035446	Promoter	0	Gas5	growth arrest specific 5
chr1	162963546	162963887	3' UTR	20641	Fmo3	flavin containing monooxygenase 3
chr1	162986088	162986505	Distal Intergenic	-1560	Fmo3	flavin containing monooxygenase 3
chr1	163403741	163404210	Promoter	-72	Gorab	golgin, RAB6-interacting
chr1	164248502	164249468	Promoter	0	Slc19a2	solute carrier family 19 (thiamine transporter), member 2
chr1	164457789	164459023	Promoter	0	Atp1b1	ATPase, Na+/K+ transporting, beta 1 polypeptide
chr1	165236357	165237305	Promoter	0	Tiprl	TIP41, TOR signalling pathway regulator-like (S. cerevisiae)
chr1	165461092	165461459	Promoter	0	Mpc2	mitochondrial pyruvate carrier 2
chr1	165484712	165485049	Promoter	-134	Adcy10	adenylate cyclase 10
chr1	165763653	165764205	Promoter	0	Creg1	cellular repressor of E1A-stimulated genes 1
chr1	166378769	166379561	Promoter	0	Tada1	transcriptional adaptor 1
chr1	170174634	170175450	Promoter	0	Uap1	UDP-N-acetylglucosamine pyrophosphorylase 1
chr1	171221168	171221553	Promoter	-11	Apoa2	apolipoprotein A-II
chr1	171222269	171222522	Promoter	0	Tomm40l	translocase of outer mitochondrial membrane 40 homolog-like (yeast)
chr1	171437462	171437843	Promoter	0	F11r	F11 receptor
chr1	171502539	171503426	Promoter	-52	Alyref2	Aly/REF export factor 2
chr1	172632515	172633197	Promoter	0	Dusp23	dual specificity phosphatase 23
chr1	172697480	172698316	Promoter	0	Crp	C-reactive protein, pentraxin-related
chr1	175692200	175692724	Promoter	0	Opn3	opsin 3
chr1	177441691	177442100	Promoter	-307	Zbtb18	zinc finger and BTB domain containing 18
chr1	178318251	178319439	Promoter	0	Cox20	COX20 Cox2 chaperone
chr1	178329973	178330344	Exon (uc007dvb.2/51810, exon 12 of 17)	7440	Hnrnpu	heterogeneous nuclear ribonucleoprotein U
chr1	178336557	178336875	Intron (uc007dvb.2/51810, intron 1 of 16)	909	Hnrnpu	heterogeneous nuclear ribonucleoprotein U
chr1	180209931	180210450	Distal Intergenic	-13911	Coq8a	coenzyme Q8A
chr1	180210808	180211263	Distal Intergenic	-14788	Coq8a	coenzyme Q8A
chr1	180216684	180217136	Distal Intergenic	12908	Psen2	presenilin 2
chr1	180387294	180387690	Intron (uc007dwg.1/320404, intron 2 of 7)	-56745	Gm5069	glyceraldehyde-3-phosphate dehydrogenase pseudogene
chr1	180813289	180814044	Promoter	0	H3f3a	H3 histone, family 3A
chr1	180850598	180851201	Promoter	0	Sde2	SDE2 telomere maintenance homolog (S. pombe)
chr1	181256611	181257986	Distal Intergenic	-44633	Wdr26	WD repeat domain 26
chr1	182408767	182409389	Promoter	0	Trp53bp2	transformation related protein 53 binding protein 2
chr1	182562861	182563149	Distal Intergenic	-1858	Capn8	calpain 8
chr1	184675711	184675986	Distal Intergenic	-36511	4930488B22Rik	RIKEN cDNA 4930488B22 gene
chr1	184809613	184809921	Intron (uc007dyp.2/66112, intron 1 of 6)	1379	Marc1	mitochondrial amidoxime reducing component 1
chr1	184810812	184811553	Promoter	0	Marc1	mitochondrial amidoxime reducing component 1
chr1	184882824	184883187	Promoter	0	C130074G19Rik	RIKEN cDNA C130074G19 gene
chr1	187763051	187763392	Intron (uc007eaa.2/26381, intron 1 of 7)	154045	Esrrg	estrogen-related receptor gamma
chr1	190043685	190044268	Distal Intergenic	-121397	Smyd2	SET and MYND domain containing 2
chr1	190106731	190107272	Distal Intergenic	62127	Prox1	prospero homeobox 1
chr1	190204413	190204961	Intron (uc007ebd.1/uc007ebd.1, intron 1 of 1)	-33733	Prox1	prospero homeobox 1
chr1	191170643	191170907	3' UTR	-5826	Fam71a	family with sequence similarity 71, member A
chr1	191183013	191183650	Promoter	0	Atf3	activating transcription factor 3
chr1	191396803	191397962	Promoter	0	Ppp2r5a	protein phosphatase 2, regulatory subunit B', alpha
chr1	191445509	191446206	Distal Intergenic	-48468	Ppp2r5a	protein phosphatase 2, regulatory subunit B', alpha
chr1	191718010	191718465	Promoter	0	Lpgat1	lysophosphatidylglycerol acyltransferase 1
chr1	191793970	191794386	Distal Intergenic	-27087	Nek2	NIMA (never in mitosis gene a)-related expressed kinase 2
chr1	192136590	192137001	Promoter	0	Gm10516	predicted gene 10516
chr1	192138069	192138477	Promoter	-29	Rcor3	REST corepressor 3
chr1	193270864	193273219	Promoter	0	G0s2	G0/G1 switch gene 2
chr1	194482762	194483040	Distal Intergenic	-136789	Plxna2	plexin A2
chr10	8982823	8983115	Distal Intergenic	-96753	Sash1	SAM and SH3 domain containing 1
chr10	11280933	11281447	Promoter	0	Fbxo30	F-box protein 30
chr10	12868910	12869548	Promoter	0	Utrn	utrophin
chr10	13982835	13983143	Intron (uc007elg.1/15273, intron 1 of 12)	16456	Hivep2	human immunodeficiency virus type I enhancer binding protein 2
chr10	15746588	15747180	Distal Intergenic	-44597	C330004P14Rik	RIKEN cDNA C330004P14 gene
chr10	17727218	17727863	Distal Intergenic	3797	Cited2	Cbp/p300-interacting transactivator, with Glu/Asp-rich carboxy-terminal domain, 2
chr10	18234711	18234973	Promoter	8	Ccdc28a	coiled-coil domain containing 28A
chr10	19591658	19592239	Promoter	0	Ifngr1	interferon gamma receptor 1
chr10	19934073	19934414	Promoter	-112	Map3k5	mitogen-activated protein kinase kinase kinase 5
chr10	20045779	20046427	Exon (uc007enm.2/26408, exon 8 of 30)	-102493	Map7	microtubule-associated protein 7
chr10	21444489	21444832	Distal Intergenic	67189	Aldh8a1	aldehyde dehydrogenase 8 family, member A1
chr10	21686121	21686374	Distal Intergenic	-4471	Gm5420	predicted gene 5420
chr10	23786953	23787345	Promoter	0	Rps12	ribosomal protein S12
chr10	24534695	24535435	Distal Intergenic	-60007	Ctgf	connective tissue growth factor
chr10	24948231	24948787	Distal Intergenic	-20761	Arg1	arginase, liver
chr10	30618144	30618427	Promoter	0	Hint3	histidine triad nucleotide binding protein 3
chr10	39731499	39731889	Promoter	118	E130307A14Rik	RIKEN cDNA E130307A14 gene
chr10	39732138	39732758	Promoter	0	Rev3l	REV3 like, DNA directed polymerase zeta catalytic subunit
chr10	40077550	40077904	Intron (uc007ewm.2/72472, intron 2 of 5)	-52282	Mfsd4b1	major facilitator superfamily domain containing 4B1
chr10	40258186	40259358	Promoter	-521	Gtf3c6	general transcription factor IIIC, polypeptide 6, alpha
chr10	40328010	40328585	Distal Intergenic	-10979	Cdk19	cyclin-dependent kinase 19
chr10	40348843	40349417	Promoter	0	Cdk19	cyclin-dependent kinase 19
chr10	41810323	41810779	Promoter	0	Sesn1	sestrin 1
chr10	42274095	42274796	Intron (uc007eyl.1/56484, intron 2 of 3)	802	Foxo3	forkhead box O3
chr10	42277342	42278438	Promoter	-600	Foxo3	forkhead box O3
chr10	43540680	43541126	Promoter	0	1700021F05Rik	RIKEN cDNA 1700021F05 gene
chr10	44268380	44268776	Promoter	41	Atg5	autophagy related 5
chr10	50592145	50592927	Promoter	0	Ascc3	activating signal cointegrator 1 complex subunit 3
chr10	52381898	52382234	Promoter	0	Gopc	golgi associated PDZ and coiled-coil motif containing
chr10	54073575	54073981	Intron (uc011xdx.1/17155, intron 2 of 11)	1728	Man1a	mannosidase 1, alpha
chr10	59323198	59323681	Promoter	0	P4ha1	procollagen-proline, 2-oxoglutarate 4-dioxygenase (proline 4-hydroxylase), alpha 1 polypeptide
chr10	60277612	60277912	Promoter	0	Psap	prosaposin
chr10	61426280	61426837	Distal Intergenic	8308	Nodal	nodal
chr10	63023602	63024003	Promoter	0	Hnrnph3	heterogeneous nuclear ribonucleoprotein H3
chr10	63024155	63024490	Promoter	-22	Pbld2	phenazine biosynthesis-like protein domain containing 2
chr10	63415781	63416039	Distal Intergenic	-14059	Ctnna3	catenin (cadherin associated protein), alpha 3
chr10	66910245	66910749	Distal Intergenic	-94326	Gm31763	predicted gene, 31763
chr10	67025606	67026103	Intron (uc007flp.1/102634101, intron 2 of 6)	20531	Gm31763	predicted gene, 31763
chr10	67087454	67087805	Intron (uc007flq.2/28193, intron 1 of 7)	-8320	Jmjd1c	jumonji domain containing 1C
chr10	67284978	67285549	Promoter	0	Nrbf2	nuclear receptor binding factor 2
chr10	68057766	68058298	Exon (uc007fme.1/170799, exon 14 of 15)	78168	Rtkn2	rhotekin 2
chr10	68136442	68137555	Promoter	0	Arid5b	AT rich interactive domain 5B (MRF1-like)
chr10	69212536	69213536	Promoter	0	Rhobtb1	Rho-related BTB domain containing 1
chr10	69218693	69219443	Intron (uc029qyr.1/69288, intron 2 of 10)	5499	Rhobtb1	Rho-related BTB domain containing 1
chr10	71338494	71338745	Intron (uc007foq.1/52637, intron 1 of 2)	6104	Cisd1	CDGSH iron sulfur domain 1
chr10	75501731	75502105	Intron (uc007fqi.1/68778, intron 5 of 8)	9181	Gucd1	guanylyl cyclase domain containing 1
chr10	75517044	75518041	Promoter	0	Gucd1	guanylyl cyclase domain containing 1
chr10	75789866	75790221	Intron (uc007frc.2/14871, intron 3 of 4)	8363	Gstt1	glutathione S-transferase, theta 1
chr10	76442389	76442701	Promoter	211	Pcnt	pericentrin (kendrin)
chr10	77091481	77092064	Intron (uc007fvg.1/12822, intron 2 of 40)	21614	Col18a1	collagen, type XVIII, alpha 1
chr10	77113368	77114000	Promoter	0	Col18a1	collagen, type XVIII, alpha 1
chr10	77146897	77147234	Intron (uc007fvh.2/12822, intron 2 of 41)	19296	Col18a1	collagen, type XVIII, alpha 1
chr10	77440733	77441798	Distal Intergenic	22357	Gm17769	predicted gene, 17769
chr10	77606072	77606679	Promoter	0	Sumo3	small ubiquitin-like modifier 3
chr10	78297674	78298061	Promoter	137	Agpat3	1-acylglycerol-3-phosphate O-acyltransferase 3
chr10	79854227	79854933	Promoter	0	Ptbp1	polypyrimidine tract binding protein 1
chr10	79936940	79937429	Intron (uc007gap.2/13496, intron 3 of 8)	-8850	Arid3a	AT rich interactive domain 3A (BRIGHT-like)
chr10	80070985	80071504	Intron (uc029qzy.1/100568459, intron 1 of 1)	3935	Sbno2	strawberry notch homolog 2 (Drosophila)
chr10	80115180	80115502	Promoter	-301	Stk11	serine/threonine kinase 11
chr10	80148066	80149000	Promoter	0	Midn	midnolin
chr10	80149175	80149889	Promoter	0	Midn	midnolin
chr10	80167683	80168469	Promoter	0	Cirbp	cold inducible RNA binding protein
chr10	80260675	80261307	Promoter	0	Gamt	guanidinoacetate methyltransferase
chr10	80323193	80324119	Promoter	-66	Pcsk4	proprotein convertase subtilisin/kexin type 4
chr10	80331645	80332889	Intron (uc007gct.2/70335, intron 1 of 5)	1500	Reep6	receptor accessory protein 6
chr10	80399641	80400093	Promoter	-110	Mbd3	methyl-CpG binding domain protein 3
chr10	80561315	80561723	Promoter	0	Rexo1	REX1, RNA exonuclease 1
chr10	80577539	80577981	Promoter	-243	Klf16	Kruppel-like factor 16
chr10	80622094	80622445	Promoter	-335	Csnk1g2	casein kinase 1, gamma 2
chr10	80664422	80665294	Downstream (<1kb)	-7351	Btbd2	BTB (POZ) domain containing 2
chr10	80675927	80677396	Promoter	0	Mknk2	MAP kinase-interacting serine/threonine kinase 2
chr10	80826121	80827025	Promoter	0	Oaz1	ornithine decarboxylase antizyme 1
chr10	80962092	80962584	Intron (uc007gfm.1/14708, intron 2 of 3)	32001	Gadd45b	growth arrest and DNA-damage-inducible 45 beta
chr10	81083027	81084183	Downstream (<1kb)	12944	Thop1	thimet oligopeptidase 1
chr10	81092502	81093028	5' UTR	5844	Creb3l3	cAMP responsive element binding protein 3-like 3
chr10	81137658	81137947	Promoter	-87	Zbtb7a	zinc finger and BTB domain containing 7a
chr10	81176279	81177205	Promoter	0	Eef2	eukaryotic translation elongation factor 2
chr10	81182624	81183306	Promoter	0	Dapk3	death-associated protein kinase 3
chr10	81320025	81320358	Promoter	-745	Cactin	cactin, spliceosome C complex subunit
chr10	81411889	81412273	Intron (uc007ghx.1/18029, intron 1 of 7)	4024	Mir1191b	microRNA 1191b
chr10	81416897	81417236	Promoter	-600	Mir1191b	microRNA 1191b
chr10	81420013	81420513	Promoter	285	Nfic	nuclear factor I/C
chr10	81429738	81430343	Promoter	451	Nfic	nuclear factor I/C
chr10	85189984	85190306	Distal Intergenic	-4930	Cry1	cryptochrome 1 (photolyase-like)
chr10	86778227	86779286	Promoter	0	Nt5dc3	5'-nucleotidase domain containing 3
chr10	86845426	86845718	Intron (uc007gqo.1/192188, intron 67 of 68)	66421	Nt5dc3	5'-nucleotidase domain containing 3
chr10	87051680	87052118	Distal Intergenic	-5928	1700113H08Rik	RIKEN cDNA 1700113H08 gene
chr10	87518450	87519108	Distal Intergenic	-2687	Pah	phenylalanine hydroxylase
chr10	87711802	87712184	Distal Intergenic	-146081	Igf1	insulin-like growth factor 1
chr10	87885452	87886143	Intron (uc057axe.1/16000, intron 3 of 4)	24341	Igf1	insulin-like growth factor 1
chr10	87897305	87897802	Intron (uc057axe.1/16000, intron 3 of 4)	36194	Igf1	insulin-like growth factor 1
chr10	87906174	87907243	Intron (uc057axe.1/16000, intron 3 of 4)	45063	Igf1	insulin-like growth factor 1
chr10	88507849	88508164	Distal Intergenic	-3879	Chpt1	choline phosphotransferase 1
chr10	89458818	89459174	Intron (uc007gsf.2/20186, intron 7 of 8)	-14851	Gas2l3	growth arrest-specific 2 like 3
chr10	89470719	89471149	Intron (uc007gsf.2/20186, intron 7 of 8)	-26752	Gas2l3	growth arrest-specific 2 like 3
chr10	89633158	89633445	Distal Intergenic	-11909	Slc17a8	solute carrier family 17 (sodium-dependent inorganic phosphate cotransporter), member 8
chr10	89670361	89670703	Intron (uc007gsm.1/213326, intron 2 of 17)	-10005	Scyl2	SCY1-like 2 (S. cerevisiae)
chr10	89686019	89686273	Promoter	12	Scyl2	SCY1-like 2 (S. cerevisiae)
chr10	92722118	92722769	Promoter	0	Nedd1	neural precursor cell expressed, developmentally down-regulated gene 1
chr10	93488308	93489308	Promoter	0	Hal	histidine ammonia lyase
chr10	93539803	93540544	Promoter	0	Amdhd1	amidohydrolase domain containing 1
chr10	94035907	94036305	Promoter	0	Fgd6	FYVE, RhoGEF and PH domain containing 6
chr10	94060277	94060693	Intron (uc011xlz.1/13998, intron 2 of 20)	24276	Fgd6	FYVE, RhoGEF and PH domain containing 6
chr10	94098134	94098459	Intron (uc011xlz.1/13998, intron 5 of 20)	-49472	Nr2c1	nuclear receptor subfamily 2, group C, member 1
chr10	94147917	94148273	Promoter	0	Nr2c1	nuclear receptor subfamily 2, group C, member 1
chr10	94161438	94161809	Intron (uc007gvo.2/22025, intron 2 of 13)	5152	Nr2c1	nuclear receptor subfamily 2, group C, member 1
chr10	95430299	95430652	Distal Intergenic	12924	5730420D15Rik	RIKEN cDNA 5730420D15 gene
chr10	95514866	95515419	Promoter	0	Ube2n	ubiquitin-conjugating enzyme E2N
chr10	95773461	95774171	Exon (uc007gws.1/uc007gws.1, exon 2 of 6)	-166492	Eea1	early endosome antigen 1
chr10	95836572	95836865	Distal Intergenic	-103798	Eea1	early endosome antigen 1
chr10	95940276	95940903	Promoter	0	Eea1	early endosome antigen 1
chr10	96616687	96617394	Promoter	0	Btg1	B cell translocation gene 1, anti-proliferative
chr10	96686204	96686479	Distal Intergenic	69203	Btg1	B cell translocation gene 1, anti-proliferative
chr10	98913922	98915207	Promoter	0	Atp2b1	ATPase, Ca++ transporting, plasma membrane 1
chr10	99232687	99233339	Distal Intergenic	-29892	Dusp6	dual specificity phosphatase 6
chr10	99357310	99357704	Intron (uc007gxm.1/uc007gxm.1, intron 1 of 2)	94079	Dusp6	dual specificity phosphatase 6
chr10	111506328	111510943	Promoter	42	Phlda1	pleckstrin homology like domain, family A, member 1
chr10	111819805	111820381	Distal Intergenic	53995	Gm20758	predicted gene, 20758
chr10	115362007	115362669	Promoter	0	Tmem19	transmembrane protein 19
chr10	119239830	119240799	Promoter	0	Cand1	cullin associated and neddylation disassociated 1
chr10	121498349	121498689	Distal Intergenic	-22099	Rassf3	Ras association (RalGDS/AF-6) domain family member 3
chr10	121626326	121626691	Promoter	-10	Xpot	exportin, tRNA (nuclear export receptor for tRNAs)
chr10	126978796	126979280	Promoter	79	Ctdsp2	CTD (carboxy-terminal domain, RNA polymerase II, polypeptide A) small phosphatase 2
chr10	127121090	127121386	Promoter	0	Os9	amplified in osteosarcoma
chr10	127288615	127288882	Promoter	0	Mbd6	methyl-CpG binding domain protein 6
chr10	127290517	127291044	Promoter	0	Ddit3	DNA-damage inducible transcript 3
chr10	127351571	127352502	Promoter	0	Inhbe	inhibin beta-E
chr10	127355329	127355716	Downstream (<1kb)	-3557	Inhbe	inhibin beta-E
chr10	127380172	127380848	Distal Intergenic	-9463	R3hdm2	R3H domain containing 2
chr10	127612161	127612420	Intron (uc007hjx.1/16971, intron 2 of 88)	8728	Lrp1	low density lipoprotein receptor-related protein 1
chr10	127620813	127622388	Promoter	0	Lrp1	low density lipoprotein receptor-related protein 1
chr10	127666420	127667164	Promoter	0	Nab2	Ngfi-A binding protein 2
chr10	127800734	127801381	Promoter	0	Rdh16	retinol dehydrogenase 16
chr10	127893822	127894105	Distal Intergenic	-4430	Sdr9c7	4short chain dehydrogenase/reductase family 9C, member 7
chr10	127959150	127959549	Distal Intergenic	47959	Hsd17b6	hydroxysteroid (17-beta) dehydrogenase 6
chr10	127966465	127966826	Distal Intergenic	40682	Hsd17b6	hydroxysteroid (17-beta) dehydrogenase 6
chr10	128058639	128059364	Promoter	0	Ptges3	prostaglandin E synthase 3 (cytosolic)
chr10	128194065	128194807	Promoter	0	Gls2	glutaminase 2 (liver, mitochondrial)
chr10	128201741	128202321	Intron (uc007hlo.2/216456, intron 7 of 17)	-1445	Gls2	glutaminase 2 (liver, mitochondrial)
chr10	128253740	128254210	Promoter	0	Apon	apolipoprotein N
chr10	128270025	128270909	Promoter	0	Stat2	signal transducer and activator of transcription 2
chr10	128303042	128303797	Promoter	0	Pan2	PAN2 poly(A) specific ribonuclease subunit
chr10	128337354	128338035	Promoter	0	Cs	citrate synthase
chr10	128493618	128494158	Promoter	0	Myl6	myosin, light polypeptide 6, alkali, smooth muscle and non-muscle
chr10	128525746	128526436	Promoter	0	Esyt1	extended synaptotagmin-like protein 1
chr10	128598552	128598824	Distal Intergenic	-9051	Erbb3	erb-b2 receptor tyrosine kinase 3
chr10	128673997	128674314	Promoter	-79	Suox	sulfite oxidase
chr10	128695992	128696336	Promoter	0	Rab5b	RAB5B, member RAS oncogene family
chr10	128922969	128923776	Promoter	0	Bloc1s1	biogenesis of lysosomal organelles complex-1, subunit 1
chr10	128960583	128961237	Promoter	0	Mettl7b	methyltransferase like 7B
chr10	128965074	128965501	Distal Intergenic	-4086	Mettl7b	methyltransferase like 7B
chr10	128965794	128966295	Distal Intergenic	-4806	Mettl7b	methyltransferase like 7B
chr11	4031213	4032134	Promoter	0	Sec14l4	SEC14-like lipid binding 4
chr11	4035163	4036187	Exon (uc007hue.1/103655, exon 2 of 12)	3381	Sec14l4	SEC14-like lipid binding 4
chr11	4112102	4112354	Intron (uc007huh.1/67815, intron 2 of 11)	6375	Sec14l2	SEC14-like lipid binding 2
chr11	5499200	5499577	Distal Intergenic	-21064	Xbp1	X-box binding protein 1
chr11	5520577	5522387	Promoter	0	Xbp1	X-box binding protein 1
chr11	5541880	5542372	Promoter	0	Ccdc117	coiled-coil domain containing 117
chr11	5919583	5919869	Intron (uc007hxn.2/103988, intron 1 of 9)	-4448	Gck	glucokinase
chr11	6005662	6013815	3' UTR	-5213	Camk2b	calcium/calmodulin-dependent protein kinase II, beta
chr11	6291565	6292196	Promoter	0	Ogdh	oxoglutarate (alpha-ketoglutarate) dehydrogenase (lipoamide)
chr11	6388809	6389320	Distal Intergenic	-5805	Zmiz2	zinc finger, MIZ-type containing 2
chr11	6444084	6444441	Promoter	2	H2afv	H2A histone family, member V
chr11	6546475	6547068	Promoter	0	Ccm2	cerebral cavernous malformation 2
chr11	7135208	7136213	Intron (uc007hzf.1/432530, intron 5 of 19)	-23669	Adcy1	adenylate cyclase 1
chr11	11844382	11844883	Intron (uc007iaw.2/13195, intron 7 of 14)	-21461	Ddc	dopa decarboxylase
chr11	16701833	16702221	Distal Intergenic	-49982	Egfr	epidermal growth factor receptor
chr11	16742265	16742904	Distal Intergenic	-9299	Egfr	epidermal growth factor receptor
chr11	19923995	19924653	Promoter	0	Spred2	sprouty-related, EVH1 domain containing 2
chr11	20201369	20201701	Promoter	0	Rab1a	RAB1A, member RAS oncogene family
chr11	20631495	20632486	Promoter	0	Sertad2	SERTA domain containing 2
chr11	21370425	21370850	Promoter	0	Ugp2	UDP-glucose pyrophosphorylase 2
chr11	22287344	22287686	Promoter	-549	Ehbp1	EH domain binding protein 1
chr11	22437449	22438174	Distal Intergenic	-74109	Tmem17	transmembrane protein 17
chr11	22859432	22860067	Promoter	0	B3gnt2	UDP-GlcNAc:betaGal beta-1,3-N-acetylglucosaminyltransferase 2
chr11	23255221	23255575	Promoter	-466	Xpo1	exportin 1
chr11	23306049	23306811	Promoter	-84	Usp34	ubiquitin specific peptidase 34
chr11	23497654	23497937	Promoter	102	Ahsa2	AHA1, activator of heat shock protein ATPase 2
chr11	23770743	23771421	Promoter	0	Rel	reticuloendotheliosis oncogene
chr11	29547618	29547882	Promoter	-68	Clhc1	clathrin heavy chain linker domain containing 1
chr11	31824632	31825192	Promoter	-85	D630024D03Rik	RIKEN cDNA D630024D03 gene
chr11	35731859	35732228	Distal Intergenic	-37267	Pank3	pantothenate kinase 3
chr11	35951086	35951960	Intron (uc007ili.1/211652, intron 1 of 22)	28129	Wwc1	WW, C2 and coiled-coil domain containing 1
chr11	45955253	45955528	Promoter	0	Thg1l	tRNA-histidine guanylyltransferase 1-like (S. cerevisiae)
chr11	49203168	49203943	Promoter	0	Zfp62	zinc finger protein 62
chr11	49244265	49244538	Promoter	74	Mgat1	mannoside acetylglucosaminyltransferase 1
chr11	50325375	50326176	Promoter	0	Canx	calnexin
chr11	50377599	50378019	Promoter	0	Hnrnph1	heterogeneous nuclear ribonucleoprotein H1
chr11	51756212	51756753	Promoter	81	Sec24a	Sec24 related gene family, member A (S. cerevisiae)
chr11	51767911	51768621	Intron (uc007iup.2/66397, intron 1 of 6)	4248	Sar1b	secretion associated Ras related GTPase 1B
chr11	51855057	51855441	Intron (uc007iuq.1/76901, intron 1 of 11)	2040	Jade2	jade family PHD finger 2
chr11	51999820	52001015	Promoter	0	Ube2b	ubiquitin-conjugating enzyme E2B
chr11	52231737	52232269	Promoter	0	Skp1a	S-phase kinase-associated protein 1A
chr11	53350530	53351184	Promoter	0	Aff4	AF4/FMR2 family, member 4
chr11	53423120	53423438	Promoter	0	Leap2	liver-expressed antimicrobial peptide 2
chr11	53763690	53764168	Promoter	-36	Mir7671	microRNA 7671
chr11	53769997	53770681	Promoter	0	Irf1	interferon regulatory factor 1
chr11	54438187	54438487	Promoter	8	Fnip1	folliculin interacting protein 1
chr11	54866338	54866946	Promoter	0	Hint1	histidine triad nucleotide binding protein 1
chr11	55217452	55218040	Intron (uc007izc.1/215335, intron 2 of 11)	3657	Slc36a1	solute carrier family 36 (proton/amino acid symporter), member 1
chr11	57986222	57986574	Distal Intergenic	-22490	Larp1	La ribonucleoprotein domain family, member 1
chr11	57998902	57999402	Distal Intergenic	-9662	Larp1	La ribonucleoprotein domain family, member 1
chr11	58322965	58323624	Promoter	0	Zfp672	zinc finger protein 672
chr11	59163502	59163801	Promoter	0	Iba57	IBA57 homolog, iron-sulfur cluster assembly
chr11	60036791	60037296	Promoter	0	Pemt	phosphatidylethanolamine N-methyltransferase
chr11	60210195	60210684	Intron (uc007jfn.2/20787, intron 1 of 18)	-7868	Mir6922	microRNA 6922
chr11	60537872	60538266	Promoter	189	Alkbh5	alkB homolog 5, RNA demethylase
chr11	60729395	60729700	Intron (uc007jgj.1/237781, intron 1 of 3)	732	Mir5100	microRNA 5100
chr11	60795775	60796155	Intron (uc007jgo.1/20425, intron 7 of 11)	15110	Shmt1	serine hydroxymethyltransferase 1 (soluble)
chr11	61174824	61175201	Promoter	0	Usp22	ubiquitin specific peptidase 22
chr11	61266819	61267369	Promoter	0	Aldh3a2	aldehyde dehydrogenase family 3, subfamily A2
chr11	63921789	63922468	Promoter	0	Hs3st3b1	heparan sulfate (glucosamine) 3-O-sulfotransferase 3B1
chr11	67035196	67035582	3' UTR	10042	Tmem220	transmembrane protein 220
chr11	69088337	69088828	Promoter	0	Vamp2	vesicle-associated membrane protein 2
chr11	69094747	69095477	Promoter	0	Per1	period circadian clock 1
chr11	69096602	69097587	Intron (uc007jpf.1/18626, intron 1 of 17)	1348	Per1	period circadian clock 1
chr11	69409634	69410017	Intron (uc007jqe.1/216850, intron 1 of 22)	-3461	Kdm6b	KDM1 lysine (K)-specific demethylase 6B
chr11	69417699	69419209	Downstream (1-2kb)	-4026	Kdm6b	KDM1 lysine (K)-specific demethylase 6B
chr11	69671074	69672681	Promoter	0	Eif4a1	eukaryotic translation initiation factor 4A1
chr11	69758101	69759081	Promoter	0	Polr2a	polymerase (RNA) II (DNA directed) polypeptide A
chr11	69921118	69921984	Promoter	0	Eif5a	eukaryotic translation initiation factor 5A
chr11	69990958	69991856	Promoter	0	Gabarap	gamma-aminobutyric acid receptor associated protein
chr11	69995539	69995851	Promoter	0	Phf23	PHD finger protein 23
chr11	69997065	69997464	Promoter	0	Phf23	PHD finger protein 23
chr11	70053929	70054410	Promoter	0	Asgr1	asialoglycoprotein receptor 1
chr11	70092248	70092897	Promoter	0	Asgr2	asialoglycoprotein receptor 2
chr11	70237477	70238134	Promoter	336	0610010K14Rik	RIKEN cDNA 0610010K14 gene
chr11	70655110	70655399	Promoter	-460	Pfn1	profilin 1
chr11	70699898	70700829	Promoter	0	Inca1	inhibitor of CDK, cyclin A1 interacting protein 1
chr11	71012708	71013008	Intron (uc007jxi.2/116891, intron 6 of 7)	6295	Derl2	Der1-like domain family, member 2
chr11	72607124	72608020	Promoter	0	Ube2g1	ubiquitin-conjugating enzyme E2G 1
chr11	72608318	72608659	Intron (uc007jzc.1/67128, intron 1 of 4)	1057	Ube2g1	ubiquitin-conjugating enzyme E2G 1
chr11	74723554	74724707	Promoter	0	Pafah1b1	platelet-activating factor acetylhydrolase, isoform 1b, subunit 1
chr11	74830465	74831211	Promoter	0	Mnt	max binding protein
chr11	74831991	74832240	Intron (uc011xzb.1/17428, intron 1 of 5)	1067	Mnt	max binding protein
chr11	74896531	74896812	Promoter	268	Sgsm2	small G protein signaling modulator 2
chr11	74925531	74926316	Promoter	0	Smg6	Smg-6 homolog, nonsense mediated mRNA decay factor (C. elegans)
chr11	75213764	75214066	Intron (uc007kdh.1/237847, intron 1 of 1)	19771	Rtn4rl1	reticulon 4 receptor-like 1
chr11	75461269	75463247	Promoter	0	Mir22hg	Mir22 host gene (non-protein coding)
chr11	75509979	75510252	Promoter	0	Rilp	Rab interacting lysosomal protein
chr11	75510509	75510905	Promoter	415	Rilp	Rab interacting lysosomal protein
chr11	77783080	77783571	Intron (uc007khg.2/360013, intron 1 of 39)	5845	Myo18a	myosin XVIIIA
chr11	77893833	77894419	Promoter	0	Pipox	pipecolic acid oxidase
chr11	78044750	78045349	Intron (uc007khw.1/14252, intron 1 of 11)	-4122	Flot2	flotillin 2
chr11	78177326	78177619	Promoter	370	Tlcd1	TLC domain containing 1
chr11	78178436	78178884	Promoter	0	Mir7653	microRNA 7653
chr11	78261626	78262032	Promoter	0	2610507B11Rik	RIKEN cDNA 2610507B11 gene
chr11	78697219	78697487	Promoter	0	Nlk	nemo like kinase
chr11	78984724	78985260	Promoter	0	Lgals9	lectin, galactose binding, soluble 9
chr11	79339291	79339894	Promoter	0	Nf1	neurofibromin 1
chr11	79711000	79711598	Promoter	-371	Mir193a	microRNA 193a
chr11	79746514	79746842	Distal Intergenic	20114	Mir365-2	microRNA 365-2
chr11	80171888	80172180	Intron (uc007klk.1/216991, intron 7 of 10)	-11692	Rnf135	ring finger protein 135
chr11	80209045	80209354	Promoter	0	Rhot1	ras homolog family member T1
chr11	83271247	83272089	Distal Intergenic	14637	Slfn14	schlafen 14
chr11	83747836	83748261	Intron (uc007kps.1/66107, intron 1 of 2)	896	Wfdc21	WAP four-disulfide core domain 21
chr11	84053653	84053996	Intron (uc007kqc.1/56405, intron 1 of 2)	13089	Dusp14	dual specificity phosphatase 14
chr11	84179435	84179996	Intron (uc007kqg.1/107476, intron 1 of 3)	6117	Acaca	acetyl-Coenzyme A carboxylase alpha
chr11	84819364	84819622	Promoter	0	Mrm1	mitochondrial rRNA methyltransferase 1
chr11	84869810	84870259	Promoter	0	Ggnbp2os	gametogenetin binding protein 2, opposite strand
chr11	84870500	84871428	Promoter	0	Ggnbp2os	gametogenetin binding protein 2, opposite strand
chr11	85311161	85311480	Promoter	0	Ppm1d	protein phosphatase 1D magnesium-dependent, delta isoform
chr11	86257537	86257794	Promoter	0	Ints2	integrator complex subunit 2
chr11	86579441	86587611	Promoter	0	Mir21a	microRNA 21a
chr11	86596118	86596628	Exon (uc056ynt.1/uc056ynt.1, exon 1 of 1)	-11960	Mir21a	microRNA 21a
chr11	86613823	86614091	Intron (uc007ksv.1/75909, intron 7 of 11)	-29665	Mir21a	microRNA 21a
chr11	86757461	86758274	Promoter	0	Cltc	clathrin, heavy polypeptide (Hc)
chr11	86813385	86813966	Distal Intergenic	-5725	Dhx40	DEAH (Asp-Glu-Ala-His) box polypeptide 40
chr11	86961856	86962286	Intron (uc007ktd.1/77864, intron 2 of 4)	31476	Ypel2	yippee-like 2 (Drosophila)
chr11	87422385	87423506	Intron (uc007ktr.2/83560, intron 1 of 30)	-4085	Tex14	testis expressed gene 14
chr11	87426445	87427452	Promoter	-139	Tex14	testis expressed gene 14
chr11	87442636	87443929	Intron (uc007ktr.2/83560, intron 2 of 30)	15045	Tex14	testis expressed gene 14
chr11	87448334	87449418	Intron (uc007ktr.2/83560, intron 2 of 30)	20743	Tex14	testis expressed gene 14
chr11	87461975	87462977	Intron (uc007ktr.2/83560, intron 2 of 30)	34384	Tex14	testis expressed gene 14
chr11	87471053	87472050	Intron (uc007ktr.2/83560, intron 2 of 30)	43462	Tex14	testis expressed gene 14
chr11	87987264	87987695	Promoter	0	Dynll2	dynein light chain LC8-type 2
chr11	88718370	88718652	Promoter	0	C030037D09Rik	RIKEN cDNA C030037D09 gene
chr11	88864303	88864877	Promoter	0	Akap1	A kinase (PRKA) anchor protein 1
chr11	89003144	89003411	Intron (uc007kwb.1/217069, intron 1 of 4)	3741	Trim25	tripartite motif-containing 25
chr11	90000684	90001047	Intron (uc007kwl.2/18559, intron 1 of 5)	1847	Pctp	phosphatidylcholine transfer protein
chr11	90259074	90259515	Intron (uc007kwo.1/67468, intron 3 of 7)	10269	Mmd	monocyte to macrophage differentiation-associated
chr11	90355248	90355719	Intron (uc007kwq.1/217082, intron 3 of 4)	32488	Hlf	hepatic leukemia factor
chr11	90382422	90382724	Intron (uc007kwq.1/217082, intron 2 of 4)	5483	Hlf	hepatic leukemia factor
chr11	93885209	93885728	Promoter	38	Utp18	UTP18 small subunit processome component
chr11	94133397	94135306	Distal Intergenic	39910	Spag9	sperm associated antigen 9
chr11	94136718	94137974	Distal Intergenic	43231	Spag9	sperm associated antigen 9
chr11	94138316	94138801	Distal Intergenic	44829	Spag9	sperm associated antigen 9
chr11	94144718	94145118	Distal Intergenic	51231	Spag9	sperm associated antigen 9
chr11	94210109	94212388	Promoter	0	Tob1	transducer of ErbB-2.1
chr11	94215571	94216811	Distal Intergenic	4117	Tob1	transducer of ErbB-2.1
chr11	94549026	94549562	Promoter	0	Rsad1	radical S-adenosyl methionine domain containing 1
chr11	95413914	95414244	Promoter	0	Spop	speckle-type POZ protein
chr11	96065111	96065671	Promoter	0	Ube2z	ubiquitin-conjugating enzyme E2Z
chr11	96937798	96938306	3' UTR	5713	Pnpo	pyridoxine 5'-phosphate oxidase
chr11	97187825	97188715	Promoter	0	Kpnb1	karyopherin (importin) beta 1
chr11	97449694	97450267	Promoter	0	Arhgap23	Rho GTPase activating protein 23
chr11	98202684	98203165	Promoter	-140	Cdk12	cyclin-dependent kinase 12
chr11	98293121	98293563	Distal Intergenic	30515	Mir5119	microRNA 5119
chr11	98585911	98586256	Intron (uc007lgr.1/66612, intron 1 of 3)	989	Ormdl3	ORM1-like 3 (S. cerevisiae)
chr11	98773646	98774258	Intron (uc007lhh.2/217166, intron 1 of 7)	1119	Nr1d1	nuclear receptor subfamily 1, group D, member 1
chr11	98794766	98795566	Promoter	-203	Msl1	male-specific lethal 1 homolog (Drosophila)
chr11	98809527	98810094	Promoter	0	Gm12359	predicted gene 12359
chr11	98937269	98937909	Promoter	0	Rara	retinoic acid receptor, alpha
chr11	98951304	98951776	Intron (uc007lhx.1/19401, intron 2 of 8)	-8695	Rara	retinoic acid receptor, alpha
chr11	99040923	99041792	Promoter	0	Igfbp4	insulin-like growth factor binding protein 4
chr11	99045355	99045904	Intron (uc007lie.1/16010, intron 1 of 3)	4095	Igfbp4	insulin-like growth factor binding protein 4
chr11	100319652	100320544	Promoter	0	Eif1	eukaryotic translation initiation factor 1
chr11	100527612	100528386	Promoter	0	Acly	ATP citrate lyase
chr11	100931497	100931762	Intron (uc007lmo.2/20848, intron 1 of 23)	7778	Stat3	signal transducer and activator of transcription 3
chr11	101171024	101171603	Promoter	0	Plekhh3	pleckstrin homology domain containing, family H (with MyTH4 domain) member 3
chr11	101302029	101302286	Promoter	0	Becn1	beclin 1, autophagy related
chr11	101362219	101362815	Distal Intergenic	-4901	G6pc	glucose-6-phosphatase, catalytic
chr11	101367340	101374926	Promoter	0	G6pc	glucose-6-phosphatase, catalytic
chr11	101375369	101376640	Exon (uc007lor.2/14377, exon 5 of 5)	7653	G6pc	glucose-6-phosphatase, catalytic
chr11	101376910	101379803	3' UTR	9194	G6pc	glucose-6-phosphatase, catalytic
chr11	101552743	101553030	Promoter	89	Nbr1	neighbor of Brca1 gene 1
chr11	101627092	101628221	Promoter	0	Rdm1	RAD52 motif 1
chr11	101641249	101642415	Distal Intergenic	13300	Rdm1	RAD52 motif 1
chr11	101645284	101646465	Distal Intergenic	17335	Rdm1	RAD52 motif 1
chr11	101657685	101659008	Distal Intergenic	-6533	Arl4d	ADP-ribosylation factor-like 4D
chr11	101665280	101666037	Promoter	0	Arl4d	ADP-ribosylation factor-like 4D
chr11	101700291	101701163	Distal Intergenic	-31793	Dhx8	DEAH (Asp-Glu-Ala-His) box polypeptide 8
chr11	101984228	101984648	Promoter	143	Dusp3	dual specificity phosphatase 3 (vaccinia virus phosphatase VH1-related)
chr11	102185007	102185355	Promoter	0	Lsm12	LSM12 homolog
chr11	102218748	102219306	5' UTR	10844	Mir8101	microRNA 8101
chr11	102295986	102297533	Promoter	0	Atxn7l3	ataxin 7-like 3
chr11	102316843	102317139	Promoter	-138	Ubtf	upstream binding transcription factor, RNA polymerase I
chr11	102407245	102407945	Promoter	0	Slc25a39	solute carrier family 25, member 39
chr11	102408231	102408852	Promoter	-408	Slc25a39	solute carrier family 25, member 39
chr11	102421685	102422051	Distal Intergenic	-8271	Grn	granulin
chr11	102432738	102433265	Exon (uc007lrv.2/14824, exon 2 of 13)	2416	Grn	granulin
chr11	103028050	103029012	Promoter	0	Nmt1	N-myristoyltransferase 1
chr11	103115999	103116602	Promoter	0	Hexim1	hexamethylene bis-acetamide inducible 1
chr11	103132807	103133427	Promoter	0	Hexim2	hexamethylene bis-acetamide inducible 2
chr11	105181082	105181401	Promoter	32	1700052K11Rik	RIKEN cDNA 1700052K11 gene
chr11	106487524	106487999	Promoter	0	Ern1	endoplasmic reticulum (ER) to nucleus signalling 1
chr11	106779223	106779841	Promoter	0	Polg2	polymerase (DNA directed), gamma 2, accessory subunit
chr11	106788212	106789551	Promoter	0	Ddx5	DEAD (Asp-Glu-Ala-Asp) box polypeptide 5
chr11	106920454	106921102	Promoter	0	Smurf2	SMAD specific E3 ubiquitin protein ligase 2
chr11	106975512	106976092	Distal Intergenic	23433	Kpna2	karyopherin (importin) alpha 2
chr11	106999255	106999881	Promoter	0	Kpna2	karyopherin (importin) alpha 2
chr11	107012430	107012820	Distal Intergenic	-12905	Kpna2	karyopherin (importin) alpha 2
chr11	107479289	107479607	Promoter	0	Psmd12	proteasome (prosome, macropain) 26S subunit, non-ATPase, 12
chr11	109611171	109611554	Promoter	0	Wipi1	WD repeat domain, phosphoinositide interacting 1
chr11	109705818	109706284	Intron (uc007mcv.1/208659, intron 1 of 11)	15972	Fam20a	family with sequence similarity 20, member A
chr11	110010920	110011376	Distal Intergenic	-15104	Abca8b	ATP-binding cassette, sub-family A (ABC1), member 8b
chr11	110337445	110337774	Promoter	0	Abca5	ATP-binding cassette, sub-family A (ABC1), member 5
chr11	110379653	110380419	Distal Intergenic	-18703	Map2k6	mitogen-activated protein kinase kinase 6
chr11	113730876	113731183	Intron (uc007mfb.2/56699, intron 1 of 1)	19977	Cdc42ep4	CDC42 effector protein (Rho GTPase binding) 4
chr11	113748857	113749262	Intron (uc007mfb.2/56699, intron 1 of 1)	1898	Cdc42ep4	CDC42 effector protein (Rho GTPase binding) 4
chr11	114830305	114830570	Distal Intergenic	-20962	Gprc5c	G protein-coupled receptor, family C, group 5, member C
chr11	115165009	115165656	Intron (uc007mgp.1/26941, intron 1 of 5)	1668	Slc9a3r1	solute carrier family 9 (sodium/hydrogen exchanger), member 3 regulator 1
chr11	115166850	115167167	Intron (uc007mgp.1/26941, intron 1 of 5)	3509	Slc9a3r1	solute carrier family 9 (sodium/hydrogen exchanger), member 3 regulator 1
chr11	115276758	115277152	Promoter	0	Fdxr	ferredoxin reductase
chr11	115292699	115293339	Intron (uc007mgz.2/328035, intron 2 of 5)	4207	Fads6	fatty acid desaturase domain family, member 6
chr11	115297541	115297947	Promoter	0	Fads6	fatty acid desaturase domain family, member 6
chr11	115432941	115433201	Distal Intergenic	-7344	Trim80	tripartite motif-containing 80
chr11	115603558	115604374	Promoter	0	Gga3	golgi associated, gamma adaptin ear containing, ARF binding protein 3
chr11	115813470	115814070	Promoter	0	Caskin2	CASK-interacting protein 2
chr11	116004913	116006038	Exon (uc007mjh.1/192897, exon 33 of 40)	-1444	Itgb4	integrin beta 4
chr11	116023586	116024801	Promoter	0	H3f3b	H3 histone, family 3B
chr11	116027745	116028028	Distal Intergenic	-2288	Unk	unkempt family zinc finger
chr11	116030206	116030939	Promoter	0	Unk	unkempt family zinc finger
chr11	116138476	116138934	Promoter	0	Mrpl38	mitochondrial ribosomal protein L38
chr11	116194709	116199400	Promoter	0	Acox1	acyl-Coenzyme A oxidase 1, palmitoyl
chr11	116852342	116853690	Promoter	0	Srsf2	serine/arginine-rich splicing factor 2
chr11	117204502	117204938	Intron (uc007mnd.2/53860, intron 1 of 11)	4841	2009-09-01	septin 9
chr11	117968912	117969581	Promoter	0	Socs3	suppressor of cytokine signaling 3
chr11	119040684	119041037	Promoter	0	Cbx8	chromobox 8
chr11	119091847	119092198	Distal Intergenic	-5610	Cbx4	chromobox 4
chr11	119183908	119184262	Intron (uc007mqa.2/207592, intron 3 of 11)	-29771	Mir6934	microRNA 6934
chr11	119215354	119215642	Intron (uc007mqa.2/207592, intron 1 of 11)	12857	Tbc1d16	TBC1 domain family, member 16
chr11	119942564	119943424	Promoter	0	Baiap2	brain-specific angiogenesis inhibitor 1-associated protein 2
chr11	120184673	120185220	Downstream (1-2kb)	4636	2810410L24Rik	RIKEN cDNA 2810410L24 gene
chr11	120189618	120190468	Promoter	0	2810410L24Rik	RIKEN cDNA 2810410L24 gene
chr11	120491885	120492704	Promoter	48	Slc25a10	solute carrier family 25 (mitochondrial carrier, dicarboxylate transporter), member 10
chr11	120572583	120573278	Promoter	0	P4hb	prolyl 4-hydroxylase, beta polypeptide
chr11	120573338	120573690	Promoter	-402	P4hb	prolyl 4-hydroxylase, beta polypeptide
chr11	120630514	120630940	Intron (uc007mtu.2/17134, intron 1 of 2)	2607	Mafg	v-maf musculoaponeurotic fibrosarcoma oncogene family, protein G (avian)
chr11	120632677	120633254	Promoter	293	Mafg	v-maf musculoaponeurotic fibrosarcoma oncogene family, protein G (avian)
chr11	120991069	120991560	Promoter	0	Csnk1d	casein kinase 1, delta
chr11	121236747	121237517	Promoter	0	Narf	nuclear prelamin A recognition factor
chr11	121510640	121510950	Intron (uc007mvy.2/108903, intron 13 of 38)	8392	Zfp750	zinc finger protein 750
chr12	3309657	3310409	Promoter	0	Rab10	RAB10, member RAS oncogene family
chr12	7950109	7950633	Distal Intergenic	-27044	Apob	apolipoprotein B
chr12	7977492	7981397	Promoter	0	Apob	apolipoprotein B
chr12	8017498	8018816	Distal Intergenic	39821	Apob	apolipoprotein B
chr12	8208015	8208354	Promoter	0	Ldah	lipid droplet associated hydrolase
chr12	8499647	8500278	Promoter	0	Rhob	ras homolog family member B
chr12	8673913	8674673	Promoter	0	Pum2	pumilio RNA-binding family member 2
chr12	8770931	8771978	Promoter	0	Sdc1	syndecan 1
chr12	8793714	8794112	Distal Intergenic	22318	Sdc1	syndecan 1
chr12	15651382	15651692	Distal Intergenic	149409	Mir6387	microRNA 6387
chr12	15653405	15653770	Distal Intergenic	147331	Mir6387	microRNA 6387
chr12	16618336	16619214	Distal Intergenic	-28566	Lpin1	lipin 1
chr12	21568395	21569049	Distal Intergenic	-150814	Ywhaq	tyrosine 3-monooxygenase/tryptophan 5-monooxygenase activation protein, theta polypeptide
chr12	24651090	24651931	Promoter	0	Klf11	Kruppel-like factor 11
chr12	25092158	25093965	3' UTR	2127	Id2	inhibitor of DNA binding 2
chr12	25098647	25099108	Distal Intergenic	-2555	Id2	inhibitor of DNA binding 2
chr12	31949259	31949839	Intron (uc007nhu.2/73389, intron 1 of 10)	696	Hbp1	high mobility group box transcription factor 1
chr12	32681866	32682285	Distal Intergenic	-138050	Nampt	nicotinamide phosphoribosyltransferase
chr12	32819911	32820725	Promoter	0	Nampt	nicotinamide phosphoribosyltransferase
chr12	32954136	32954520	Promoter	0	Sypl	synaptophysin-like protein
chr12	35284128	35284752	Distal Intergenic	198189	Snx13	sorting nexin 13
chr12	35534868	35535128	Promoter	0	Ahr	aryl-hydrocarbon receptor
chr12	35667665	35668102	Intron (uc007njj.1/uc007njj.1, intron 1 of 2)	18202	9130015A21Rik	RIKEN cDNA 9130015A21 gene
chr12	37241484	37241764	Promoter	0	Agmo	alkylglycerol monooxygenase
chr12	40222147	40223606	Promoter	0	Mir1938	microRNA 1938
chr12	44268781	44269840	Promoter	0	Pnpla8	patatin-like phospholipase domain containing 8
chr12	51691640	51692368	Promoter	0	Strn3	striatin, calmodulin binding protein 3
chr12	51844900	51845538	Distal Intergenic	-15364	Hectd1	HECT domain containing 1
chr12	54696491	54697466	Promoter	-626	Eapp	E2F-associated phosphoprotein
chr12	54710044	54711052	Distal Intergenic	-14179	Eapp	E2F-associated phosphoprotein
chr12	54713959	54714745	Distal Intergenic	-18094	Eapp	E2F-associated phosphoprotein
chr12	54718746	54719632	Distal Intergenic	-22881	Eapp	E2F-associated phosphoprotein
chr12	54729332	54730218	Distal Intergenic	-33467	Eapp	E2F-associated phosphoprotein
chr12	54733945	54734986	Distal Intergenic	30693	Snx6	sorting nexin 6
chr12	54737896	54738908	Distal Intergenic	26771	Snx6	sorting nexin 6
chr12	55229954	55230671	Promoter	0	Srp54b	signal recognition particle 54B
chr12	55473710	55474211	Distal Intergenic	18436	Nfkbia	nuclear factor of kappa light polypeptide gene enhancer in B cells inhibitor, alpha
chr12	55491770	55492813	Promoter	0	Nfkbia	nuclear factor of kappa light polypeptide gene enhancer in B cells inhibitor, alpha
chr12	57444411	57444816	Intron (uc007npq.2/73490, intron 9 of 9)	101305	Foxa1	forkhead box A1
chr12	59011734	59012413	Promoter	0	Sec23a	SEC23 homolog A, COPII coat complex component
chr12	69158831	69159641	Promoter	0	Rps29	ribosomal protein S29
chr12	69361190	69361480	Distal Intergenic	-4014	Nemf	nuclear export mediator factor
chr12	69371711	69372466	Promoter	0	Arf6	ADP-ribosylation factor 6
chr12	70825326	70825766	Promoter	0	Frmd6	FERM domain containing 6
chr12	70937571	70937922	Promoter	0	Actr10	ARP10 actin-related protein 10
chr12	71015358	71015723	Promoter	100	3110056K07Rik	RIKEN cDNA 3110056K07 gene
chr12	71015993	71016326	Promoter	26	Arid4a	AT rich interactive domain 4A (RBP1-like)
chr12	71355245	71355649	Exon (uc007nus.1/uc007nus.1, exon 1 of 6)	45361	Dact1	dishevelled-binding antagonist of beta-catenin 1
chr12	71864175	71864463	Intron (uc007nuw.2/208846, intron 1 of 14)	-25080	Daam1	dishevelled associated activator of morphogenesis 1
chr12	71936582	71936934	Exon (uc007nuw.2/208846, exon 4 of 15)	-40697	Daam1	dishevelled associated activator of morphogenesis 1
chr12	72085450	72086224	Promoter	0	Jkamp	JNK1/MAPK8-associated membrane protein
chr12	72760874	72761499	Promoter	0	Ppm1a	protein phosphatase 1A, magnesium dependent, alpha isoform
chr12	73907524	73908236	Promoter	0	Hif1a	hypoxia inducible factor 1, alpha subunit
chr12	75472840	75473405	Intron (uc007nxe.1/26932, intron 5 of 13)	-56059	Gphb5	glycoprotein hormone beta 5
chr12	75669261	75669986	Promoter	0	Wdr89	WD repeat domain 89
chr12	76404301	76404598	Promoter	0	Hspa2	heat shock protein 2
chr12	76430758	76431143	Intron (uc011yob.1/210762, intron 6 of 10)	13159	Ppp1r36	protein phosphatase 1, regulatory subunit 36
chr12	78206002	78206505	Distal Intergenic	-20150	Gphn	gephyrin
chr12	78225821	78226901	Promoter	0	Gphn	gephyrin
chr12	79531844	79532121	Intron (uc007oai.1/19363, intron 7 of 10)	234493	Rad51b	RAD51 paralog B
chr12	80108975	80109328	3' UTR	3685	Zfp36l1	zinc finger protein 36, C3H type-like 1
chr12	80111582	80113379	Promoter	0	Zfp36l1	zinc finger protein 36, C3H type-like 1
chr12	80115493	80116054	Distal Intergenic	-2480	Zfp36l1	zinc finger protein 36, C3H type-like 1
chr12	80132619	80132929	Promoter	0	2310015A10Rik	RIKEN cDNA 2310015A10 gene
chr12	80790288	80790833	Promoter	0	Susd6	sushi domain containing 6
chr12	80931420	80931712	Distal Intergenic	-6973	1700052I22Rik	RIKEN cDNA 1700052I22 gene
chr12	80975924	80976707	Distal Intergenic	-7845	Slc10a1	solute carrier family 10 (sodium/bile acid cotransporter family), member 1
chr12	81026672	81027145	Promoter	0	Smoc1	SPARC related modular calcium binding 1
chr12	81189728	81189997	Distal Intergenic	23577	Mir3067	microRNA 3067
chr12	83579058	83579502	Intron (uc007odg.1/217695, intron 2 of 11)	17645	Zfyve1	zinc finger, FYVE domain containing 1
chr12	84175553	84175875	Intron (uc011you.2/238317, intron 1 of 12)	18140	Elmsan1	ELM2 and Myb/SANT-like domain containing 1
chr12	84316845	84317329	Promoter	0	Zfp410	zinc finger protein 410
chr12	84450455	84451202	Promoter	0	Aldh6a1	aldehyde dehydrogenase family 6, subfamily A1
chr12	86801154	86801691	Distal Intergenic	66785	Lrrc74a	leucine rich repeat containing 74A
chr12	86802012	86802414	Distal Intergenic	67643	Lrrc74a	leucine rich repeat containing 74A
chr12	86884397	86885036	Promoter	0	Irf2bpl	interferon regulatory factor 2 binding protein-like
chr12	86888207	86889684	Distal Intergenic	-3393	Irf2bpl	interferon regulatory factor 2 binding protein-like
chr12	86894458	86894782	Distal Intergenic	-9644	Irf2bpl	interferon regulatory factor 2 binding protein-like
chr12	87154500	87154764	Intron (uc007oil.1/14874, intron 1 of 9)	-6598	Pomt2	protein-O-mannosyltransferase 2
chr12	91589630	91590530	Promoter	0	Gtf2a1	general transcription factor II A, 1
chr12	99234138	99234632	Intron (uc007ors.1/71375, intron 4 of 5)	56669	Foxn3	forkhead box N3
chr12	99560952	99561217	Intron (uc007ory.1/uc007ory.1, intron 1 of 1)	66757	1700064M15Rik	RIKEN cDNA 1700064M15 gene
chr12	101084592	101085626	Promoter	-890	Ppp4r3a	protein phosphatase 4 regulatory subunit 3A
chr12	101957945	101958224	Promoter	19	Atxn3	ataxin 3
chr12	102043852	102044150	Distal Intergenic	67878	Cpsf2	cleavage and polyadenylation specific factor 2
chr12	103660115	103660387	Distal Intergenic	-2897	Serpina6	serine (or cysteine) peptidase inhibitor, clade A, member 6
chr12	103726970	103727863	Downstream (<1kb)	10326	Serpina1b	serine (or cysteine) preptidase inhibitor, clade A, member 1B
chr12	103733910	103738495	Promoter	0	Serpina1b	serine (or cysteine) preptidase inhibitor, clade A, member 1B
chr12	103769693	103770067	Intron (uc007owg.1/20703, intron 1 of 4)	3566	Serpina1d	serine (or cysteine) peptidase inhibitor, clade A, member 1D
chr12	103860365	103863915	Promoter	0	Serpina1a	serine (or cysteine) peptidase inhibitor, clade A, member 1A
chr12	103892952	103895965	3' UTR	8985	Serpina1a	serine (or cysteine) peptidase inhibitor, clade A, member 1A
chr12	103896541	103898623	Exon (uc007owk.1/20702, exon 3 of 5)	6327	Serpina1a	serine (or cysteine) peptidase inhibitor, clade A, member 1A
chr12	103899014	103905225	Promoter	0	Serpina1a	serine (or cysteine) peptidase inhibitor, clade A, member 1A
chr12	103944417	103949041	3' UTR	7856	Serpina1e	serine (or cysteine) peptidase inhibitor, clade A, member 1E
chr12	103949351	103957055	Promoter	0	Serpina1e	serine (or cysteine) peptidase inhibitor, clade A, member 1E
chr12	103988889	103989567	Promoter	376	Serpina11	serine (or cysteine) peptidase inhibitor, clade A (alpha-1 antiproteinase, antitrypsin), member 11
chr12	104033683	104034066	Intron (uc007owp.1/68054, intron 3 of 4)	10377	Serpina12	serine (or cysteine) peptidase inhibitor, clade A (alpha-1 antiproteinase, antitrypsin), member 12
chr12	104077708	104089415	Promoter	0	Serpina4-ps1	serine (or cysteine) peptidase inhibitor, clade A, member 4, pseudogene 1
chr12	104336499	104337400	Distal Intergenic	-1086	Serpina3k	serine (or cysteine) peptidase inhibitor, clade A, member 3K
chr12	104338112	104349130	Promoter	0	Serpina3k	serine (or cysteine) peptidase inhibitor, clade A, member 3K
chr12	104386026	104386442	Promoter	-722	Serpina3m	serine (or cysteine) peptidase inhibitor, clade A, member 3M
chr12	104850050	104850313	Intron (uc007oxl.1/94040, intron 1 of 13)	14763	Clmn	calmin
chr12	104851589	104852455	Intron (uc007oxl.1/94040, intron 1 of 13)	12621	Clmn	calmin
chr12	105009860	105010120	Promoter	-51	Syne3	spectrin repeat containing, nuclear envelope family member 3
chr12	108311997	108312666	Exon (uc007ozn.1/214305, exon 2 of 9)	5727	Hhipl1	hedgehog interacting protein-like 1
chr12	108792362	108793286	Promoter	-25	Yy1	YY1 transcription factor
chr12	108849560	108850552	Promoter	-577	Slc25a47	solute carrier family 25, member 47
chr12	108850906	108858691	Promoter	0	Slc25a47	solute carrier family 25, member 47
chr12	110154179	110154827	Intron (uc007pbg.2/67280, intron 2 of 2)	3246	3110009F21Rik	RIKEN cDNA 3110009F21 gene
chr12	110978711	110979006	Promoter	15	Ankrd9	ankyrin repeat domain 9
chr12	112096146	112096654	Distal Intergenic	-10029	Aspg	asparaginase
chr12	112587415	112587769	Distal Intergenic	-1015	Inf2	inverted formin, FH2 and WH2 domain containing
chr12	112721556	112722103	Promoter	-71	Cep170b	centrosomal protein 170B
chr12	116281168	116281600	Promoter	0	Esyt2	extended synaptotagmin-like protein 2
chr12	117554644	117554951	Intron (uc007pib.2/217944, intron 3 of 27)	20705	Rapgef5	Rap guanine nucleotide exchange factor (GEF) 5
chr12	118300732	118301004	Promoter	436	Sp4	trans-acting transcription factor 4
chr13	5860956	5861608	Promoter	0	Klf6	Kruppel-like factor 6
chr13	9076105	9076564	Distal Intergenic	-17317	Larp4b	La ribonucleoprotein domain family, member 4B
chr13	13860701	13860981	Distal Intergenic	76394	Gng4	guanine nucleotide binding protein (G protein), gamma 4
chr13	14063156	14064058	Promoter	0	Ggps1	geranylgeranyl diphosphate synthase 1
chr13	17804693	17805798	Promoter	0	Cdk13	cyclin-dependent kinase 13
chr13	23530888	23532084	Promoter	0	Hist1h4h	histone cluster 1, H4h
chr13	23554893	23556301	Promoter	0	Hist1h1d	histone cluster 1, H1d
chr13	23581276	23582508	Promoter	0	Hist1h4d	histone cluster 1, H4d
chr13	23697548	23698738	Promoter	0	Hist1h4c	histone cluster 1, H4c
chr13	23738689	23740184	Promoter	0	Hist1h1c	histone cluster 1, H1c
chr13	23760916	23761688	Promoter	0	Hist1h4a	histone cluster 1, H4a
chr13	23806595	23806983	Promoter	-44	Slc17a2	solute carrier family 17 (sodium phosphate), member 2
chr13	23820379	23820769	Intron (uc007pvb.1/218103, intron 10 of 11)	13352	Slc17a2	solute carrier family 17 (sodium phosphate), member 2
chr13	23868757	23869270	Promoter	0	Slc17a1	solute carrier family 17 (sodium phosphate), member 1
chr13	24330044	24330582	5' UTR	2640	Cmah	cytidine monophospho-N-acetylneuraminic acid hydroxylase
chr13	24354624	24355171	Intron (uc007pvq.3/12763, intron 2 of 17)	27220	Cmah	cytidine monophospho-N-acetylneuraminic acid hydroxylase
chr13	24365155	24365616	Intron (uc007pvq.3/12763, intron 2 of 17)	37751	Cmah	cytidine monophospho-N-acetylneuraminic acid hydroxylase
chr13	31547517	31548053	Distal Intergenic	-10117	Foxq1	forkhead box Q1
chr13	31557919	31559952	Promoter	0	Foxq1	forkhead box Q1
chr13	34039119	34039533	Intron (uc007qaz.1/68021, intron 1 of 4)	1478	Bphl	biphenyl hydrolase-like (serine hydrolase, breast epithelial mucin-associated antigen)
chr13	34054392	34054753	Intron (uc007qaz.1/68021, intron 4 of 4)	16751	Bphl	biphenyl hydrolase-like (serine hydrolase, breast epithelial mucin-associated antigen)
chr13	34055183	34055464	Intron (uc007qaz.1/68021, intron 4 of 4)	17542	Bphl	biphenyl hydrolase-like (serine hydrolase, breast epithelial mucin-associated antigen)
chr13	34462055	34462991	Distal Intergenic	-116873	Slc22a23	solute carrier family 22, member 23
chr13	34550616	34550903	Distal Intergenic	101778	Pxdc1	PX domain containing 1
chr13	34652417	34653529	Promoter	0	Gm15908	predicted gene 15908
chr13	34738106	34738868	Promoter	-774	Fam50b	family with sequence similarity 50, member B
chr13	35016088	35016446	Intron (uc007qca.1/uc007qca.1, intron 1 of 1)	-21944	Eci2	enoyl-Coenzyme A delta isomerase 2
chr13	35959653	35960101	Distal Intergenic	-7805	Ppp1r3g	protein phosphatase 1, regulatory (inhibitor) subunit 3G
chr13	35963408	35964028	Distal Intergenic	-3878	Ppp1r3g	protein phosphatase 1, regulatory (inhibitor) subunit 3G
chr13	36578718	36579023	Distal Intergenic	155454	Nrn1	neuritin 1
chr13	36620972	36621437	Distal Intergenic	113040	Nrn1	neuritin 1
chr13	36736222	36736596	Distal Intergenic	-1745	Nrn1	neuritin 1
chr13	37537388	37538213	Distal Intergenic	192043	Ly86	lymphocyte antigen 86
chr13	37619857	37620730	Distal Intergenic	-205308	Rreb1	ras responsive element binding protein 1
chr13	37638017	37638267	Distal Intergenic	-187771	Rreb1	ras responsive element binding protein 1
chr13	37666589	37667024	Distal Intergenic	-159014	Rreb1	ras responsive element binding protein 1
chr13	37689257	37689602	Distal Intergenic	-136436	Rreb1	ras responsive element binding protein 1
chr13	37714821	37715669	Intron (uc007qcv.1/uc007qcv.1, intron 2 of 4)	-110369	Rreb1	ras responsive element binding protein 1
chr13	40859745	40860202	Promoter	0	Gcnt2	glucosaminyl (N-acetyl) transferase 2, I-branching enzyme
chr13	41235912	41236733	Distal Intergenic	-13111	Smim13	small integral membrane protein 13
chr13	41249578	41250119	Promoter	0	Smim13	small integral membrane protein 13
chr13	41828282	41828713	5' UTR	18775	Adtrp	androgen dependent TFPI regulating protein
chr13	43304013	43304405	Promoter	0	Gfod1	glucose-fructose oxidoreductase domain containing 1
chr13	43398332	43398911	Promoter	0	Nol7	nucleolar protein 7
chr13	43559797	43560464	Promoter	0	Mcur1	mitochondrial calcium uniporter regulator 1
chr13	44306438	44306753	Distal Intergenic	-89951	A330076C08Rik	RIKEN cDNA A330076C08 gene
chr13	46020988	46021294	Distal Intergenic	-55997	Atxn1	ataxin 1
chr13	47042899	47043724	Promoter	0	Kdm1b	lysine (K)-specific demethylase 1B
chr13	47247381	47247713	3' UTR	53378	Rnf144b	ring finger protein 144B
chr13	47250638	47250936	Distal Intergenic	56635	Rnf144b	ring finger protein 144B
chr13	48545673	48546060	Distal Intergenic	-7401	Mirlet7a-1	microRNA let7a-1
chr13	49187498	49188365	Promoter	0	Ninj1	ninjurin 1
chr13	49215749	49216302	Promoter	0	Card19	caspase recruitment domain family, member 19
chr13	51644853	51645597	Promoter	0	Cks2	CDC28 protein kinase regulatory subunit 2
chr13	52021929	52022705	Distal Intergenic	-74036	4921525O09Rik	RIKEN cDNA 4921525O09 gene
chr13	52974796	52975130	Intron (uc007qni.1/18030, intron 1 of 1)	-1731	Nfil3	nuclear factor, interleukin 3, regulated
chr13	52976591	52977165	Intron (uc007qni.1/18030, intron 1 of 1)	-3526	Nfil3	nuclear factor, interleukin 3, regulated
chr13	54629173	54629482	5' UTR	7389	Faf2	Fas associated factor family member 2
chr13	55189985	55190648	Distal Intergenic	-19134	Nsd1	nuclear receptor-binding SET-domain protein 1
chr13	55211548	55212007	Promoter	0	Nsd1	nuclear receptor-binding SET-domain protein 1
chr13	56438341	56439173	Promoter	0	Slc25a48	solute carrier family 25, member 48
chr13	58914053	58914431	Intron (uc007quh.2/18212, intron 12 of 12)	105772	Ntrk2	neurotrophic tyrosine kinase, receptor, type 2
chr13	59769513	59770437	Promoter	0	Etohd2	ethanol decreased 2
chr13	60177247	60177695	Promoter	0	Gas1	growth arrest specific 1
chr13	60659990	60660245	Intron (uc007qvl.1/69635, intron 2 of 9)	57779	Dapk1	death associated protein kinase 1
chr13	62879836	62880295	Intron (uc007qxg.2/14121, intron 1 of 6)	7987	Fbp1	fructose bisphosphatase 1
chr13	62883222	62883803	Intron (uc007qxg.2/14121, intron 1 of 6)	4479	Fbp1	fructose bisphosphatase 1
chr13	62886914	62888598	Promoter	0	Fbp1	fructose bisphosphatase 1
chr13	62908138	62908511	Distal Intergenic	-19856	Fbp1	fructose bisphosphatase 1
chr13	63567806	63568200	Distal Intergenic	-2286	Ptch1	patched 1
chr13	64105743	64106165	Intron (uc007qyg.1/70484, intron 8 of 11)	-16542	Hsd17b3	hydroxysteroid (17-beta) dehydrogenase 3
chr13	64123737	64124080	Intron (uc007qyg.1/70484, intron 1 of 11)	5250	Slc35d2	solute carrier family 35, member D2
chr13	64183575	64183920	Intron (uc011zaz.1/56541, intron 6 of 7)	21709	Habp4	hyaluronic acid binding protein 4
chr13	64312396	64312850	Promoter	0	Aaed1	AhpC/TSA antioxidant enzyme domain containing 1
chr13	64370086	64370689	Promoter	0	Ctsl	cathepsin L
chr13	69569213	69569545	Distal Intergenic	-35349	Papd7	PAP associated domain containing 7
chr13	69577255	69577607	Intron (uc007rck.1/78925, intron 4 of 4)	33856	Srd5a1	steroid 5 alpha-reductase 1
chr13	69582366	69582722	Intron (uc007rck.1/78925, intron 4 of 4)	28741	Srd5a1	steroid 5 alpha-reductase 1
chr13	69611158	69611467	Promoter	0	Srd5a1	steroid 5 alpha-reductase 1
chr13	74522380	74523085	Distal Intergenic	-28430	Zfp825	zinc finger protein 825
chr13	74639879	74640228	Promoter	7	Erap1	endoplasmic reticulum aminopeptidase 1
chr13	75440071	75440578	Distal Intergenic	-204468	Mir682	microRNA 682
chr13	75707232	75707802	Promoter	0	Ell2	elongation factor RNA polymerase II 2
chr13	80885354	80886736	Intron (uc007rhh.1/105171, intron 1 of 1)	1932	Arrdc3	arrestin domain containing 3
chr13	81335231	81335676	Intron (uc011zcf.1/110789, intron 21 of 27)	108902	Adgrv1	adhesion G protein-coupled receptor V1
chr13	81657348	81658015	Promoter	0	Lysmd3	LysM, putative peptidoglycan-binding, domain containing 3
chr13	85289229	85289651	Promoter	0	Rasa1	RAS p21 protein activator 1
chr13	90922936	90923637	Promoter	0	Rps23	ribosomal protein S23
chr13	91223859	91224213	Promoter	0	Atg10	autophagy related 10
chr13	91740938	91741742	Promoter	0	Acot12	acyl-CoA thioesterase 12
chr13	91748426	91748781	Intron (uc007rka.1/74156, intron 1 of 14)	-6554	4833422C13Rik	RIKEN cDNA 4833422C13 gene
chr13	92354620	92355068	Promoter	0	Dhfr	dihydrofolate reductase
chr13	93303600	93304409	Promoter	-86	Homer1	homer scaffolding protein 1
chr13	93634021	93638070	Promoter	0	Bhmt	betaine-homocysteine methyltransferase
chr13	93648598	93649113	Distal Intergenic	-10840	Bhmt	betaine-homocysteine methyltransferase
chr13	95890858	95891246	Intron (uc007rmo.1/544963, intron 1 of 35)	676	Iqgap2	IQ motif containing GTPase activating protein 2
chr13	96670257	96671228	Promoter	0	Hmgcr	3-hydroxy-3-methylglutaryl-Coenzyme A reductase
chr13	97443762	97444108	Intron (uc011zdj.3/100039691, intron 1 of 1)	8792	Lncenc1	long non-coding RNA, embryonic stem cells expressed 1
chr13	101373623	101373877	Distal Intergenic	23703	4922502H24Rik	RIKEN cDNA 4922502H24 gene
chr13	101767907	101768734	Promoter	0	Pik3r1	phosphatidylinositol 3-kinase, regulatory subunit, polypeptide 1 (p85 alpha)
chr13	102023546	102024081	Distal Intergenic	-255329	Pik3r1	phosphatidylinositol 3-kinase, regulatory subunit, polypeptide 1 (p85 alpha)
chr13	104640921	104641428	Intron (uc007rtj.1/67285, intron 13 of 13)	175525	Cwc27	CWC27 spliceosome-associated protein
chr13	107889983	107890853	Promoter	0	Zswim6	zinc finger SWIM-type containing 6
chr13	111490004	111490632	Promoter	0	Gpbp1	GC-rich promoter binding protein 1
chr13	112067176	112067634	Distal Intergenic	199240	Gm15326	predicted gene 15326
chr13	112316553	112317314	Intron (uc011zen.1/77318, intron 1 of 5)	-1111	Ankrd55	ankyrin repeat domain 55
chr13	113794117	113794769	Promoter	0	Arl15	ADP-ribosylation factor-like 15
chr13	114680249	114680850	Intron (uc007rxr.1/75161, intron 3 of 6)	71376	4930544M13Rik	RIKEN cDNA 4930544M13 gene
chr13	115101634	115101980	Promoter	0	Pelo	pelota homolog (Drosophila)
chr13	119456187	119456652	Intron (uc007rzc.2/218693, intron 10 of 10)	-6107	4833420G17Rik	RIKEN cDNA 4833420G17 gene
chr13	119690256	119690929	Promoter	0	Hmgcs1	3-hydroxy-3-methylglutaryl-Coenzyme A synthase 1
chr13	119790530	119791293	Promoter	0	Zfp131	zinc finger protein 131
chr14	7824649	7825042	Intron (uc007sej.1/286940, intron 1 of 5)	6692	Flnb	filamin, beta
chr14	8172696	8173382	Promoter	0	Pdhb	pyruvate dehydrogenase (lipoamide) beta
chr14	8243992	8244725	Intron (uc007sey.2/93732, intron 11 of 14)	14114	Acox2	acyl-Coenzyme A oxidase 2, branched chain
chr14	8259122	8259580	Promoter	-103	Acox2	acyl-Coenzyme A oxidase 2, branched chain
chr14	12104859	12105250	Intron (uc007sfm.2/19270, intron 6 of 29)	-84693	Ptprg	protein tyrosine phosphatase, receptor type, G
chr14	18238210	18239529	Promoter	0	Nr1d2	nuclear receptor subfamily 1, group D, member 2
chr14	20082708	20083466	Promoter	0	Saysd1	SAYSVFN motif domain containing 1
chr14	20226275	20226946	Distal Intergenic	42216	Kcnk16	potassium channel, subfamily K, member 16
chr14	20674186	20675083	Promoter	0	Sec24c	Sec24 related gene family, member C (S. cerevisiae)
chr14	20929286	20929713	Promoter	0	Vcl	vinculin
chr14	21051912	21053276	Promoter	0	Adk	adenosine kinase
chr14	21075851	21076911	Promoter	0	Adk	adenosine kinase
chr14	21096628	21097026	Intron (uc007slc.2/11534, intron 2 of 6)	20476	Adk	adenosine kinase
chr14	21500227	21500524	Promoter	-361	Kat6b	K(lysine) acetyltransferase 6B
chr14	21830942	21831743	Promoter	0	Vdac2	voltage-dependent anion channel 2
chr14	24490665	24490978	Promoter	0	Rps24	ribosomal protein S24
chr14	25181321	25181947	Distal Intergenic	-38080	4930572O13Rik	RIKEN cDNA 4930572O13 gene
chr14	25208430	25208916	Distal Intergenic	-65189	4930572O13Rik	RIKEN cDNA 4930572O13 gene
chr14	25461199	25461798	Intron (uc007srm.2/328365, intron 1 of 10)	2014	Zmiz1	zinc finger, MIZ-type containing 1
chr14	25466595	25466849	Intron (uc007srm.2/328365, intron 1 of 10)	7410	Zmiz1	zinc finger, MIZ-type containing 1
chr14	25489356	25489800	Intron (uc007srm.2/328365, intron 1 of 10)	30171	Zmiz1	zinc finger, MIZ-type containing 1
chr14	25493629	25494326	Intron (uc007srm.2/328365, intron 1 of 10)	34444	Zmiz1	zinc finger, MIZ-type containing 1
chr14	26687509	26687953	Distal Intergenic	-17663	Pde12	phosphodiesterase 12
chr14	29996028	29996285	3' UTR	7140	Mir6947	microRNA 6947
chr14	30009695	30010621	Intron (uc007sup.2/218865, intron 1 of 7)	695	Chdh	choline dehydrogenase
chr14	30875467	30875716	3' UTR	-3541	Mustn1	musculoskeletal, embryonic nuclear protein 1
chr14	30888204	30888476	Intron (uc007svv.3/16427, intron 2 of 22)	1728	Itih4	inter alpha-trypsin inhibitor, heavy chain 4
chr14	30944468	30945041	Distal Intergenic	-1179	Itih1	inter-alpha trypsin inhibitor, heavy chain 1
chr14	31640702	31642074	Promoter	0	Btd	biotinidase
chr14	33446861	33447299	Promoter	0	Mapk8	mitogen-activated protein kinase 8
chr14	34274045	34274660	Intron (uc007tap.1/75698, intron 2 of 10)	12699	Fam35a	family with sequence similarity 35, member A
chr14	34348990	34349379	Downstream (2-3kb)	3935	Gm3219	B-cell CLL/lymphoma 7C pseudogene
chr14	34357676	34357930	Distal Intergenic	-2283	Fam25c	family with sequence similarity 25, member C
chr14	34502795	34503092	Promoter	-249	Bmpr1a	bone morphogenetic protein receptor, type 1A
chr14	36971119	36971512	Distal Intergenic	-2355	Ccser2	coiled-coil serine rich 2
chr14	40966672	40966951	Promoter	0	Tspan14	tetraspanin 14
chr14	41096366	41096899	Distal Intergenic	-8134	Mat1a	methionine adenosyltransferase I, alpha
chr14	41104647	41106601	Promoter	0	Mat1a	methionine adenosyltransferase I, alpha
chr14	41112790	41113525	Intron (uc007tcm.2/11720, intron 4 of 9)	7757	Mat1a	methionine adenosyltransferase I, alpha
chr14	41160720	41161322	Distal Intergenic	9264	Mbl1	mannose-binding lectin (protein A) 1
chr14	45388481	45389054	Promoter	0	Gnpnat1	glucosamine-phosphate N-acetyltransferase 1
chr14	45477867	45478143	Intron (uc007tgq.1/218952, intron 4 of 14)	51922	Fermt2	fermitin family member 2
chr14	45657811	45658210	Promoter	0	Mir5131	microRNA 5131
chr14	45983334	45983583	Distal Intergenic	-100444	Gm1821	ubiquitin pseudogene
chr14	46882515	46882784	Promoter	-181	Samd4	sterile alpha motif domain containing 4
chr14	47276897	47277220	Promoter	0	Socs4	suppressor of cytokine signaling 4
chr14	47472511	47472886	Promoter	0	Fbxo34	F-box protein 34
chr14	47533647	47533979	Distal Intergenic	34455	Atg14	autophagy related 14
chr14	50944134	50944835	Promoter	0	Pnp	purine-nucleoside phosphorylase
chr14	51929353	51929798	Distal Intergenic	-6580	Rnase13	ribonuclease, RNase A family, 13 (non-active)
chr14	52257535	52257824	Distal Intergenic	-19963	Chd8	chromodomain helicase DNA binding protein 8
chr14	54893936	54894393	Promoter	0	Pabpn1	poly(A) binding protein, nuclear 1
chr14	55560567	55561109	Promoter	0	Dcaf11	DDB1 and CUL4 associated factor 11
chr14	56811203	56811743	Promoter	0	Zmym5	zinc finger, MYM-type 5
chr14	56811974	56812256	Promoter	-258	Zmym5	zinc finger, MYM-type 5
chr14	56886036	56886331	Promoter	-322	Zmym2	zinc finger, MYM-type 2
chr14	56886661	56887113	Promoter	0	Zmym2	zinc finger, MYM-type 2
chr14	57101754	57102412	Intron (uc007ucx.2/14619, intron 1 of 1)	2290	Gjb2	gap junction protein, beta 2
chr14	57103965	57104970	Promoter	0	Gjb2	gap junction protein, beta 2
chr14	59200834	59201519	Promoter	0	Rcbtb1	regulator of chromosome condensation (RCC1) and BTB (POZ) domain containing protein 1
chr14	59547593	59547901	3' UTR	50058	Cdadc1	cytidine and dCMP deaminase domain containing 1
chr14	60975619	60976053	Intron (uc007ufi.2/29820, intron 5 of 9)	61934	Tnfrsf19	tumor necrosis factor receptor superfamily, member 19
chr14	61556557	61557215	Promoter	0	Spryd7	SPRY domain containing 7
chr14	61682112	61682803	Promoter	0	Dleu2	deleted in lymphocytic leukemia, 2
chr14	62837636	62837890	Promoter	0	Mir8098	microRNA 8098
chr14	63122461	63122817	Promoter	0	Ctsb	cathepsin B
chr14	63245021	63245622	Promoter	0	Gata4	GATA binding protein 4
chr14	64632286	64632808	Distal Intergenic	-19723	Kif13b	kinesin family member 13B
chr14	64652364	64652809	Promoter	0	Kif13b	kinesin family member 13B
chr14	65343438	65343693	Distal Intergenic	-14983	Zfp395	zinc finger protein 395
chr14	65357470	65358185	Promoter	-491	Zfp395	zinc finger protein 395
chr14	65387982	65388245	Intron (uc007ujg.2/380912, intron 3 of 9)	29306	Zfp395	zinc finger protein 395
chr14	65720284	65720785	Intron (uc007ujm.2/71145, intron 3 of 7)	53881	Scara5	scavenger receptor class A, member 5
chr14	65873273	65873640	Distal Intergenic	35971	Ccdc25	coiled-coil domain containing 25
chr14	66111313	66111646	Promoter	-653	Ephx2	epoxide hydrolase 2, cytoplasmic
chr14	67008631	67008916	Promoter	0	Bnip3l	BCL2/adenovirus E1B interacting protein 3-like
chr14	67072206	67072459	Promoter	12	Ppp2r2a	protein phosphatase 2, regulatory subunit B, alpha
chr14	67716179	67716428	Promoter	28	Kctd9	potassium channel tetramerisation domain containing 9
chr14	70208184	70208544	Promoter	-513	Sorbs3	sorbin and SH3 domain containing 3
chr14	70336220	70337507	Intron (uc007uns.1/213053, intron 1 of 9)	10926	Slc39a14	solute carrier family 39 (zinc transporter), member 14
chr14	70341315	70341930	Intron (uc007uns.1/213053, intron 1 of 9)	6503	Slc39a14	solute carrier family 39 (zinc transporter), member 14
chr14	70443249	70443729	Promoter	0	Polr3d	polymerase (RNA) III (DNA directed) polypeptide D
chr14	73130502	73130877	Distal Intergenic	-11633	Rcbtb2	regulator of chromosome condensation (RCC1) and BTB (POZ) domain containing protein 2
chr14	73382769	73383053	Intron (uc007upt.1/16432, intron 1 of 5)	2218	Itm2b	integral membrane protein 2B
chr14	73385044	73385390	Promoter	0	Itm2b	integral membrane protein 2B
chr14	75793114	75793458	Distal Intergenic	-6077	Slc25a30	solute carrier family 25, member 30
chr14	75844774	75845787	Promoter	0	Gm4285	predicted gene 4285
chr14	76504233	76504917	Promoter	0	Tsc22d1	TSC22 domain family, member 1
chr14	76828661	76829200	Distal Intergenic	151093	1700108F19Rik	RIKEN cDNA 1700108F19 gene
chr14	78536582	78536871	Promoter	0	Akap11	A kinase (PRKA) anchor protein 11
chr14	87415612	87416927	Promoter	0	Tdrd3	tudor domain containing 3
chr14	100284738	100285366	Distal Intergenic	-134943	Klf12	Kruppel-like factor 12
chr14	100285759	100286298	Distal Intergenic	-135964	Klf12	Kruppel-like factor 12
chr14	102982319	102983069	Promoter	0	Kctd12	potassium channel tetramerisation domain containing 12
chr14	103069946	103070612	Promoter	0	Cln5	ceroid-lipofuscinosis, neuronal 5
chr14	115052538	115052879	Distal Intergenic	8233	Mir17hg	Mir17 host gene (non-protein coding)
chr14	116448169	116448557	Intron (uc007uyi.2/103978, intron 7 of 7)	-476740	Gpc6	glypican 6
chr14	121797511	121797769	Promoter	0	Dock9	dedicator of cytokinesis 9
chr14	121878328	121878676	Promoter	0	Ubac2	ubiquitin associated domain containing 2
chr14	122105049	122105307	Exon (uc007vas.1/319727, exon 2 of 4)	863	A330035P11Rik	RIKEN cDNA A330035P11 gene
chr15	3229021	3229336	Distal Intergenic	-41431	Selenop	selenoprotein P
chr15	3245141	3245535	Distal Intergenic	-25232	Selenop	selenoprotein P
chr15	3250853	3251567	Distal Intergenic	-19200	Selenop	selenoprotein P
chr15	3270485	3278095	Promoter	0	Selenop	selenoprotein P
chr15	3280257	3282636	3' UTR	9280	Selenop	selenoprotein P
chr15	3583011	3583469	Promoter	0	Ghr	growth hormone receptor
chr15	3995496	3996264	Promoter	0	AW549877	expressed sequence AW549877
chr15	7167954	7168314	Intron (uc007vdw.2/16880, intron 7 of 16)	27412	Lifr	leukemia inhibitory factor receptor
chr15	9068952	9069409	Distal Intergenic	-1851	Nadk2	NAD kinase 2, mitochondrial
chr15	9070310	9070654	Promoter	-606	Nadk2	NAD kinase 2, mitochondrial
chr15	9071071	9071613	Promoter	0	Nadk2	NAD kinase 2, mitochondrial
chr15	10202526	10203110	Intron (uc007vfs.2/19116, intron 1 of 4)	-20796	Prlr	prolactin receptor
chr15	10223690	10223994	Promoter	0	Prlr	prolactin receptor
chr15	10378603	10378924	Exon (uc007vfz.2/268782, exon 5 of 14)	20070	Agxt2	alanine-glyoxylate aminotransferase 2
chr15	10959515	10959871	Intron (uc007vgu.2/81799, intron 2 of 5)	7158	C1qtnf3	C1q and tumor necrosis factor related protein 3
chr15	10981456	10982063	Promoter	0	Amacr	alpha-methylacyl-CoA racemase
chr15	27630509	27631359	Promoter	0	Otulin	OTU deubiquitinase with linear linkage specificity
chr15	28374506	28374755	Intron (uc007vjy.1/110082, intron 52 of 78)	170740	Dnah5	dynein, axonemal, heavy chain 5
chr15	31235737	31236473	Exon (uc007vkc.2/223453, exon 2 of 4)	11352	Dap	death-associated protein
chr15	32964853	32965137	Intron (uc007vkx.1/15529, intron 1 of 4)	44130	Sdc2	syndecan 2
chr15	34942901	34943245	Intron (uc007vlz.1/56274, intron 10 of 10)	104852	Kcns2	K+ voltage-gated channel, subfamily S, 2
chr15	36608713	36609487	Promoter	0	Pabpc1	poly(A) binding protein, cytoplasmic 1
chr15	36793289	36794620	Promoter	0	Ywhaz	tyrosine 3-monooxygenase/tryptophan 5-monooxygenase activation protein, zeta polypeptide
chr15	36938590	36939154	Distal Intergenic	68248	Zfp706	zinc finger protein 706
chr15	37961324	37961613	Promoter	-269	Rrm2b	ribonucleotide reductase M2 B (TP53 inducible)
chr15	38298894	38299885	Intron (uc033gtn.1/21847, intron 1 of 4)	826	Klf10	Kruppel-like factor 10
chr15	38300445	38301439	Promoter	0	Klf10	Kruppel-like factor 10
chr15	38519041	38519746	Promoter	0	Azin1	antizyme inhibitor 1
chr15	39810928	39811860	Exon (uc029sor.1/100503072, exon 3 of 3)	13883	Gm16291	predicted gene 16291
chr15	39813492	39814089	Intron (uc007vok.2/64705, intron 7 of 9)	16447	Gm16291	predicted gene 16291
chr15	41744707	41745153	Intron (uc007vot.2/170719, intron 3 of 16)	34103	Oxr1	oxidation resistance 1
chr15	44619314	44619584	Promoter	1	Ebag9	estrogen receptor-binding fragment-associated gene 9
chr15	54863245	54863638	Intron (uc007vro.4/18606, intron 17 of 24)	56508	Enpp2	ectonucleotide pyrophosphatase/phosphodiesterase 2
chr15	54953572	54954016	Distal Intergenic	-33426	Enpp2	ectonucleotide pyrophosphatase/phosphodiesterase 2
chr15	55132763	55133357	Promoter	-79	Deptor	DEP domain containing MTOR-interacting protein
chr15	55265984	55266262	Distal Intergenic	-41488	Col14a1	collagen, type XIV, alpha 1
chr15	58988802	58989328	Intron (uc007vtx.2/211401, intron 1 of 12)	51269	Mtss1	metastasis suppressor 1
chr15	58998966	59000416	Intron (uc007vtx.2/211401, intron 1 of 12)	40181	Mtss1	metastasis suppressor 1
chr15	59003709	59004247	Intron (uc007vtx.2/211401, intron 1 of 12)	36350	Mtss1	metastasis suppressor 1
chr15	59047750	59048227	Intron (uc007vty.2/211401, intron 3 of 14)	-7153	Mtss1	metastasis suppressor 1
chr15	59314512	59315292	Promoter	0	Sqle	squalene epoxidase
chr15	59648271	59648879	Promoter	0	Trib1	tribbles pseudokinase 1
chr15	59652323	59653077	3' UTR	3669	Trib1	tribbles pseudokinase 1
chr15	59653911	59654194	Intron (uc007vxx.1/211770, intron 2 of 2)	5257	Trib1	tribbles pseudokinase 1
chr15	59772626	59773163	Distal Intergenic	21796	Gm19510	predicted gene, 19510
chr15	59784267	59784738	Distal Intergenic	10221	Gm19510	predicted gene, 19510
chr15	59786056	59787190	Downstream (1-2kb)	7769	Gm19510	predicted gene, 19510
chr15	62216895	62217217	Intron (uc007vyj.2/19296, intron 5 of 8)	2234	H2afy3	H2A histone family, member Y3
chr15	62328303	62328860	Intron (uc007vym.2/19296, intron 6 of 9)	-108852	H2afy3	H2A histone family, member Y3
chr15	64448679	64449212	Distal Intergenic	-65760	Asap1	ArfGAP with SH3 domain, ankyrin repeat and PH domain1
chr15	66610676	66611124	Intron (uc007waf.1/239510, intron 8 of 10)	-1897	Phf20l1	PHD finger protein 20-like 1
chr15	67146545	67146905	Intron (uc007wba.1/20442, intron 2 of 8)	29977	St3gal1	ST3 beta-galactoside alpha-2,3-sialyltransferase 1
chr15	75320106	75320523	Distal Intergenic	51685	Ly6f	lymphocyte antigen 6 complex, locus F
chr15	75401560	75401955	Distal Intergenic	29874	9030619P08Rik	lymphocyte antigen 6 complex pseudogene
chr15	75894059	75894601	Promoter	0	Naprt	nicotinate phosphoribosyltransferase
chr15	76114570	76115126	Intron (uc007wio.1/223650, intron 1 of 1)	5069	Eppk1	epiplakin 1
chr15	76306768	76307650	Promoter	0	Oplah	5-oxoprolinase (ATP-hydrolysing)
chr15	76511725	76512348	Promoter	0	Dgat1	diacylglycerol O-acyltransferase 1
chr15	76576309	76576595	Promoter	0	Adck5	aarF domain containing kinase 5
chr15	76584102	76584533	Intron (uc007wkv.2/268822, intron 1 of 14)	7743	Adck5	aarF domain containing kinase 5
chr15	76657009	76657259	Promoter	-108	Cyhr1	cysteine and histidine rich 1
chr15	76695338	76696953	Promoter	0	Gpt	glutamic pyruvic transaminase, soluble
chr15	76701199	76701918	Promoter	0	Mfsd3	major facilitator superfamily domain containing 3
chr15	77203479	77203915	Intron (uc007wng.2/93686, intron 2 of 13)	-49667	Rbfox2	RNA binding protein, fox-1 homolog (C. elegans) 2
chr15	77306419	77306976	Promoter	77	Rbfox2	RNA binding protein, fox-1 homolog (C. elegans) 2
chr15	77382409	77382944	Distal Intergenic	16166	Apol7a	apolipoprotein L 7a
chr15	77928689	77929490	Promoter	0	Txn2	thioredoxin 2
chr15	78405629	78407037	Promoter	0	Tst	thiosulfate sulfurtransferase, mitochondrial
chr15	78470267	78470964	Distal Intergenic	-1633	Tmprss6	transmembrane serine protease 6
chr15	78877003	78877485	Promoter	0	Gga1	golgi associated, gamma adaptin ear containing, ARF binding protein 1
chr15	79321722	79322126	Intron (uc007wtd.2/53357, intron 1 of 16)	6245	Pla2g6	phospholipase A2, group VI
chr15	79328033	79328693	Promoter	0	Pla2g6	phospholipase A2, group VI
chr15	79687596	79688247	Promoter	0	Josd1	Josephin domain containing 1
chr15	79741389	79742470	Promoter	66	Sun2	Sad1 and UNC84 domain containing 2
chr15	80083130	80083564	Promoter	0	Rpl3	ribosomal protein L3
chr15	80254928	80256158	Promoter	0	Atf4	activating transcription factor 4
chr15	81190475	81190774	Promoter	0	Mkl1	MKL (megakaryoblastic leukemia)/myocardin-like 1
chr15	81247980	81248438	Promoter	-9	8430426J06Rik	RIKEN cDNA 8430426J06 gene
chr15	81584868	81585671	Promoter	-543	Ep300	E1A binding protein p300
chr15	81810317	81811990	Promoter	0	Tef	thyrotroph embryonic factor
chr15	81835439	81837113	Distal Intergenic	14846	Tef	thyrotroph embryonic factor
chr15	81839464	81840287	Distal Intergenic	18039	Tob2	transducer of ERBB2, 2
chr15	81857909	81858510	Promoter	0	Tob2	transducer of ERBB2, 2
chr15	82016000	82016513	Promoter	0	Xrcc6	X-ray repair complementing defective repair in Chinese hamster cells 6
chr15	82146901	82147582	Promoter	0	Srebf2	sterol regulatory element binding factor 2
chr15	82183491	82184104	Intron (uc011zwr.1/20788, intron 11 of 20)	-14018	Mir33	microRNA 33
chr15	82353992	82354707	Promoter	0	Ndufa6	NADH dehydrogenase (ubiquinone) 1 alpha subcomplex, 6 (B14)
chr15	82379360	82380863	Promoter	0	Cyp2d22	cytochrome P450, family 2, subfamily d, polypeptide 22
chr15	82395992	82396376	Distal Intergenic	-1970	Cyp2d11	cytochrome P450, family 2, subfamily d, polypeptide 11
chr15	82423528	82423857	Distal Intergenic	-16334	Cyp2d10	cytochrome P450, family 2, subfamily d, polypeptide 10
chr15	82449956	82450444	Distal Intergenic	-1933	Cyp2d9	cytochrome P450, family 2, subfamily d, polypeptide 9
chr15	82456405	82459911	3' UTR	4028	Cyp2d9	cytochrome P450, family 2, subfamily d, polypeptide 9
chr15	82673013	82673319	Distal Intergenic	16904	Cyp2d37-ps	cytochrome P450, family 2, subfamily d, polypeptide 37, pseudogene
chr15	82706694	82708489	Distal Intergenic	-16195	Cyp2d37-ps	cytochrome P450, family 2, subfamily d, polypeptide 37, pseudogene
chr15	82763645	82764245	Promoter	0	Cyp2d40	cytochrome P450, family 2, subfamily d, polypeptide 40
chr15	82794255	82794565	Promoter	-10	Cyp2d26	cytochrome P450, family 2, subfamily d, polypeptide 26
chr15	82796018	82796499	Distal Intergenic	-1773	Cyp2d26	cytochrome P450, family 2, subfamily d, polypeptide 26
chr15	83149063	83150184	Promoter	0	Rnu12	RNA U12, small nuclear
chr15	84115211	84115496	Intron (uc007xbu.1/75772, intron 7 of 8)	7679	Pnpla5	patatin-like phospholipase domain containing 5
chr15	84155996	84156517	Distal Intergenic	-11299	Pnpla3	patatin-like phospholipase domain containing 3
chr15	85670906	85671490	Distal Intergenic	-32283	Lncppara	long noncoding RNA near Ppara
chr15	85732360	85732881	Distal Intergenic	-2683	Ppara	peroxisome proliferator activated receptor alpha
chr15	85733945	85736833	Promoter	0	Ppara	peroxisome proliferator activated receptor alpha
chr15	85771258	85772291	Intron (uc007xdj.2/19013, intron 2 of 7)	35482	Ppara	peroxisome proliferator activated receptor alpha
chr15	88850265	88850917	Distal Intergenic	-11277	Pim3	proviral integration site 3
chr15	88861785	88863100	Promoter	0	Pim3	proviral integration site 3
chr15	88867090	88868377	Distal Intergenic	4896	Pim3	proviral integration site 3
chr15	88870800	88871208	Distal Intergenic	8606	Pim3	proviral integration site 3
chr15	88875650	88876285	Distal Intergenic	13456	Pim3	proviral integration site 3
chr15	89180533	89181036	Promoter	0	Plxnb2	plexin B2
chr15	89195861	89196450	Promoter	24	Dennd6b	DENN/MADD domain containing 6B
chr15	96285331	96286046	Distal Intergenic	-1476	Arid2	AT rich interactive domain 2 (ARID, RFX-like)
chr15	96547305	96547998	Distal Intergenic	-86462	Scaf11	SR-related CTD-associated factor 11
chr15	96698702	96699918	Promoter	0	Slc38a2	solute carrier family 38, member 2
chr15	96743258	96743884	Distal Intergenic	-43560	Slc38a2	solute carrier family 38, member 2
chr15	97004252	97004873	Intron (uc007xko.1/69354, intron 13 of 15)	15465	Slc38a4	solute carrier family 38, member 4
chr15	97011450	97011853	Intron (uc007xko.1/69354, intron 6 of 15)	8485	Slc38a4	solute carrier family 38, member 4
chr15	97028493	97029244	Intron (uc007xkq.1/69354, intron 1 of 15)	1967	Slc38a4	solute carrier family 38, member 4
chr15	98533727	98534525	Promoter	0	Kansl2	KAT8 regulatory NSL complex subunit 2
chr15	98917771	98918189	Promoter	0	Lmbr1l	limb region 1 like
chr15	98934295	98934566	Promoter	0	Tuba1b	tubulin, alpha 1B
chr15	99042411	99042680	Distal Intergenic	-12494	Prph	peripherin
chr15	99392788	99394072	Promoter	0	Tmbim6	transmembrane BAX inhibitor motif containing 6
chr15	99725648	99725921	Promoter	30	Cox14	cytochrome c oxidase assembly protein 14
chr15	99875149	99875780	Promoter	0	Lima1	LIM domain and actin binding 1
chr15	99972517	99973146	Promoter	0	Larp4	La ribonucleoprotein domain family, member 4
chr15	100227483	100227993	Promoter	0	Atf1	activating transcription factor 1
chr15	101078853	101079268	Distal Intergenic	-24454	Fignl2	fidgetin-like 2
chr15	101246358	101247015	Distal Intergenic	-19831	Nr4a1	nuclear receptor subfamily 4, group A, member 1
chr15	102026554	102026838	Distal Intergenic	-1378	Krt18	keratin 18
chr15	102100082	102100980	Promoter	0	Tns2	tensin 2
chr15	102103894	102104625	Promoter	0	Tns2	tensin 2
chr15	102186248	102186544	Exon (uc007xuu.1/246277, exon 7 of 15)	2499	Csad	cysteine sulfinic acid decarboxylase
chr15	102198869	102199197	Intron (uc007xuv.1/246277, intron 2 of 3)	3966	Csad	cysteine sulfinic acid decarboxylase
chr15	102405136	102405623	Promoter	-693	Sp1	trans-acting transcription factor 1
chr15	103258438	103258791	Promoter	-35	Nfe2	nuclear factor, erythroid derived 2
chr15	103305008	103306396	Downstream (1-2kb)	4042	Gpr84	G protein-coupled receptor 84
chr16	4077610	4077904	Promoter	0	Trap1	TNF receptor-associated protein 1
chr16	4702619	4703085	Intron (uc007yac.2/83945, intron 10 of 11)	16271	Nmral1	NmrA-like family domain containing 1
chr16	4828590	4829796	Distal Intergenic	-5620	4930562C15Rik	RIKEN cDNA 4930562C15 gene
chr16	4880433	4880888	Promoter	-582	Ubald1	UBA-like domain containing 1
chr16	4886210	4886465	Promoter	110	Mgrn1	mahogunin, ring finger 1
chr16	4896674	4897025	Intron (uc007yap.2/17237, intron 1 of 16)	10574	Mgrn1	mahogunin, ring finger 1
chr16	5049622	5050032	Promoter	0	Glyr1	glyoxylate reductase 1 homolog (Arabidopsis)
chr16	8671972	8672387	Promoter	0	Carhsp1	calcium regulated heat stable protein 1
chr16	8830019	8830355	Promoter	0	1810013L24Rik	RIKEN cDNA 1810013L24 gene
chr16	10992879	10993368	Promoter	0	Litaf	LPS-induced TN factor
chr16	11011200	11011468	Intron (uc007yeo.1/100043147, intron 1 of 2)	2302	Gm4262	predicted gene 4262
chr16	13190347	13190867	Distal Intergenic	-65614	Mkl2	MKL/myocardin-like 2
chr16	14162938	14163358	Promoter	0	Marf1	meiosis arrest female 1
chr16	17927603	17928359	Promoter	0	Slc25a1	solute carrier family 25 (mitochondrial carrier, citrate transporter), member 1
chr16	18088914	18089443	Promoter	0	Prodh	proline dehydrogenase
chr16	18248835	18249252	Promoter	0	Trmt2a	TRM2 tRNA methyltransferase 2A
chr16	18289021	18289514	Promoter	0	Dgcr8	DGCR8, microprocessor complex subunit
chr16	18406488	18408485	3' UTR	2028	Arvcf	armadillo repeat gene deleted in velocardiofacial syndrome
chr16	18410524	18413654	Promoter	0	Comt	catechol-O-methyltransferase
chr16	18416267	18416728	Intron (uc007ynu.2/12846, intron 1 of 4)	-2773	Comt	catechol-O-methyltransferase
chr16	18426246	18426659	Promoter	0	Txnrd2	thioredoxin reductase 2
chr16	20097549	20098300	Promoter	0	Klhl24	kelch-like 24
chr16	20516710	20517230	Promoter	0	Dvl3	dishevelled segment polarity protein 3
chr16	20715863	20716412	5' UTR	565	Clcn2	chloride channel, voltage-sensitive 2
chr16	20717240	20717611	Promoter	135	Clcn2	chloride channel, voltage-sensitive 2
chr16	20717704	20718041	Promoter	0	Clcn2	chloride channel, voltage-sensitive 2
chr16	21423208	21423469	Promoter	90	Vps8	VPS8 CORVET complex subunit
chr16	21794090	21794510	Promoter	0	1300002E11Rik	RIKEN cDNA 1300002E11 gene
chr16	21828223	21828599	Distal Intergenic	33876	1300002E11Rik	RIKEN cDNA 1300002E11 gene
chr16	22439386	22439697	Promoter	0	Etv5	ets variant 5
chr16	22881417	22881930	Intron (uc007ysq.1/102632430, intron 3 of 3)	-10085	Ahsg	alpha-2-HS-glycoprotein
chr16	22891122	22901923	Promoter	0	Gm30505	predicted gene, 30505
chr16	22919879	22920487	Promoter	0	Fetub	fetuin beta
chr16	22950928	22951614	Promoter	0	Hrg	histidine-rich glycoprotein
chr16	23029560	23029971	Promoter	-459	Kng2	kininogen 2
chr16	23057909	23058540	Promoter	0	Kng1	kininogen 1
chr16	23511360	23511682	Intron (uc007ytr.1/17174, intron 2 of 15)	8908	Masp1	mannan-binding lectin serine peptidase 1
chr16	23982331	23985537	Intron (uc007ytz.1/12053, intron 1 of 9)	3075	Bcl6	B cell leukemia/lymphoma 6
chr16	23986720	23991443	Promoter	0	Bcl6	B cell leukemia/lymphoma 6
chr16	24043610	24044254	Distal Intergenic	-54998	Bcl6	B cell leukemia/lymphoma 6
chr16	24057185	24057676	Distal Intergenic	-68573	Bcl6	B cell leukemia/lymphoma 6
chr16	24089732	24090694	Distal Intergenic	-101120	Bcl6	B cell leukemia/lymphoma 6
chr16	24199632	24199997	Distal Intergenic	-193353	Lpp	LIM domain containing preferred translocation partner in lipoma
chr16	24223416	24223822	Distal Intergenic	-169528	Lpp	LIM domain containing preferred translocation partner in lipoma
chr16	24229168	24229554	Distal Intergenic	-163796	Lpp	LIM domain containing preferred translocation partner in lipoma
chr16	24392650	24394041	Promoter	0	Lpp	LIM domain containing preferred translocation partner in lipoma
chr16	25058810	25059816	Promoter	0	A230028O05Rik	RIKEN cDNA A230028O05 gene
chr16	26705749	26706900	Intron (uc007yve.2/16180, intron 8 of 10)	48602	Gm20319	predicted gene, 20319
chr16	30008478	30009066	Promoter	0	4632428C04Rik	RIKEN cDNA 4632428C04 gene
chr16	30063682	30064397	Promoter	-960	Hes1	hairy and enhancer of split 1 (Drosophila)
chr16	30066693	30067079	Exon (uc007ywl.1/15205, exon 4 of 4)	1336	Hes1	hairy and enhancer of split 1 (Drosophila)
chr16	30502529	30502831	Distal Intergenic	47747	Tmem44	transmembrane protein 44
chr16	31663874	31664358	Promoter	0	Dlg1	discs, large homolog 1 (Drosophila)
chr16	32688827	32689173	Distal Intergenic	15673	Tnk2	tyrosine kinase, non-receptor, 2
chr16	33056323	33056821	Promoter	0	Rpl35a	ribosomal protein L35A
chr16	34029833	34030132	Intron (uc012aew.1/545156, intron 45 of 59)	-51107	Kalrn	kalirin, RhoGEF kinase
chr16	35983145	35983547	Promoter	0	Kpna1	karyopherin (importin) alpha 1
chr16	36071378	36072548	Promoter	0	Ccdc58	coiled-coil domain containing 58
chr16	38088318	38088898	Promoter	-103	Gsk3b	glycogen synthase kinase 3 beta
chr16	38279757	38280108	Intron (uc007zep.1/18171, intron 1 of 8)	14716	Nr1i2	nuclear receptor subfamily 1, group I, member 2
chr16	38285757	38286229	Intron (uc007zep.1/18171, intron 1 of 8)	8595	Nr1i2	nuclear receptor subfamily 1, group I, member 2
chr16	38287153	38288244	Intron (uc007zep.1/18171, intron 1 of 8)	6580	Nr1i2	nuclear receptor subfamily 1, group I, member 2
chr16	38433008	38433277	Promoter	0	Pla1a	phospholipase A1 member A
chr16	38452433	38452984	Promoter	0	Adprh	ADP-ribosylarginine hydrolase
chr16	42874876	42875127	Promoter	460	4932412D23Rik	RIKEN cDNA 4932412D23 gene
chr16	42875867	42876435	Promoter	0	Zbtb20	zinc finger and BTB domain containing 20
chr16	43297911	43298351	Intron (uc007zga.3/56490, intron 3 of 10)	50627	Zbtb20	zinc finger and BTB domain containing 20
chr16	43335367	43336014	Intron (uc007zga.3/56490, intron 4 of 10)	84182	Gm15713	predicted gene 15713
chr16	44060820	44061563	Distal Intergenic	-32875	Gramd1c	GRAM domain containing 1C
chr16	44139782	44140041	Promoter	0	Naa50	N(alpha)-acetyltransferase 50, NatE catalytic subunit
chr16	45158456	45159027	Promoter	0	Atg3	autophagy related 3
chr16	45927585	45927862	Intron (uc007zjc.1/208177, intron 1 of 15)	25736	Phldb2	pleckstrin homology like domain, family B, member 2
chr16	49855309	49855907	Promoter	0	Cd47	CD47 antigen (Rh-related antigen, integrin-associated signal transducer)
chr16	52031540	52032073	Promoter	0	Cblb	Casitas B-lineage lymphoma b
chr16	52333588	52333943	Intron (uc007zli.2/11658, intron 1 of 15)	119054	Alcam	activated leukocyte cell adhesion molecule
chr16	55821844	55822542	Promoter	0	Nfkbiz	nuclear factor of kappa light polypeptide gene enhancer in B cells inhibitor, zeta
chr16	55973691	55974027	Promoter	0	Zbtb11	zinc finger and BTB domain containing 11
chr16	56598518	56598810	Intron (uc007zmp.2/320712, intron 13 of 24)	118640	Tfg	Trk-fused gene
chr16	64851488	64852175	Promoter	0	Cggbp1	CGG triplet repeat binding protein 1
chr16	76561049	76561361	Distal Intergenic	-187222	Nrip1	nuclear receptor interacting protein 1
chr16	78473368	78473779	Distal Intergenic	-86537	4930478L05Rik	RIKEN cDNA 4930478L05 gene
chr16	84745889	84746330	Distal Intergenic	-10587	Mrpl39	mitochondrial ribosomal protein L39
chr16	87611263	87611918	Distal Intergenic	57933	Map3k7cl	Map3k7 C-terminal like
chr16	87612254	87612670	Distal Intergenic	58924	Map3k7cl	Map3k7 C-terminal like
chr16	87698710	87699295	Promoter	0	Bach1	BTB and CNC homology 1, basic leucine zipper transcription factor 1
chr16	90220424	90221386	Promoter	0	Sod1	superoxide dismutase 1, soluble
chr16	91729226	91729509	Promoter	0	Itsn1	intersectin 1 (SH3 domain protein 1A)
chr16	92399957	92400330	Promoter	0	Rcan1	regulator of calcineurin 1
chr16	92609401	92609960	Intron (uc007zzi.3/12394, intron 5 of 5)	87365	Runx1	runt related transcription factor 1
chr16	92610984	92612126	Intron (uc007zzi.3/12394, intron 5 of 5)	85199	Runx1	runt related transcription factor 1
chr16	93711877	93712188	Promoter	0	Dopey2	dopey family member 2
chr16	93822446	93823091	Distal Intergenic	-9030	Morc3	microrchidia 3
chr16	93832112	93832469	Promoter	0	Morc3	microrchidia 3
chr16	94312987	94313603	Distal Intergenic	-14819	Ripply3	ripply transcriptional repressor 3
chr16	94568699	94569991	Promoter	-215	Dyrk1a	dual-specificity tyrosine-(Y)-phosphorylation regulated kinase 1a
chr16	95682495	95682971	Distal Intergenic	-19436	Ets2	E26 avian leukemia oncogene 2, 3' domain
chr16	95702028	95702755	Promoter	0	Ets2	E26 avian leukemia oncogene 2, 3' domain
chr16	96081874	96082954	Promoter	0	Brwd1	bromodomain and WD repeat domain containing 1
chr16	97763879	97764258	Promoter	-124	Ripk4	receptor-interacting serine-threonine kinase 4
chr16	97920618	97920992	Intron (uc008ads.2/207781, intron 1 of 13)	1641	C2cd2	C2 calcium-dependent domain containing 2
chr16	97962008	97962581	Promoter	41	Zbtb21	zinc finger and BTB domain containing 21
chr17	3114635	3115494	Promoter	0	Scaf8	SR-related CTD-associated factor 8
chr17	4626167	4626581	Distal Intergenic	-8399	4930517M08Rik	RIKEN cDNA 4930517M08 gene
chr17	8311012	8311345	Promoter	0	Sft2d1	SFT2 domain containing 1
chr17	12378024	12378309	Promoter	-300	Plg	plasminogen
chr17	12380200	12380756	Intron (uc008aks.2/18815, intron 1 of 4)	1591	Plg	plasminogen
chr17	12937684	12937991	Intron (uc008alo.1/224530, intron 2 of 8)	2405	Acat3	acetyl-Coenzyme A acetyltransferase 3
chr17	12991802	12992844	Promoter	0	Wtap	Wilms tumour 1-associating protein
chr17	13007746	13008313	Promoter	0	Sod2	superoxide dismutase 2, mitochondrial
chr17	13129854	13130400	Intron (uc029tac.1/21462, intron 10 of 11)	1311	Unc93a	unc-93 homolog A (C. elegans)
chr17	15009872	15010485	Promoter	0	Gm3435	predicted gene 3435
chr17	15021756	15022388	3' UTR	11477	Gm3435	predicted gene 3435
chr17	15376190	15376500	Promoter	-367	Dll1	delta-like 1 (Drosophila)
chr17	15527039	15527624	Promoter	0	Pdcd2	programmed cell death 2
chr17	15704485	15705157	Promoter	0	Chd1	chromodomain helicase DNA binding protein 1
chr17	17624088	17625321	Promoter	0	Lnpep	leucyl/cystinyl aminopeptidase
chr17	23551582	23552481	Intron (uc056zdm.1/320020, intron 1 of 1)	783	6330415G19Rik	RIKEN cDNA 6330415G19 gene
chr17	23803090	23803409	Promoter	0	Srrm2	serine/arginine repetitive matrix 2
chr17	24163547	24163929	Promoter	0	Amdhd2	amidohydrolase domain containing 2
chr17	24211557	24213169	Intron (uc008auz.1/uc008auz.1, intron 1 of 2)	-2170	Ntn3	netrin 3
chr17	24220568	24221742	Promoter	0	1600002H07Rik	RIKEN cDNA 1600002H07 gene
chr17	24849889	24850791	Promoter	0	Hagh	hydroxyacyl glutathione hydrolase
chr17	25273282	25273661	Promoter	253	Ube2i	ubiquitin-conjugating enzyme E2I
chr17	25274039	25274299	Promoter	0	Gm17801	predicted gene, 17801
chr17	25920147	25920535	Promoter	-433	Rab40c	Rab40C, member RAS oncogene family
chr17	26506067	26506977	3' UTR	1495	Dusp1	dual specificity phosphatase 1
chr17	26507264	26508946	Promoter	0	Dusp1	dual specificity phosphatase 1
chr17	26512328	26512923	Distal Intergenic	-3856	Dusp1	dual specificity phosphatase 1
chr17	26571432	26571682	Intron (uc008bef.1/67458, intron 1 of 9)	9920	Ergic1	endoplasmic reticulum-golgi intermediate compartment (ERGIC) 1
chr17	26592550	26593535	Intron (uc008bef.1/67458, intron 1 of 9)	-30648	Ergic1	endoplasmic reticulum-golgi intermediate compartment (ERGIC) 1
chr17	26621268	26621573	Intron (uc008bef.1/67458, intron 3 of 9)	-2610	Ergic1	endoplasmic reticulum-golgi intermediate compartment (ERGIC) 1
chr17	26637899	26638190	Intron (uc008bef.1/67458, intron 7 of 9)	13716	Ergic1	endoplasmic reticulum-golgi intermediate compartment (ERGIC) 1
chr17	26716164	26716585	Intron (uc008bej.1/77128, intron 1 of 3)	514	Crebrf	CREB3 regulatory factor
chr17	26939670	26940059	Promoter	-132	Cuta	cutA divalent cation tolerance homolog
chr17	27623247	27623811	Promoter	0	Nudt3	nudix (nucleotide diphosphate linked moiety X)-type motif 3
chr17	27820466	27821105	Promoter	0	D17Wsu92e	DNA segment, Chr 17, Wayne State University 92, expressed
chr17	28232585	28232928	Promoter	0	Ppard	peroxisome proliferator activator receptor delta
chr17	28328415	28328856	Promoter	0	Rpl10a	ribosomal protein L10A
chr17	28522600	28523450	Exon (uc008brc.1/uc008brc.1, exon 1 of 1)	-5076	Fkbp5	FK506 binding protein 5
chr17	28565290	28565628	Distal Intergenic	-4524	Clps	colipase, pancreatic
chr17	28682710	28683014	Intron (uc056zdz.1/224661, intron 2 of 19)	6973	Slc26a8	solute carrier family 26, member 8
chr17	29347576	29348162	Promoter	0	Mtch1	mitochondrial carrier 1
chr17	29384790	29385500	Distal Intergenic	19374	Fgd2	FYVE, RhoGEF and PH domain containing 2
chr17	29423113	29423624	Distal Intergenic	57697	Fgd2	FYVE, RhoGEF and PH domain containing 2
chr17	29490119	29491109	Promoter	0	Pim1	proviral integration site 1
chr17	30612347	30612708	Promoter	0	Glo1	glyoxalase 1
chr17	30618518	30618830	Distal Intergenic	-5859	Glo1	glyoxalase 1
chr17	31635987	31637502	Promoter	0	Cbs	cystathionine beta-synthase
chr17	31855482	31856498	Promoter	0	Sik1	salt inducible kinase 1
chr17	31901473	31901722	Distal Intergenic	-45681	Sik1	salt inducible kinase 1
chr17	31903865	31904569	Distal Intergenic	-48073	Sik1	salt inducible kinase 1
chr17	31930158	31930553	Distal Intergenic	-74366	Sik1	salt inducible kinase 1
chr17	31939187	31939525	Distal Intergenic	-83395	Sik1	salt inducible kinase 1
chr17	31940490	31941093	Distal Intergenic	-84698	Sik1	salt inducible kinase 1
chr17	32284481	32284899	Promoter	0	Brd4	bromodomain containing 4
chr17	32685268	32685753	Promoter	0	Cyp4f15	cytochrome P450, family 4, subfamily f, polypeptide 15
chr17	33774193	33775174	3' UTR	6401	Angptl4	angiopoietin-like 4
chr17	34024428	34024870	Promoter	0	Ring1	ring finger protein 1
chr17	34027725	34028241	Promoter	0	H2-Ke6	H2-K region expressed gene 6
chr17	34031793	34032563	Promoter	0	Rxrb	retinoid X receptor beta
chr17	34118710	34119918	Promoter	0	Brd2	bromodomain containing 2
chr17	34122046	34122900	Promoter	0	Brd2	bromodomain containing 2
chr17	34591903	34592475	Promoter	0	Pbx2	pre B cell leukemia homeobox 2
chr17	34808614	34809210	3' UTR	-4188	Cyp21a1	cytochrome P450, family 21, subfamily a, polypeptide 1
chr17	34931095	34931588	Promoter	0	Neu1	neuraminidase 1
chr17	34952190	34952766	Promoter	0	1110038B12Rik	RIKEN cDNA 1110038B12 gene
chr17	34981635	34982113	Promoter	0	Lsm2	LSM2 homolog, U6 small nuclear RNA and mRNA degradation associated
chr17	35000871	35001365	Promoter	0	D17H6S56E-5	DNA segment, Chr 17, human D6S56E 5
chr17	35164606	35165223	Promoter	0	Prrc2a	proline-rich coiled-coil 2A
chr17	35469886	35473632	Promoter	0	H2-Q10	histocompatibility 2, Q region locus 10
chr17	35475519	35476721	Distal Intergenic	5430	H2-Q10	histocompatibility 2, Q region locus 10
chr17	35916789	35919976	Promoter	0	Mir1894	microRNA 1894
chr17	40934489	40935144	Promoter	0	Mut	methylmalonyl-Coenzyme A mutase
chr17	44105544	44105832	Promoter	0	Enpp4	ectonucleotide pyrophosphatase/phosphodiesterase 4
chr17	45572562	45573953	Promoter	0	Hsp90ab1	heat shock protein 90 alpha (cytosolic), class B member 1
chr17	45585290	45585900	3' UTR	6361	Slc29a1	solute carrier family 29 (nucleoside transporters), member 1
chr17	45597875	45598708	Intron (uc008crd.2/63959, intron 1 of 12)	895	Slc29a1	solute carrier family 29 (nucleoside transporters), member 1
chr17	46030686	46031364	5' UTR	1013	Vegfa	vascular endothelial growth factor A
chr17	46160060	46160434	Promoter	-598	Gtpbp2	GTP binding protein 2
chr17	46723155	46725041	Exon (uc008cud.1/224824, exon 10 of 17)	4124	Gnmt	glycine N-methyltransferase
chr17	46725421	46727570	3' UTR	1595	Gnmt	glycine N-methyltransferase
chr17	46751670	46752481	Promoter	0	Cnpy3	canopy FGF signaling regulator 3
chr17	46890646	46890903	Promoter	25	Tbcc	tubulin-specific chaperone C
chr17	46994711	46995141	Intron (uc008cup.2/224826, intron 2 of 46)	15391	Ubr2	ubiquitin protein ligase E3 component n-recognin 2
chr17	47507900	47508502	Intron (uc008cvk.1/12445, intron 1 of 6)	2849	Ccnd3	cyclin D3
chr17	47737096	47737852	Promoter	59	Tfeb	transcription factor EB
chr17	49368875	49369264	Distal Intergenic	-55915	Gm17830	predicted gene, 17830
chr17	49422830	49423292	Distal Intergenic	-5072	Mocs1	molybdenum cofactor synthesis 1
chr17	55891743	55892606	Promoter	0	Zfp959	zinc finger protein 959
chr17	56009139	56009547	Promoter	0	Mpnd	MPN domain containing
chr17	56079607	56079862	Promoter	0	Hdgfrp2	hepatoma-derived growth factor, related protein 2
chr17	56276561	56277009	Promoter	0	Ticam1	toll-like receptor adaptor molecule 1
chr17	56584385	56584686	Promoter	0	Safb2	scaffold attachment factor B2
chr17	56626673	56626953	Promoter	0	Lonp1	lon peptidase 1, mitochondrial
chr17	56716638	56717017	Promoter	0	Vmac	vimentin-type intermediate filament associated coiled-coil protein
chr17	57225801	57228583	Promoter	0	C3	complement component 3
chr17	57230651	57230969	Distal Intergenic	-2515	C3	complement component 3
chr17	57233017	57233536	Downstream (1-2kb)	-4881	C3	complement component 3
chr17	64600380	64601134	Promoter	-515	Man2a1	mannosidase 2, alpha 1
chr17	64617691	64618342	Intron (uc012awd.1/17158, intron 1 of 11)	16042	Man2a1	mannosidase 2, alpha 1
chr17	66881132	66881539	Intron (uc008dka.2/19274, intron 14 of 30)	62903	Ptprm	protein tyrosine phosphatase, receptor type, M
chr17	70851588	70851921	Promoter	0	Tgif1	TGFB-induced factor homeobox 1
chr17	70852782	70853316	Promoter	216	Tgif1	TGFB-induced factor homeobox 1
chr17	71088302	71089608	Intron (uc008dlx.1/17929, intron 20 of 37)	68721	Myom1	myomesin 1
chr17	71090620	71090875	Intron (uc008dlx.1/17929, intron 21 of 37)	71039	Myom1	myomesin 1
chr17	73950087	73950519	Promoter	0	Xdh	xanthine dehydrogenase
chr17	74489510	74489903	Promoter	17	Yipf4	Yip1 domain family, member 4
chr17	78199813	78200422	Promoter	0	Crim1	cysteine rich transmembrane BMP regulator 1 (chordin like)
chr17	78417818	78418089	Promoter	63	Fez2	fasciculation and elongation protein zeta 2 (zygin II)
chr17	79918200	79918905	Distal Intergenic	-22077	Atl2	atlastin GTPase 2
chr17	79938124	79938808	Distal Intergenic	-42001	Atl2	atlastin GTPase 2
chr17	79995134	79995692	Distal Intergenic	53169	Hnrnpll	heterogeneous nuclear ribonucleoprotein L-like
chr17	80002524	80002782	Distal Intergenic	46079	Hnrnpll	heterogeneous nuclear ribonucleoprotein L-like
chr17	80062000	80062461	Promoter	0	Hnrnpll	heterogeneous nuclear ribonucleoprotein L-like
chr17	80160531	80160851	Intron (uc008dqo.1/319625, intron 4 of 6)	33060	Galm	galactose mutarotase
chr17	83322786	83323143	Distal Intergenic	-27788	Eml4	echinoderm microtubule associated protein like 4
chr17	83514060	83514592	Promoter	0	Cox7a2l	cytochrome c oxidase subunit VIIa polypeptide 2-like
chr17	84183533	84183809	Downstream (<1kb)	4138	Zfp36l2	zinc finger protein 36, C3H type-like 2
chr17	84187324	84188822	Promoter	0	Zfp36l2	zinc finger protein 36, C3H type-like 2
chr17	84647589	84647846	Exon (uc008dsy.1/213575, exon 10 of 13)	21090	Dync2li1	dynein cytoplasmic 2 light intermediate chain 1
chr17	84879007	84879486	Distal Intergenic	-77255	Ppm1b	protein phosphatase 1B, magnesium dependent, beta isoform
chr17	84956859	84957444	Promoter	118	Ppm1b	protein phosphatase 1B, magnesium dependent, beta isoform
chr17	84957917	84958378	Promoter	0	Ppm1b	protein phosphatase 1B, magnesium dependent, beta isoform
chr17	85052480	85052973	Intron (uc008dtl.1/20532, intron 7 of 9)	24133	Slc3a1	solute carrier family 3, member 1
chr17	86503097	86504010	Intron (uc008dug.2/18754, intron 10 of 14)	-215919	2010106C02Rik	RIKEN cDNA 2010106C02 gene
chr17	86753257	86754393	Promoter	0	Epas1	endothelial PAS domain protein 1
chr17	86769756	86770171	Intron (uc008duj.2/13819, intron 1 of 15)	15892	Epas1	endothelial PAS domain protein 1
chr17	86962570	86962906	Promoter	-205	Rhoq	ras homolog family member Q
chr17	87446642	87447476	Promoter	0	Calm2	calmodulin 2
chr18	3337107	3338049	Promoter	0	Crem	cAMP responsive element modulator
chr18	4994161	4994540	Intron (uc008dym.2/uc008dym.2, intron 2 of 4)	23071	Svil	supervillin
chr18	6135741	6136027	Promoter	0	Arhgap12	Rho GTPase activating protein 12
chr18	7608728	7609576	Promoter	0	Mpp7	membrane protein, palmitoylated 7 (MAGUK p55 subfamily member 7)
chr18	8719805	8720124	Distal Intergenic	-492732	Fzd8	frizzled class receptor 8
chr18	9449754	9450216	Promoter	0	Ccny	cyclin Y
chr18	9798919	9799205	Intron (uc008eak.2/140792, intron 2 of 9)	91271	Colec12	collectin sub-family member 12
chr18	10609578	10610379	Promoter	0	Esco1	establishment of sister chromatid cohesion N-acetyltransferase 1
chr18	12555000	12555930	Intron (uc008ecf.2/16774, intron 64 of 74)	50801	Lama3	laminin, alpha 3
chr18	12641963	12652124	Promoter	0	Ttc39c	tetratricopeptide repeat domain 39C
chr18	12652804	12656029	Intron (uc008eci.2/72747, intron 1 of 2)	9271	Ttc39c	tetratricopeptide repeat domain 39C
chr18	12741258	12741662	Promoter	0	Cabyr	calcium-binding tyrosine-(Y)-phosphorylation regulated (fibrousheathin 2)
chr18	12802696	12803151	Intron (uc008ecq.2/64291, intron 1 of 11)	16510	Osbpl1a	oxysterol binding protein-like 1A
chr18	12861577	12863415	Promoter	0	Osbpl1a	oxysterol binding protein-like 1A
chr18	16739316	16739584	Intron (uc008edx.3/12558, intron 2 of 15)	69662	Cdh2	cadherin 2
chr18	20058886	20059896	Promoter	0	Dsc2	desmocollin 2
chr18	20558133	20558418	Promoter	59	Dsg2	desmoglein 2
chr18	20671708	20673940	3' UTR	6458	Ttr	transthyretin
chr18	20931429	20931880	Distal Intergenic	-12745	Rnf125	ring finger protein 125
chr18	20944558	20945065	Promoter	0	Rnf125	ring finger protein 125
chr18	20961205	20961541	Promoter	0	Rnf125	ring finger protein 125
chr18	21001337	21002110	Promoter	0	Rnf138	ring finger protein 138
chr18	21145750	21146030	Intron (uc008efg.1/381126, intron 4 of 5)	73406	Mep1b	meprin 1 beta
chr18	24653494	24654073	Promoter	0	Mocos	molybdenum cofactor sulfurase
chr18	31635080	31635367	Intron (uc008eib.1/269003, intron 1 of 17)	697	Sap130	Sin3A associated protein
chr18	31759282	31760241	Promoter	0	Ammecr1l	AMME chromosomal region gene 1-like
chr18	32139475	32139859	Promoter	0	Proc	protein C
chr18	32162855	32163268	Promoter	0	Map3k2	mitogen-activated protein kinase kinase kinase 2
chr18	33213588	33213959	Promoter	0	Stard4	StAR-related lipid transfer (START) domain containing 4
chr18	33463378	33464710	Promoter	0	Nrep	neuronal regeneration related protein
chr18	34506547	34507114	Promoter	0	Fam13b	family with sequence similarity 13, member B
chr18	34954113	34955059	Promoter	0	Hspa9	heat shock protein 9
chr18	35118555	35119371	Promoter	0	Ctnna1	catenin (cadherin associated protein), alpha 1
chr18	35771160	35771833	Promoter	0	Ube2d2a	ubiquitin-conjugating enzyme E2D 2A
chr18	35814866	35815229	Distal Intergenic	-14589	Cxxc5	CXXC finger 5
chr18	36515576	36515851	Promoter	0	Hbegf	heparin-binding EGF-like growth factor
chr18	36560465	36560935	Promoter	0	Ankhd1	ankyrin repeat and KH domain containing 1
chr18	36679104	36679540	Promoter	0	Apbb3	amyloid beta (A4) precursor protein-binding, family B, member 3
chr18	38177017	38177570	Distal Intergenic	32192	Pcdh1	protocadherin 1
chr18	38208011	38208390	Intron (uc008eru.1/75599, intron 1 of 2)	1372	Pcdh1	protocadherin 1
chr18	38249971	38250537	Promoter	0	0610009O20Rik	RIKEN cDNA 0610009O20 gene
chr18	38418878	38419304	Promoter	0	Ndfip1	Nedd4 family interacting protein 1
chr18	38669802	38670295	Distal Intergenic	-68534	Spry4	sprouty homolog 4 (Drosophila)
chr18	38778099	38778446	Distal Intergenic	88301	Fgf1	fibroblast growth factor 1
chr18	39430627	39430933	Intron (uc008esx.1/14815, intron 1 of 7)	56312	Nr3c1	nuclear receptor subfamily 3, group C, member 1
chr18	44555855	44556128	Intron (uc008euy.1/328949, intron 1 of 16)	-105537	A930012L18Rik	RIKEN cDNA A930012L18 gene
chr18	45569816	45570787	Intron (uc008evd.2/140492, intron 5 of 10)	10465	Kcnn2	potassium intermediate/small conductance calcium-activated channel, subfamily N, member 2
chr18	46525559	46526008	Promoter	0	Fem1c	fem-1 homolog c (C.elegans)
chr18	46606968	46607389	Intron (uc008evs.2/13664, intron 2 of 2)	9264	Eif1a	eukaryotic translation initiation factor 1A
chr18	46629166	46629684	Distal Intergenic	31462	Eif1a	eukaryotic translation initiation factor 1A
chr18	53854969	53855381	Distal Intergenic	-6732	Csnk1g3	casein kinase 1, gamma 3
chr18	56562027	56562627	Promoter	0	Aldh7a1	aldehyde dehydrogenase family 7, member A1
chr18	60242897	60243155	Intron (uc008ezy.2/240327, intron 2 of 2)	30112	Gm4841	predicted gene 4841
chr18	60604296	60604866	5' UTR	-3799	Synpo	synaptopodin
chr18	60605851	60606741	Intron (uc008fap.2/104027, intron 1 of 2)	3363	Synpo	synaptopodin
chr18	61400246	61400585	Promoter	0	Ppargc1b	peroxisome proliferative activated receptor, gamma, coactivator 1 beta
[truncated: 1,530 more rows]
