# Supplementary material for: E47 modulates hepatic glucocorticoid action
Source: Nat Commun. 2019 Jan 18;10:306. doi: 10.1038/s41467-018-08196-5 (PMC6338785; doi:10.1038/s41467-018-08196-5)
Supplement: Supplementary file 5 — Supplementary Data 2 [file 41467_2018_8196_MOESM5_ESM.xlsx]

## Sheet: Dex liver E47ko
Ensembl gene	log2 Fold Change	p-value	MGI symbol
ENSMUSG00000037411	-4.92554	1.47274e-25	Serpine1
ENSMUSG00000022376	-4.59381	0.00619679	Adcy8
ENSMUSG00000038665	-3.72192	0.00996807	Dgki
ENSMUSG00000026360	-3.13756	0.00779	Rgs2
ENSMUSG00000032899	-3.13256	0.00735631	Styk1
ENSMUSG00000051439	-2.69139	9.71121e-12	Cd14
ENSMUSG00000026012	-2.49191	0.00144692	Cd28
ENSMUSG00000043013	-2.37362	0.0455647	Onecut1
ENSMUSG00000040111	-2.3394	6.87094e-06	Gramd1b
ENSMUSG00000041550	-2.26473	0.013654	Serpina5
ENSMUSG00000105703	-2.19406	2.03332e-07	Gm43305
ENSMUSG00000009394	-2.18917	0.000364359	Syn2
ENSMUSG00000025909	-1.93943	0.0103776	Sntg1
ENSMUSG00000067279	-1.91656	0.0442232	Ppp1r3c
ENSMUSG00000028195	-1.89006	1.83991e-05	Cyr61
ENSMUSG00000092075	-1.87799	0.0207948	Serpina4-ps1
ENSMUSG00000038349	-1.86341	0.000343065	Plcl1
ENSMUSG00000033998	-1.80053	0.00150587	Kcnk1
ENSMUSG00000078922	-1.74051	0.00403953	Tgtp1
ENSMUSG00000059824	-1.7182	0.0044453	Dbp
ENSMUSG00000041567	-1.69573	0.000415425	Serpina12
ENSMUSG00000066477	-1.65486	0.000247548	Gm16551
ENSMUSG00000026628	-1.59073	0.000288481	Atf3
ENSMUSG00000006154	-1.58423	0.0203676	Eps8l1
ENSMUSG00000059743	-1.57539	1.92787e-08	Fdps
ENSMUSG00000020423	-1.54349	1.61638e-05	Btg2
ENSMUSG00000026475	-1.5045	7.86935e-06	Rgs16
ENSMUSG00000029381	-1.50061	0.00082725	Shroom3
ENSMUSG00000047109	-1.47286	0.00522052	Cldn14
ENSMUSG00000069892	-1.4684	0.0351895	9930111J21Rik2
ENSMUSG00000084996	-1.44869	0.0108488	Gm11419
ENSMUSG00000030256	-1.44677	0.000667395	Bhlhe41
ENSMUSG00000020649	-1.43778	0.000139908	Rrm2
ENSMUSG00000027954	-1.39246	0.00276096	Efna1
ENSMUSG00000051361	-1.38391	0.0386936	6030498E09Rik
ENSMUSG00000015451	-1.34454	0.000552104	C4a
ENSMUSG00000068877	-1.34033	3.88703e-05	Selenbp2
ENSMUSG00000021573	-1.33748	0.00764054	Tppp
ENSMUSG00000020205	-1.33311	0.00392274	Phlda1
ENSMUSG00000038530	-1.33055	0.0207746	Rgs4
ENSMUSG00000034936	-1.31098	0.00188319	Arl4d
ENSMUSG00000038415	-1.30728	0.00373695	Foxq1
ENSMUSG00000003541	-1.28964	0.000927923	Ier3
ENSMUSG00000027313	-1.2639	1.47039e-05	Chac1
ENSMUSG00000019966	-1.26321	0.00935308	Kitl
ENSMUSG00000022351	-1.23399	0.000543841	Sqle
ENSMUSG00000089712	-1.22415	0.0190353	Gm15889
ENSMUSG00000028681	-1.21572	0.00605252	Ptch2
ENSMUSG00000058258	-1.20197	0.0151971	Idi1
ENSMUSG00000020937	-1.18917	0.00444785	Plcd3
ENSMUSG00000029482	-1.18112	0.000157877	Aacs
ENSMUSG00000029552	-1.16528	0.00892856	Tes
ENSMUSG00000005968	-1.13515	0.00100252	Tuft1
ENSMUSG00000043421	-1.13467	0.00878416	Hilpda
ENSMUSG00000027075	-1.13252	0.00490452	Slc43a1
ENSMUSG00000032080	-1.12958	0.00298277	Apoa4
ENSMUSG00000026819	-1.11879	0.00144517	Slc25a25
ENSMUSG00000035184	-1.11655	0.000279483	Fam124a
ENSMUSG00000018339	-1.09963	0.0165755	Gpx3
ENSMUSG00000021765	-1.07879	0.0413099	Fst
ENSMUSG00000039910	-1.04006	8.55929e-05	Cited2
ENSMUSG00000030103	-1.03818	2.13313e-10	Bhlhe40
ENSMUSG00000044254	-1.02697	0.0109787	Pcsk9
ENSMUSG00000034640	-1.01861	0.00161144	Tiparp
ENSMUSG00000048368	-1.01503	0.00110381	Omd
ENSMUSG00000041263	-1.01419	0.00879826	Rusc1
ENSMUSG00000032311	-1.00248	0.0146791	Nrg4
ENSMUSG00000022346	-1.00011	0.0296877	Myc
ENSMUSG00000039457	-0.999455	0.000480929	Ppl
ENSMUSG00000041920	-0.994809	0.00710759	Slc16a6
ENSMUSG00000031349	-0.985023	0.0206939	Nsdhl
ENSMUSG00000049382	-0.973337	0.000242683	Krt8
ENSMUSG00000038894	-0.962668	0.0376958	Irs2
ENSMUSG00000096606	-0.94519	0.00917944	Tpbgl
ENSMUSG00000051435	-0.939289	0.0148706	Fhad1
ENSMUSG00000040659	-0.935195	0.00107482	Efhd2
ENSMUSG00000066153	-0.933709	0.000369311	Mup21
ENSMUSG00000031150	-0.931828	0.00226461	Ccdc120
ENSMUSG00000019947	-0.930377	0.0143293	Arid5b
ENSMUSG00000000078	-0.930376	0.00574155	Klf6
ENSMUSG00000055866	-0.928437	0.00151442	Per2
ENSMUSG00000030188	-0.918244	0.049326	Magohb
ENSMUSG00000048489	-0.906953	0.00379308	8430408G22Rik
ENSMUSG00000022181	-0.904153	0.00906234	C6
ENSMUSG00000022676	-0.892291	0.0319242	Snai2
ENSMUSG00000001467	-0.860457	0.0170675	Cyp51
ENSMUSG00000022895	-0.858886	0.000439049	Ets2
ENSMUSG00000028088	-0.854967	0.000293715	Fmo5
ENSMUSG00000050069	-0.854496	0.00752275	Grem2
ENSMUSG00000021670	-0.841641	0.00903692	Hmgcr
ENSMUSG00000081988	-0.828739	0.031698	Gm15746
ENSMUSG00000030064	-0.82561	1.31019e-05	Frmd4b
ENSMUSG00000041782	-0.821537	0.029239	Lad1
ENSMUSG00000052302	-0.820424	0.0310168	Tbc1d30
ENSMUSG00000031016	-0.818326	2.9504e-05	Wee1
ENSMUSG00000042622	-0.812597	0.00132126	Maff
ENSMUSG00000090958	-0.788367	0.0310417	Lrrc32
ENSMUSG00000041220	-0.781769	0.0231235	Elovl6
ENSMUSG00000031434	-0.773662	0.0178737	Morc4
ENSMUSG00000058454	-0.773598	0.011167	Dhcr7
ENSMUSG00000019960	-0.769385	0.000417868	Dusp6
ENSMUSG00000032501	-0.766331	0.0223358	Trib1
ENSMUSG00000034674	-0.759083	0.0139131	Tdg
ENSMUSG00000042331	-0.753375	0.0370537	Specc1
ENSMUSG00000022353	-0.747892	0.0163165	Mtss1
ENSMUSG00000079477	-0.745762	0.0405863	Rab7
ENSMUSG00000058216	-0.738095	0.0414553	Gstp3
ENSMUSG00000023043	-0.72885	0.00933462	Krt18
ENSMUSG00000056501	-0.722806	0.00503577	Cebpb
ENSMUSG00000051495	-0.722292	0.022851	Irf2bp2
ENSMUSG00000020889	-0.721914	5.91881e-05	Nr1d1
ENSMUSG00000032420	-0.706687	0.0274377	Nt5e
ENSMUSG00000038418	-0.701656	0.0397316	Egr1
ENSMUSG00000105987	-0.69191	0.0385503	AI506816
ENSMUSG00000068742	-0.691891	0.00458256	Cry2
ENSMUSG00000074622	-0.690688	0.0106504	Mafb
ENSMUSG00000066441	-0.678265	0.00519851	Rdh11
ENSMUSG00000033105	-0.668681	0.0367565	Lss
ENSMUSG00000035969	-0.667041	0.0280237	Rusc2
ENSMUSG00000091387	-0.665134	0.0424246	Gcnt4
ENSMUSG00000059325	-0.665021	0.0229786	Hopx
ENSMUSG00000003555	-0.654982	0.0124781	Cyp17a1
ENSMUSG00000030342	-0.652497	0.0434674	Cd9
ENSMUSG00000035828	-0.647338	0.0467843	Pim3
ENSMUSG00000020021	-0.646094	0.00452101	Fgd6
ENSMUSG00000024378	-0.643652	0.0326245	Stard4
ENSMUSG00000026939	-0.634539	0.0381545	Tmem141
ENSMUSG00000027523	-0.633315	0.0281771	Gnas
ENSMUSG00000032515	-0.631478	0.021184	Csrnp1
ENSMUSG00000052837	-0.626763	0.000289599	Junb
ENSMUSG00000073834	-0.620558	0.0430738	Mup11
ENSMUSG00000020015	-0.619365	0.000801776	Cdk17
ENSMUSG00000036863	-0.613939	0.0359208	Syde2
ENSMUSG00000021360	-0.61337	0.024595	Gcnt2
ENSMUSG00000041959	-0.604301	0.000103721	S100a10
ENSMUSG00000028766	-0.603946	0.0329464	Alpl
ENSMUSG00000026390	-0.598285	0.0296173	Marco
ENSMUSG00000002992	-0.595804	0.0127491	Apoc2
ENSMUSG00000037111	-0.59184	0.00725366	Setd7
ENSMUSG00000020262	-0.591299	0.00168783	Adarb1
ENSMUSG00000020290	-0.587709	0.0429209	Xpo1
ENSMUSG00000035873	-0.58761	0.0351661	Pawr
ENSMUSG00000002910	-0.585507	0.0229552	Arrdc2
ENSMUSG00000020051	-0.577986	0.000474274	Pah
ENSMUSG00000018171	-0.568452	0.0108079	Vmp1
ENSMUSG00000048376	-0.568225	0.0101526	F2r
ENSMUSG00000052684	-0.56638	0.0292083	Jun
ENSMUSG00000029272	-0.566	0.00849893	Sult1e1
ENSMUSG00000001473	-0.565013	0.0259444	Tubb6
ENSMUSG00000007659	-0.56308	0.0102882	Bcl2l1
ENSMUSG00000036099	-0.556718	0.00395206	Vezt
ENSMUSG00000023150	-0.555437	0.0136655	Ivns1abp
ENSMUSG00000025153	-0.553791	0.00148125	Fasn
ENSMUSG00000053819	-0.551822	0.0468148	Camk2d
ENSMUSG00000027397	-0.551421	0.00348836	Slc20a1
ENSMUSG00000032366	-0.542893	0.0043969	Tpm1
ENSMUSG00000046711	-0.541353	0.00177797	Hmga1
ENSMUSG00000000303	-0.538697	0.0337081	Cdh1
ENSMUSG00000068566	-0.532425	0.0358984	Myadm
ENSMUSG00000079012	-0.531391	0.0306761	Serpina3m
ENSMUSG00000040435	-0.530548	0.00649956	Ppp1r15a
ENSMUSG00000011179	-0.52903	0.0147228	Odc1
ENSMUSG00000032369	-0.52146	0.0355652	Plscr1
ENSMUSG00000057228	-0.520345	0.0296827	Aadat
ENSMUSG00000038648	-0.519263	0.0132559	Creb3l2
ENSMUSG00000024146	-0.518521	0.0159591	Cript
ENSMUSG00000027261	-0.516928	0.0307971	Hao1
ENSMUSG00000026014	-0.51146	0.0118801	Raph1
ENSMUSG00000049922	-0.511014	0.0126949	Slc35c1
ENSMUSG00000015889	-0.507507	0.00204396	Lta4h
ENSMUSG00000030189	-0.505092	0.0499032	Ybx3
ENSMUSG00000021493	-0.50474	0.0310802	Pdlim7
ENSMUSG00000048706	-0.50093	0.0442638	Lurap1l
ENSMUSG00000044768	-0.50091	0.00138558	D1Ertd622e
ENSMUSG00000034220	-0.49397	0.0494422	Gpc1
ENSMUSG00000025283	-0.493346	0.00895362	Sat1
ENSMUSG00000045817	-0.486046	0.00687046	Zfp36l2
ENSMUSG00000062825	-0.484207	0.00838114	Actg1
ENSMUSG00000017707	-0.476147	0.0433334	Serinc3
ENSMUSG00000038393	-0.474664	0.00899062	Txnip
ENSMUSG00000054072	-0.466775	0.0238493	Iigp1
ENSMUSG00000037465	-0.463393	0.00997877	Klf10
ENSMUSG00000004085	-0.463182	0.0330488	Map3k20
ENSMUSG00000033386	-0.462562	0.0495111	Frrs1
ENSMUSG00000024978	-0.455598	0.0112105	Gpam
ENSMUSG00000024818	-0.454437	0.0479831	Slc25a45
ENSMUSG00000024140	-0.444631	0.0280743	Epas1
ENSMUSG00000015932	-0.442275	0.00162315	Dstn
ENSMUSG00000032497	-0.439224	0.00607199	Lrrfip2
ENSMUSG00000036918	-0.431778	0.0499712	Ttc7
ENSMUSG00000017929	-0.426356	0.0317662	B4galt5
ENSMUSG00000024190	-0.421576	0.00236737	Dusp1
ENSMUSG00000053560	-0.420179	0.0232604	Ier2
ENSMUSG00000038508	-0.419768	0.0496202	Gdf15
ENSMUSG00000034926	-0.409551	0.0469244	Dhcr24
ENSMUSG00000045374	0.412946	0.0379538	Wdr81
ENSMUSG00000039450	0.423392	0.0309541	Dcxr
ENSMUSG00000020919	0.435952	0.04312	Stat5b
ENSMUSG00000021236	0.44335	0.0280271	Entpd5
ENSMUSG00000018427	0.444679	0.03761	Ypel2
ENSMUSG00000073147	0.448457	0.0497343	5031425E22Rik
ENSMUSG00000069922	0.465905	0.0400649	Ces3a
ENSMUSG00000052632	0.470578	0.0335227	Asap2
ENSMUSG00000028863	0.475732	0.0385496	Meaf6
ENSMUSG00000000275	0.476824	0.0125212	Trim25
ENSMUSG00000056966	0.489061	0.0487698	Gjc3
ENSMUSG00000031788	0.491567	0.0379365	Kifc3
ENSMUSG00000037254	0.491603	0.0246889	Itih2
ENSMUSG00000066319	0.502611	0.0232502	Rtp3
ENSMUSG00000061353	0.506978	0.0268499	Cxcl12
ENSMUSG00000025260	0.510015	0.0225349	Hsd17b10
ENSMUSG00000024887	0.524273	0.0397955	Asah2
ENSMUSG00000052062	0.529205	0.0248827	Pard3b
ENSMUSG00000034837	0.531089	0.0419337	Gnat1
ENSMUSG00000042248	0.531566	0.0330388	Cyp2c37
ENSMUSG00000026489	0.531907	0.0201172	Coq8a
ENSMUSG00000031147	0.538767	0.0251842	Magix
ENSMUSG00000021884	0.547953	0.00810188	Hacl1
ENSMUSG00000101939	0.550418	0.00715636	Gm28438
ENSMUSG00000086628	0.557	0.0108815	Gm16157
ENSMUSG00000046532	0.568777	0.0427474	Ar
ENSMUSG00000032724	0.570139	0.00417457	Abtb2
ENSMUSG00000039202	0.572356	0.0140561	Abhd2
ENSMUSG00000027259	0.57664	0.036149	Adal
ENSMUSG00000020038	0.588073	0.0189173	Cry1
ENSMUSG00000055116	0.588879	0.0225839	Arntl
ENSMUSG00000040706	0.58979	0.0261576	Agmat
ENSMUSG00000042453	0.591265	0.0238907	Reln
ENSMUSG00000026272	0.5995	0.000325048	Agxt
ENSMUSG00000036655	0.603546	0.0431471	Colec11
ENSMUSG00000039395	0.609979	0.00620619	Mreg
ENSMUSG00000020620	0.625402	0.00234396	Abca8b
ENSMUSG00000015357	0.629534	1.2794e-06	Clpx
ENSMUSG00000028150	0.654543	0.0159712	Rorc
ENSMUSG00000033318	0.663632	0.00808207	Gstt2
ENSMUSG00000010025	0.673949	0.0471189	Aldh3a2
ENSMUSG00000097729	0.679382	0.011579	2310015A10Rik
ENSMUSG00000005677	0.684397	0.00604121	Nr1i3
ENSMUSG00000090555	0.68998	0.0130847	Gm8893
ENSMUSG00000023017	0.69086	0.0343559	Asic1
ENSMUSG00000005413	0.691427	0.00638738	Hmox1
ENSMUSG00000030237	0.701648	0.00770669	Slco1a4
ENSMUSG00000000142	0.704921	0.0140028	Axin2
ENSMUSG00000019768	0.714059	0.0227633	Esr1
ENSMUSG00000020644	0.720876	0.0427782	Id2
ENSMUSG00000057400	0.731691	0.0043384	Ces1c
ENSMUSG00000003053	0.748457	0.0105266	Cyp2c29
ENSMUSG00000030934	0.752752	0.0158048	Oat
ENSMUSG00000053279	0.761987	0.0102507	Aldh1a1
ENSMUSG00000022332	0.764454	0.0222845	Khdrbs3
ENSMUSG00000045680	0.781181	0.0313823	Tcf21
ENSMUSG00000071551	0.782051	0.0344336	Akr1c19
ENSMUSG00000066072	0.795262	0.0298815	Cyp4a10
ENSMUSG00000005674	0.799065	0.0187766	Tomm40l
ENSMUSG00000069825	0.805921	0.025843	Spata22
ENSMUSG00000032898	0.830217	0.0240533	Fbxo21
ENSMUSG00000056148	0.834908	0.0231162	Rdh9
ENSMUSG00000039323	0.837307	0.0452797	Igfbp2
ENSMUSG00000033207	0.841213	0.00658489	Mamdc2
ENSMUSG00000026950	0.86674	0.0459119	Neb
ENSMUSG00000021281	0.875619	0.0318006	Tnfaip2
ENSMUSG00000086213	0.929612	0.0222475	A330040F15Rik
ENSMUSG00000019232	0.951411	0.0214042	Etnppl
ENSMUSG00000003623	0.954567	0.0161945	Crot
ENSMUSG00000078964	0.967971	7.53785e-06	Ces1b
ENSMUSG00000032392	0.973126	0.000393481	Parp16
ENSMUSG00000022853	0.985104	0.00992501	Ehhadh
ENSMUSG00000070332	0.986266	0.019732	Trim80
ENSMUSG00000020175	0.986927	0.0333172	Rab36
ENSMUSG00000033107	1.00581	0.000812602	Rnf125
ENSMUSG00000050445	1.01112	0.0012525	Cyp8b1
ENSMUSG00000029718	1.03613	0.0145419	Pcolce
ENSMUSG00000099338	1.07857	0.00712873	2810030D12Rik
ENSMUSG00000074639	1.07957	0.00038181	Rdh16f2
ENSMUSG00000070690	1.08564	0.0279131	5830473C10Rik
ENSMUSG00000079164	1.08585	0.00682841	Tlr5
ENSMUSG00000049907	1.11256	0.0182922	Rasl11b
ENSMUSG00000005268	1.13401	0.005966	Prlr
ENSMUSG00000026185	1.14227	0.00969512	Igfbp5
ENSMUSG00000038768	1.16657	0.0385989	9130409I23Rik
ENSMUSG00000075025	1.19624	0.0127543	Gm10804
ENSMUSG00000069456	1.21606	0.0130166	Rdh16
ENSMUSG00000055782	1.23369	0.0331576	Abcd2
ENSMUSG00000056973	1.30419	0.00378892	Ces1d
ENSMUSG00000026610	1.3098	0.0277046	Esrrg
ENSMUSG00000073421	1.57788	0.00246863	H2-Ab1
ENSMUSG00000030257	1.71627	3.07045e-11	Srgap3
ENSMUSG00000052485	1.71643	0.00114531	Tmem171
ENSMUSG00000025197	1.72236	0.000233445	Cyp2c44
ENSMUSG00000040998	1.82416	0.00790105	Npnt
ENSMUSG00000036594	1.88187	0.0145609	H2-Aa
ENSMUSG00000024610	2.05407	4.04251e-05	Cd74
ENSMUSG00000060586	2.25524	0.00353703	H2-Eb1
ENSMUSG00000029417	2.38511	0.0243441	Cxcl9
ENSMUSG00000080893	6.34613	1.20141e-19	Gm15920
ENSMUSG00000085666	7.11404	1.21088e-06	Gm9855

## Sheet: Cort liver E47ko
Ensembl gene	log2 Fold Change	p-value	MGI symbol
ENSMUSG00000040660	-6.38255	0.000331554	Cyp2b9
ENSMUSG00000028664	-4.09535	2.31418e-06	Ephb2
ENSMUSG00000050359	-4.05035	1.62226e-12	Sprr1a
ENSMUSG00000034634	-4.01805	3.2658e-10	Ly6d
ENSMUSG00000074254	-3.7308	0.000731118	Cyp2a4
ENSMUSG00000029816	-3.22454	2.05451e-05	Gpnmb
ENSMUSG00000029272	-2.99383	8.28711e-05	Sult1e1
ENSMUSG00000053168	-2.65028	3.71905e-06	9030619P08Rik
ENSMUSG00000067656	-2.53022	0.00029926	Slc22a27
ENSMUSG00000091867	-2.51776	0.000977711	Cyp2a22
ENSMUSG00000022947	-2.46067	9.66106e-13	Cbr3
ENSMUSG00000040809	-2.30464	5.47734e-09	Chil3
ENSMUSG00000004038	-2.19251	1.94666e-19	Gstm3
ENSMUSG00000020037	-2.16295	8.39493e-09	Rfx4
ENSMUSG00000106069	-2.15109	7.99737e-09	Gm6135
ENSMUSG00000045502	-2.0857	8.69982e-05	Hcar2
ENSMUSG00000035186	-1.99978	9.42905e-05	Ubd
ENSMUSG00000006398	-1.954	0.000936337	Cdc20
ENSMUSG00000026691	-1.93598	0.0398121	Fmo3
ENSMUSG00000074183	-1.92627	0.00185955	Gsta1
ENSMUSG00000049493	-1.88495	4.64017e-07	Pls1
ENSMUSG00000045934	-1.87854	1.1192e-14	Mtmr11
ENSMUSG00000074179	-1.86946	0.000119904	Gm10639
ENSMUSG00000037139	-1.86473	0.00577836	Myom3
ENSMUSG00000037419	-1.85103	5.06352e-16	Endod1
ENSMUSG00000049109	-1.84794	0.0107807	Themis
ENSMUSG00000049723	-1.81612	2.45473e-08	Mmp12
ENSMUSG00000032080	-1.81153	3.46222e-20	Apoa4
ENSMUSG00000021208	-1.78761	9.38118e-09	Ifi27l2b
ENSMUSG00000102813	-1.78534	1.03875e-07	Gm37795
ENSMUSG00000029188	-1.78451	2.02613e-05	Slc34a2
ENSMUSG00000031150	-1.74545	2.13377e-17	Ccdc120
ENSMUSG00000024640	-1.72993	2.27315e-05	Psat1
ENSMUSG00000041219	-1.67511	6.80726e-08	Arhgap11a
ENSMUSG00000092008	-1.66812	0.0333601	Cyp2c69
ENSMUSG00000002944	-1.59538	0.00163424	Cd36
ENSMUSG00000012187	-1.57424	0.000369897	Mogat1
ENSMUSG00000064246	-1.56516	0.00153547	Chil1
ENSMUSG00000027699	-1.56011	0.000417603	Ect2
ENSMUSG00000031271	-1.54539	3.1767e-10	Serpina7
ENSMUSG00000017002	-1.54207	4.00099e-05	Slpi
ENSMUSG00000028712	-1.5203	0.00034491	Cyp4a31
ENSMUSG00000028555	-1.50675	1.52828e-10	Ttc39a
ENSMUSG00000035385	-1.49973	0.048506	Ccl2
ENSMUSG00000019577	-1.45678	0.018996	Pdk4
ENSMUSG00000001228	-1.45513	4.05179e-05	Uhrf1
ENSMUSG00000040562	-1.44735	1.37957e-13	Gstm2
ENSMUSG00000035439	-1.43089	1.41416e-06	Haus8
ENSMUSG00000025003	-1.42749	1.50989e-05	Cyp2c39
ENSMUSG00000026822	-1.42089	0.00165436	Lcn2
ENSMUSG00000031963	-1.40372	0.0016922	Bmper
ENSMUSG00000021226	-1.38893	0.00364364	Acot2
ENSMUSG00000030827	-1.38831	1.65145e-07	Fgf21
ENSMUSG00000079507	-1.38635	1.14333e-05	H2-Q1
ENSMUSG00000031765	-1.38346	0.00397067	Mt1
ENSMUSG00000048368	-1.38037	1.25217e-10	Omd
ENSMUSG00000104445	-1.37799	0.000367645	Rhbg
ENSMUSG00000061540	-1.37341	9.90309e-08	Orm2
ENSMUSG00000068220	-1.37047	1.6829e-06	Lgals1
ENSMUSG00000032231	-1.36654	4.16819e-10	Anxa2
ENSMUSG00000026981	-1.36416	0.000166407	Il1rn
ENSMUSG00000025912	-1.35689	0.000320317	Mybl1
ENSMUSG00000022340	-1.3439	0.00433391	Sybu
ENSMUSG00000020684	-1.34104	0.00460695	Rasl10b
ENSMUSG00000049303	-1.30659	2.13696e-06	Syt12
ENSMUSG00000019942	-1.30037	0.00169734	Cdk1
ENSMUSG00000030800	-1.29584	2.29419e-09	Prss8
ENSMUSG00000034674	-1.28536	1.03678e-19	Tdg
ENSMUSG00000034674	-1.28536	1.03678e-19	Tdg
ENSMUSG00000061292	-1.27804	1.0012e-11	Cyp3a59
ENSMUSG00000026494	-1.27061	1.66563e-06	Kif26b
ENSMUSG00000003779	-1.26178	0.00269131	Kif20a
ENSMUSG00000048503	-1.25665	0.000280834	Tmem136
ENSMUSG00000090175	-1.24901	0.00230562	Ugt1a9
ENSMUSG00000057465	-1.24751	0.00318674	Saa2
ENSMUSG00000002068	-1.23756	9.88725e-05	Ccne1
ENSMUSG00000085873	-1.23446	0.000276	Ttc39aos1
ENSMUSG00000022096	-1.21973	2.44332e-05	Hr
ENSMUSG00000030302	-1.21571	4.555e-07	Atp2b2
ENSMUSG00000074634	-1.20738	0.00162045	Tmem267
ENSMUSG00000051225	-1.20002	0.00128536	Fam83a
ENSMUSG00000002297	-1.19617	7.7363e-05	Dbf4
ENSMUSG00000060639	-1.1916	4.30508e-12	Hist1h4i
ENSMUSG00000030762	-1.18719	3.99484e-10	Aqp8
ENSMUSG00000031637	-1.18175	0.000461229	Lrp2bp
ENSMUSG00000042010	-1.17818	8.43263e-09	Acacb
ENSMUSG00000031349	-1.1743	1.45327e-14	Nsdhl
ENSMUSG00000025453	-1.16407	3.35214e-06	Nnt
ENSMUSG00000063146	-1.16169	1.8851e-07	Clip2
ENSMUSG00000057614	-1.15263	1.14324e-05	Gnai1
ENSMUSG00000032332	-1.13879	2.24832e-06	Col12a1
ENSMUSG00000039109	-1.13652	0.00187519	F13a1
ENSMUSG00000069601	-1.1316	1.1542e-05	Ank3
ENSMUSG00000027907	-1.13078	7.53125e-05	S100a11
ENSMUSG00000027712	-1.12016	1.02357e-09	Anxa5
ENSMUSG00000022129	-1.11918	2.69903e-08	Dct
ENSMUSG00000027961	-1.11094	2.28251e-05	Lrrc39
ENSMUSG00000005233	-1.10215	2.03922e-07	Spc25
ENSMUSG00000020142	-1.09343	5.10531e-07	Slc1a4
ENSMUSG00000099889	-1.09013	0.000588035	Mrgprb11-ps
ENSMUSG00000052396	-1.08678	0.00220486	Mogat2
ENSMUSG00000038943	-1.08337	0.0219419	Prc1
ENSMUSG00000003555	-1.0652	0.00483284	Cyp17a1
ENSMUSG00000001313	-1.06289	2.23795e-19	Rnd2
ENSMUSG00000033685	-1.05971	2.24203e-11	Ucp2
ENSMUSG00000030278	-1.05617	0.0230607	Cidec
ENSMUSG00000056671	-1.05581	0.00148524	Prelid2
ENSMUSG00000038508	-1.05322	3.03649e-06	Gdf15
ENSMUSG00000022951	-1.03659	3.1271e-05	Rcan1
ENSMUSG00000087132	-1.0336	0.00340405	A930001C03Rik
ENSMUSG00000093930	-1.03156	1.79082e-18	Hmgcs1
ENSMUSG00000021798	-1.03155	0.0142258	Ldb3
ENSMUSG00000034853	-1.02081	2.74224e-05	Acot11
ENSMUSG00000032245	-1.01412	0.000689789	Cln6
ENSMUSG00000023992	-1.00374	0.000407056	Trem2
ENSMUSG00000021365	-1.00046	0.000158049	Nedd9
ENSMUSG00000026390	-0.998712	0.000984	Marco
ENSMUSG00000062545	-0.996317	0.0308555	Tlr12
ENSMUSG00000028278	-0.994601	8.83625e-06	Rragd
ENSMUSG00000079442	-0.990905	2.76087e-05	St6galnac4
ENSMUSG00000025875	-0.989788	3.9443e-08	Tspan17
ENSMUSG00000018459	-0.989731	1.06637e-07	Slc13a3
ENSMUSG00000025351	-0.989541	4.39025e-07	Cd63
ENSMUSG00000023828	-0.988089	3.28713e-07	Slc22a3
ENSMUSG00000050335	-0.987493	0.000300045	Lgals3
ENSMUSG00000058672	-0.976525	3.98384e-06	Tubb2a
ENSMUSG00000086813	-0.969173	0.0120786	Gm13657
ENSMUSG00000032440	-0.960847	1.37926e-07	Tgfbr2
ENSMUSG00000027459	-0.96042	6.63155e-06	Fam110a
ENSMUSG00000040502	-0.959938	0.00102099	March9
ENSMUSG00000061132	-0.959646	0.0365609	Blnk
ENSMUSG00000104713	-0.953075	0.00418529	Gbp6
ENSMUSG00000034785	-0.952243	1.2591e-05	Dio1
ENSMUSG00000026622	-0.952179	6.8366e-06	Nek2
ENSMUSG00000031434	-0.951329	2.09211e-07	Morc4
ENSMUSG00000037594	-0.951184	0.00021192	BC022687
ENSMUSG00000024810	-0.94952	0.000227892	Il33
ENSMUSG00000018983	-0.947798	0.00247912	E2f2
ENSMUSG00000018648	-0.943738	0.000217444	Dusp14
ENSMUSG00000105987	-0.943605	1.26942e-05	AI506816
ENSMUSG00000043079	-0.937452	7.27577e-11	Synpo
ENSMUSG00000030401	-0.937419	0.00152978	Rtn2
ENSMUSG00000096768	-0.932294	0.0204936	Erdr1
ENSMUSG00000028873	-0.922375	0.0109854	Cdca8
ENSMUSG00000002835	-0.921312	0.00778894	Chaf1a
ENSMUSG00000024924	-0.92109	0.0114418	Vldlr
ENSMUSG00000057440	-0.919991	7.75253e-05	Mpp7
ENSMUSG00000060548	-0.919284	0.000671882	Tnfrsf19
ENSMUSG00000005410	-0.910124	0.0116392	Mcm5
ENSMUSG00000032808	-0.905171	7.60236e-05	Cyp2c38
ENSMUSG00000023905	-0.905072	0.00210108	Tnfrsf12a
ENSMUSG00000020272	-0.904195	6.96405e-07	Stk10
ENSMUSG00000030852	-0.900058	7.62726e-05	Tacc2
ENSMUSG00000082676	-0.897444	0.0155645	Gm11843
ENSMUSG00000021336	-0.891118	1.72399e-05	Slc17a4
ENSMUSG00000031906	-0.888853	0.000257813	Smpd3
ENSMUSG00000107198	-0.887699	0.000110881	Gm19619
ENSMUSG00000097654	-0.882834	0.0377986	Gm26714
ENSMUSG00000022385	-0.881626	0.00756994	Gtse1
ENSMUSG00000032849	-0.878299	0.00373516	Abcc4
ENSMUSG00000037379	-0.877787	2.21519e-06	Spon2
ENSMUSG00000056737	-0.876765	5.88046e-05	Capg
ENSMUSG00000043740	-0.875036	0.00321137	B430306N03Rik
ENSMUSG00000092920	-0.874425	0.0315736	Mirt2
ENSMUSG00000071719	-0.866856	0.0186845	Tmem28
ENSMUSG00000047409	-0.845527	0.00135241	Ctdspl
ENSMUSG00000002324	-0.843747	0.00103862	Rec8
ENSMUSG00000025287	-0.838824	2.54427e-06	Acot9
ENSMUSG00000044968	-0.831265	5.74581e-05	Napepld
ENSMUSG00000028961	-0.828146	3.2013e-08	Pgd
ENSMUSG00000027811	-0.827902	0.0201795	4930579G24Rik
ENSMUSG00000078963	-0.827447	0.00885479	Hsbp1l1
ENSMUSG00000061825	-0.82468	0.00117932	Ces2c
ENSMUSG00000105837	-0.824291	0.00402959	Gm35986
ENSMUSG00000020882	-0.822851	0.00618791	Cacnb1
ENSMUSG00000042331	-0.822742	0.00335089	Specc1
ENSMUSG00000029822	-0.816267	0.0193666	Osbpl3
ENSMUSG00000041653	-0.815913	0.0312679	Pnpla3
ENSMUSG00000000078	-0.809946	0.000140644	Klf6
ENSMUSG00000038400	-0.807141	0.0020206	Pmepa1
ENSMUSG00000006218	-0.806348	8.25123e-05	Fam131c
ENSMUSG00000020099	-0.8062	3.18958e-05	Unc5b
ENSMUSG00000040111	-0.803728	0.000246546	Gramd1b
ENSMUSG00000032997	-0.803304	2.1028e-08	Chpf
ENSMUSG00000023259	-0.800624	0.000521893	Slc26a6
ENSMUSG00000071713	-0.799241	0.002602	Csf2rb
ENSMUSG00000058258	-0.795485	0.00381192	Idi1
ENSMUSG00000028339	-0.794878	0.0146938	Col15a1
ENSMUSG00000001506	-0.794327	0.0113984	Col1a1
ENSMUSG00000032420	-0.792536	0.00545105	Nt5e
ENSMUSG00000051146	-0.789267	3.00898e-06	Camk2n2
ENSMUSG00000030137	-0.781913	0.000640344	Tuba8
ENSMUSG00000044378	-0.77698	0.00419439	Slc15a5
ENSMUSG00000040722	-0.776965	2.43459e-05	Scamp5
ENSMUSG00000024130	-0.776555	2.59381e-07	Abca3
ENSMUSG00000044367	-0.771857	0.0199419	Slc16a13
ENSMUSG00000057969	-0.768822	0.000119585	Sema3b
ENSMUSG00000039157	-0.765119	0.000108991	Fam102a
ENSMUSG00000030643	-0.763031	0.00803454	Rab30
ENSMUSG00000005397	-0.761301	7.51409e-05	Nid1
ENSMUSG00000029417	-0.758743	0.00287564	Cxcl9
ENSMUSG00000020656	-0.758367	0.0103515	Grhl1
ENSMUSG00000001467	-0.758205	6.43238e-05	Cyp51
ENSMUSG00000038349	-0.758165	0.0239755	Plcl1
ENSMUSG00000033676	-0.758044	0.0105509	Gabrb3
ENSMUSG00000027333	-0.755252	0.000149807	Smox
ENSMUSG00000067144	-0.752265	0.00642875	Slc22a7
ENSMUSG00000026890	-0.751583	0.00177765	Lhx6
ENSMUSG00000015711	-0.745592	1.45511e-05	Prune1
ENSMUSG00000097124	-0.745415	0.010608	A530020G20Rik
ENSMUSG00000051682	-0.743754	0.00525442	Treml4
ENSMUSG00000027820	-0.742773	5.7335e-05	Mme
ENSMUSG00000040663	-0.738936	0.00450056	Clcf1
ENSMUSG00000050122	-0.734872	0.0456752	Vwa3b
ENSMUSG00000027536	-0.73347	5.95692e-05	Chmp4c
ENSMUSG00000058613	-0.733352	0.0484089	Cyp2d41-ps
ENSMUSG00000020083	-0.728783	0.0200539	2010107G23Rik
ENSMUSG00000037499	-0.726601	8.39796e-05	Nenf
ENSMUSG00000022790	-0.725777	1.16453e-07	Igsf11
ENSMUSG00000024411	-0.724956	4.98935e-06	Aqp4
ENSMUSG00000064247	-0.721464	0.0326399	Plcxd1
ENSMUSG00000030095	-0.721156	1.22626e-05	Tmem43
ENSMUSG00000040584	-0.717885	0.000119077	Abcb1a
ENSMUSG00000029763	-0.716785	2.56053e-06	Exoc4
ENSMUSG00000026956	-0.71636	0.000959556	Uap1l1
ENSMUSG00000029910	-0.715607	0.00139023	Mad2l1
ENSMUSG00000023805	-0.712842	0.000962944	Synj2
ENSMUSG00000033287	-0.712454	1.01498e-07	Kctd17
ENSMUSG00000028378	-0.71101	0.000930818	Ptgr1
ENSMUSG00000019235	-0.708697	0.00137608	Rps6kl1
ENSMUSG00000022178	-0.708048	0.00207338	Ajuba
ENSMUSG00000002983	-0.705822	0.0450881	Relb
ENSMUSG00000026628	-0.699044	0.0426277	Atf3
ENSMUSG00000027562	-0.695443	9.61918e-06	Car2
ENSMUSG00000099632	-0.694306	0.0123779	2900093K20Rik
ENSMUSG00000019139	-0.693832	0.000301393	Isyna1
ENSMUSG00000034591	-0.693501	4.40028e-05	Slc41a2
ENSMUSG00000019796	-0.692551	0.00283594	Lrp11
ENSMUSG00000043895	-0.69194	0.0116132	S1pr2
ENSMUSG00000030254	-0.68913	0.0117243	Rad18
ENSMUSG00000027490	-0.688137	2.29447e-07	E2f1
ENSMUSG00000039878	-0.68797	0.000655907	Slc39a5
ENSMUSG00000050503	-0.685698	0.0198802	Fbxl22
ENSMUSG00000041112	-0.680278	0.00801652	Elmo1
ENSMUSG00000042826	-0.678724	0.0473386	Fgf11
ENSMUSG00000047746	-0.676837	0.00361226	Fbxo40
ENSMUSG00000039099	-0.676035	0.0166244	Wdr93
ENSMUSG00000034613	-0.675113	0.00288077	Ppm1h
ENSMUSG00000037020	-0.674615	0.000173844	Wdr62
ENSMUSG00000041959	-0.67271	5.50483e-10	S100a10
ENSMUSG00000002870	-0.672055	0.0045612	Mcm2
ENSMUSG00000034593	-0.671557	0.0249119	Myo5a
ENSMUSG00000045751	-0.668347	0.00567247	Mms22l
ENSMUSG00000029096	-0.668325	0.000462835	Htra3
ENSMUSG00000097039	-0.667365	0.0329493	Pvt1
ENSMUSG00000026853	-0.666228	3.25017e-05	Crat
ENSMUSG00000021838	-0.665738	0.0246896	Samd4
ENSMUSG00000015850	-0.660537	0.0062721	Adamtsl4
ENSMUSG00000070639	-0.659004	0.0297529	Lrrc8b
ENSMUSG00000002992	-0.658771	2.78115e-07	Apoc2
ENSMUSG00000022762	-0.658343	0.00570762	Ncam2
ENSMUSG00000045679	-0.657586	0.0351668	Pqlc3
ENSMUSG00000037541	-0.65386	0.00233407	Shank2
ENSMUSG00000029161	-0.653756	0.030612	Cgref1
ENSMUSG00000036330	-0.652385	0.000469379	Slc18a1
ENSMUSG00000060923	-0.652023	0.00664471	Acyp2
ENSMUSG00000030208	-0.651911	0.00881478	Emp1
ENSMUSG00000036957	-0.650864	3.12115e-05	Lrfn3
ENSMUSG00000031604	-0.648593	0.0105328	Msmo1
ENSMUSG00000015094	-0.647238	1.67882e-05	Npdc1
ENSMUSG00000040322	-0.646938	0.0208775	Slc25a24
ENSMUSG00000029403	-0.643705	2.47627e-05	Cdkl2
ENSMUSG00000003273	-0.643143	0.00287441	Car11
ENSMUSG00000094156	-0.642605	0.00504214	Sult2a7
ENSMUSG00000025500	-0.641933	0.00029005	Lmntd2
ENSMUSG00000035725	-0.63976	0.000336719	Prkx
ENSMUSG00000023505	-0.638952	0.0414094	Cdca3
ENSMUSG00000060791	-0.637661	2.55056e-05	Gmfg
ENSMUSG00000006014	-0.636579	0.00563629	Prg4
ENSMUSG00000032081	-0.634933	7.8188e-09	Apoc3
ENSMUSG00000028494	-0.633807	0.00616867	Plin2
ENSMUSG00000025586	-0.631578	0.00160447	Cpeb1
ENSMUSG00000022893	-0.62985	0.00249652	Adamts1
ENSMUSG00000028832	-0.62937	0.000122899	Stmn1
ENSMUSG00000001473	-0.62767	1.05589e-05	Tubb6
ENSMUSG00000039865	-0.625989	0.00169713	Slc44a3
ENSMUSG00000054428	-0.625419	0.00272811	Atpif1
ENSMUSG00000028766	-0.62329	3.20714e-05	Alpl
ENSMUSG00000015085	-0.620271	0.0144025	Entpd2
ENSMUSG00000031502	-0.620058	0.00010482	Col4a1
ENSMUSG00000037126	-0.619984	0.0351546	Psd
ENSMUSG00000070997	-0.618882	0.0289053	1700055D18Rik
ENSMUSG00000047037	-0.613724	0.0313585	Nipa1
ENSMUSG00000018339	-0.613417	0.000154165	Gpx3
ENSMUSG00000037638	-0.612715	0.020589	Zbtb42
ENSMUSG00000070003	-0.611867	0.00996071	Ssbp4
ENSMUSG00000004032	-0.610355	0.000704222	Gstm5
ENSMUSG00000041773	-0.609094	0.0113159	Enc1
ENSMUSG00000028698	-0.608604	0.0171217	Pik3r3
ENSMUSG00000021699	-0.60827	0.0498697	Pde4d
ENSMUSG00000069170	-0.607804	0.00133349	Adgrv1
ENSMUSG00000018774	-0.607483	0.00287518	Cd68
ENSMUSG00000041654	-0.607475	7.49132e-06	Slc39a11
ENSMUSG00000051483	-0.605585	4.03849e-05	Cbr1
ENSMUSG00000019590	-0.605272	0.000481364	Cyb561
ENSMUSG00000029385	-0.605142	0.00674896	Ccng2
ENSMUSG00000023073	-0.604732	0.00113631	Slc10a2
ENSMUSG00000002058	-0.60361	0.00143525	Unc119
ENSMUSG00000002059	-0.602094	0.00423237	Rab34
ENSMUSG00000021185	-0.600998	0.000102345	9030617O03Rik
ENSMUSG00000036478	-0.599919	8.0834e-05	Btg1
ENSMUSG00000031776	-0.599894	0.00348977	Arl2bp
ENSMUSG00000003992	-0.599634	0.0229565	Ssbp2
ENSMUSG00000028671	-0.599489	0.0377104	Gale
ENSMUSG00000043421	-0.597975	0.0204814	Hilpda
ENSMUSG00000067924	-0.596637	0.00329688	Cxx1b
ENSMUSG00000041845	-0.595168	0.00137025	Rhod
ENSMUSG00000026043	-0.595106	0.024083	Col3a1
ENSMUSG00000040747	-0.59376	0.0103883	Cd53
ENSMUSG00000022594	-0.592743	0.00996511	Lynx1
ENSMUSG00000044254	-0.591532	0.0158072	Pcsk9
ENSMUSG00000028893	-0.591126	0.0145921	Sesn2
ENSMUSG00000022003	-0.586191	0.0012815	Slc25a30
ENSMUSG00000034926	-0.585269	2.77822e-05	Dhcr24
ENSMUSG00000069806	-0.5831	0.0294703	Cacng7
ENSMUSG00000031451	-0.580814	0.015859	Gas6
ENSMUSG00000040158	-0.579768	0.00164383	Tax1bp3
ENSMUSG00000059327	-0.579195	0.00895662	Eda
ENSMUSG00000025037	-0.578269	4.52687e-09	Maoa
ENSMUSG00000035184	-0.578179	0.00115598	Fam124a
ENSMUSG00000037313	-0.578029	0.0474719	Tacc3
ENSMUSG00000062563	-0.576324	0.0114086	Cys1
ENSMUSG00000034993	-0.574247	2.20124e-06	Vat1
ENSMUSG00000032802	-0.573833	0.000187891	Srxn1
ENSMUSG00000097417	-0.573139	0.0435398	Gm26669
ENSMUSG00000025656	-0.573047	0.00833109	Arhgef9
ENSMUSG00000029314	-0.57274	0.0412947	Gpat3
ENSMUSG00000030545	-0.571959	0.000213255	Pex11a
ENSMUSG00000048279	-0.571102	0.0345921	Sacs
ENSMUSG00000022965	-0.570011	0.000199489	Ifngr2
ENSMUSG00000035397	-0.569323	0.012819	Klf16
ENSMUSG00000093661	-0.568391	0.0147274	Eif4e3
ENSMUSG00000028195	-0.568297	0.0452978	Cyr61
ENSMUSG00000042429	-0.564861	0.000180099	Adora1
ENSMUSG00000060407	-0.562056	7.16442e-09	Cyp2a12
ENSMUSG00000039960	-0.560529	0.0034712	Rhou
ENSMUSG00000052560	-0.557801	0.00406462	Cpne8
ENSMUSG00000020766	-0.555055	8.24283e-06	Galk1
ENSMUSG00000026405	-0.55398	1.11441e-09	C4bp
ENSMUSG00000027890	-0.553047	1.76956e-06	Gstm4
ENSMUSG00000016559	-0.55278	9.72092e-10	H3f3b
ENSMUSG00000016559	-0.55278	9.72092e-10	H3f3b
ENSMUSG00000016559	-0.55278	9.72092e-10	H3f3b
ENSMUSG00000060317	-0.55194	2.17855e-06	Acnat2
ENSMUSG00000074649	-0.551375	4.8638e-05	BC029722
ENSMUSG00000038495	-0.550741	0.000275245	Otud7b
ENSMUSG00000024403	-0.550696	0.00174458	Atp6v1g2
ENSMUSG00000024542	-0.549063	0.00785305	Cep192
ENSMUSG00000032418	-0.548788	5.24011e-05	Me1
ENSMUSG00000035640	-0.548468	0.0422744	Cbarp
ENSMUSG00000030556	-0.546882	0.00140743	Lrrc28
ENSMUSG00000024863	-0.542313	0.000638109	Mbl2
ENSMUSG00000049804	-0.54143	0.0123905	Armcx4
ENSMUSG00000020282	-0.54126	0.00112195	Rhbdf1
ENSMUSG00000049721	-0.540089	0.0074027	Gal3st1
ENSMUSG00000018931	-0.539064	0.0147341	Natd1
ENSMUSG00000049327	-0.538331	4.04254e-05	Kmt5a
ENSMUSG00000027995	-0.537527	0.00975976	Tlr2
ENSMUSG00000039196	-0.537274	9.38295e-05	Orm1
ENSMUSG00000028456	-0.536627	0.000168828	Unc13b
ENSMUSG00000027792	-0.535123	0.000233288	Bche
ENSMUSG00000024885	-0.533178	0.00688955	Aldh3b1
ENSMUSG00000036099	-0.533063	0.000140905	Vezt
ENSMUSG00000064254	-0.532318	0.00144346	Ethe1
ENSMUSG00000031024	-0.530409	0.00759149	St5
ENSMUSG00000074802	-0.530409	0.0453456	Gas2l3
ENSMUSG00000023175	-0.52941	3.28086e-06	Bsg
ENSMUSG00000027111	-0.527767	0.0301669	Itga6
ENSMUSG00000025572	-0.52755	0.000243838	Tmc6
ENSMUSG00000075706	-0.527442	5.75278e-05	Gpx4
ENSMUSG00000034538	-0.526252	0.0481603	Zfp418
ENSMUSG00000026385	-0.524577	3.91491e-07	Dbi
ENSMUSG00000017176	-0.523889	0.0471238	Nt5c3b
ENSMUSG00000056394	-0.522096	0.00852086	Lig1
ENSMUSG00000086040	-0.521014	0.00488092	Wipf3
ENSMUSG00000020458	-0.519966	0.00103313	Rtn4
ENSMUSG00000004677	-0.519878	0.00146283	Myo9b
ENSMUSG00000025213	-0.518562	0.0230055	Kazald1
ENSMUSG00000046826	-0.518546	0.00196954	Fam187b
ENSMUSG00000005447	-0.518367	0.0136337	Pafah1b3
ENSMUSG00000028211	-0.51755	0.0121711	Trp53inp1
ENSMUSG00000003849	-0.51716	4.46545e-05	Nqo1
ENSMUSG00000029674	-0.51704	0.0274942	Limk1
ENSMUSG00000042082	-0.515965	8.85137e-05	Arsb
ENSMUSG00000031886	-0.515291	0.00076364	Ces2e
ENSMUSG00000026688	-0.514828	4.36417e-05	Mgst3
ENSMUSG00000084819	-0.513789	0.0300923	Gm11967
ENSMUSG00000000552	-0.511735	0.00178644	Zfp385a
ENSMUSG00000051579	-0.510544	2.90542e-06	Tceal8
ENSMUSG00000040350	-0.509794	0.000337882	Trim7
ENSMUSG00000005547	-0.508734	0.000991996	Cyp2a5
ENSMUSG00000025225	-0.506803	0.00711723	Nfkb2
ENSMUSG00000027663	-0.506785	0.000192935	Zmat3
ENSMUSG00000057738	-0.506523	4.76044e-06	Sptan1
ENSMUSG00000003644	-0.506221	0.00626292	Rps6ka1
ENSMUSG00000030811	-0.504879	0.00106922	Fbxl19
ENSMUSG00000038387	-0.504678	0.000189095	Rras
ENSMUSG00000050052	-0.50467	0.00133557	Tdrp
ENSMUSG00000066441	-0.504225	5.32054e-05	Rdh11
ENSMUSG00000024143	-0.504104	0.0014826	Rhoq
ENSMUSG00000036206	-0.502558	0.0489977	Sh3bp4
ENSMUSG00000016528	-0.501745	0.00754	Mapkapk2
ENSMUSG00000078185	-0.501347	0.0379381	Chml
ENSMUSG00000032902	-0.500658	0.000512055	Slc16a1
ENSMUSG00000003228	-0.500003	0.00692845	Grk5
ENSMUSG00000009013	-0.499036	0.00666414	Dynll1
ENSMUSG00000060002	-0.498777	0.000104675	Chpt1
ENSMUSG00000019891	-0.498524	0.00721246	Dcbld1
ENSMUSG00000032009	-0.498001	0.022785	Sesn3
ENSMUSG00000031255	-0.497403	0.0431824	Sytl4
ENSMUSG00000000594	-0.497104	8.99859e-07	Gm2a
ENSMUSG00000026107	-0.496765	0.00851677	Nabp1
ENSMUSG00000020326	-0.495211	0.000451631	Ccng1
ENSMUSG00000062753	-0.493661	0.0465222	AI413582
ENSMUSG00000008999	-0.493371	0.0242682	Bmp7
ENSMUSG00000019558	-0.492886	0.00164466	Slc6a8
ENSMUSG00000058317	-0.492047	0.000234428	Ube2e2
ENSMUSG00000032431	-0.49188	0.00718965	Crtap
ENSMUSG00000031827	-0.490008	0.0194541	Cotl1
ENSMUSG00000071648	-0.489598	0.00432958	Rom1
ENSMUSG00000024747	-0.48941	0.00327447	Aldh1a7
ENSMUSG00000053253	-0.48866	4.3485e-05	Ndfip2
ENSMUSG00000040209	-0.486101	0.0114519	Zfp704
ENSMUSG00000037949	-0.485137	1.55859e-05	Ano10
ENSMUSG00000074264	-0.484982	7.16317e-05	Amy1
ENSMUSG00000059895	-0.484154	0.00163904	Ptp4a3
ENSMUSG00000052713	-0.481995	0.0361631	Zfp608
ENSMUSG00000064210	-0.48156	0.00291824	Ano6
ENSMUSG00000029009	-0.481149	0.00204246	Mthfr
ENSMUSG00000017167	-0.480891	0.0209803	Cntnap1
ENSMUSG00000026478	-0.478944	0.00814974	Lamc1
ENSMUSG00000018585	-0.47752	3.29296e-07	Atox1
ENSMUSG00000024300	-0.477006	0.0438787	Myo1f
ENSMUSG00000042363	-0.476733	0.000146141	Lgalsl
ENSMUSG00000019810	-0.476241	0.00328716	Fuca2
ENSMUSG00000001930	-0.473807	0.00572461	Vwf
ENSMUSG00000032796	-0.472879	0.0429324	Lama1
ENSMUSG00000048677	-0.472035	0.00781095	Tpcn2
ENSMUSG00000036678	-0.47192	0.00157917	Aaas
ENSMUSG00000020407	-0.47191	0.0394149	Upp1
ENSMUSG00000007891	-0.471834	3.79968e-05	Ctsd
ENSMUSG00000005873	-0.471515	0.00128721	Reep5
ENSMUSG00000022883	-0.470703	0.030394	Robo1
ENSMUSG00000040268	-0.470275	0.00409158	Plekha1
ENSMUSG00000035873	-0.470036	0.017157	Pawr
ENSMUSG00000000290	-0.469541	0.0303947	Itgb2
ENSMUSG00000025277	-0.468475	0.00917273	Abhd6
ENSMUSG00000028838	-0.468351	0.0288921	Extl1
ENSMUSG00000026749	-0.466585	8.69534e-05	Nek6
ENSMUSG00000020744	-0.465378	5.23114e-06	Slc25a19
ENSMUSG00000046808	-0.465248	0.0015729	Atp10d
ENSMUSG00000016477	-0.464121	0.0119346	E2f3
ENSMUSG00000030707	-0.462868	0.0294251	Coro1a
ENSMUSG00000054757	-0.462245	9.59104e-05	Akr1c20
ENSMUSG00000023232	-0.461857	0.000267465	Serinc2
ENSMUSG00000057666	-0.461697	2.47889e-06	Gapdh
ENSMUSG00000057666	-0.461697	2.47889e-06	Gapdh
ENSMUSG00000007950	-0.461495	0.00343955	Abhd8
ENSMUSG00000025268	-0.459738	0.0092967	Maged2
ENSMUSG00000032294	-0.457741	0.000832147	Pkm
ENSMUSG00000061474	-0.457487	0.00612852	Mrps36
ENSMUSG00000032554	-0.456268	2.91479e-05	Trf
ENSMUSG00000038180	-0.455767	0.046143	Spag4
ENSMUSG00000028542	-0.455098	0.00327613	Slc6a9
ENSMUSG00000024978	-0.45249	0.000369037	Gpam
ENSMUSG00000069094	-0.45213	0.000221054	Pde7a
ENSMUSG00000024661	-0.451738	4.28139e-07	Fth1
ENSMUSG00000036427	-0.450711	0.000525823	Gpi1
ENSMUSG00000044350	-0.450658	0.00034128	Lacc1
ENSMUSG00000022500	-0.450138	0.00455815	Litaf
ENSMUSG00000020941	-0.449062	0.00458095	Map3k14
ENSMUSG00000031996	-0.448381	0.000259064	Aplp2
ENSMUSG00000006390	-0.447256	0.000110574	Elovl1
ENSMUSG00000039770	-0.447226	1.16019e-05	Ypel5
ENSMUSG00000037907	-0.446478	0.0112036	Ankrd13b
ENSMUSG00000031561	-0.446233	0.000768472	Tenm3
ENSMUSG00000022634	-0.445647	0.00252485	Yaf2
ENSMUSG00000063354	-0.444813	0.000843869	Slc39a4
ENSMUSG00000037278	-0.444788	0.000236879	Tmem97
ENSMUSG00000030587	-0.444476	0.046402	2200002D01Rik
ENSMUSG00000026980	-0.44433	0.0163208	Ly75
ENSMUSG00000005054	-0.443039	1.13395e-05	Cstb
ENSMUSG00000021236	-0.442789	0.00170315	Entpd5
ENSMUSG00000030228	-0.442756	0.0117771	Pik3c2g
ENSMUSG00000068011	-0.442473	4.05823e-05	Mkrn2os
ENSMUSG00000015568	-0.442383	0.0213743	Lpl
ENSMUSG00000031703	-0.441451	1.17189e-05	Itfg1
ENSMUSG00000047735	-0.44119	0.000811783	Samd9l
ENSMUSG00000031722	-0.440754	0.000984291	Hp
ENSMUSG00000036181	-0.439749	0.0356261	Hist1h1c
ENSMUSG00000003617	-0.439517	0.000300882	Cp
ENSMUSG00000025227	-0.43887	0.00315883	Mfsd13a
ENSMUSG00000031539	-0.43857	0.0462019	Ap3m2
ENSMUSG00000029162	-0.43831	0.00321951	Khk
ENSMUSG00000024851	-0.438051	0.00221376	Pitpnm1
ENSMUSG00000021277	-0.437008	0.000736913	Traf3
ENSMUSG00000030086	-0.436294	0.0147053	Chchd6
ENSMUSG00000026547	-0.43557	0.00130736	Tagln2
ENSMUSG00000002550	-0.435092	0.000130605	Uck1
ENSMUSG00000025017	-0.434955	0.00856377	Pik3ap1
ENSMUSG00000037904	-0.434478	0.0351883	Ankrd9
ENSMUSG00000022149	-0.4329	8.26471e-06	C9
ENSMUSG00000033880	-0.43261	8.77772e-05	Lgals3bp
ENSMUSG00000028551	-0.431747	0.00825873	Cdkn2c
ENSMUSG00000015854	-0.431561	0.0396845	Cd5l
ENSMUSG00000039195	-0.431434	6.56577e-05	1110008P14Rik
ENSMUSG00000057074	-0.431271	0.00144941	Ces1g
ENSMUSG00000018008	-0.430159	0.0386091	Cyth4
ENSMUSG00000038079	-0.428474	0.00578335	Tmem237
ENSMUSG00000038150	-0.427965	6.22064e-05	Ormdl3
ENSMUSG00000060771	-0.427708	0.0302483	Tsga10
ENSMUSG00000054733	-0.426628	4.92764e-06	Msra
ENSMUSG00000039512	-0.426554	0.00138234	Uhrf1bp1
ENSMUSG00000052151	-0.423885	0.00399168	Plpp2
ENSMUSG00000042102	-0.422931	0.000609397	Dmgdh
ENSMUSG00000056665	-0.421117	0.020217	Them6
ENSMUSG00000022885	-0.420558	0.0430535	St6gal1
ENSMUSG00000027956	-0.420439	0.00802846	Tmem144
ENSMUSG00000030605	-0.420346	0.000929135	Mfge8
ENSMUSG00000027078	-0.420301	0.0142137	Ube2l6
ENSMUSG00000031586	-0.420188	0.0166162	Rbpms
ENSMUSG00000022849	-0.420025	0.0146771	Hspbap1
ENSMUSG00000025503	-0.418711	2.535e-07	Taldo1
ENSMUSG00000040938	-0.418224	0.0439955	Slc16a11
ENSMUSG00000031246	-0.41801	2.98451e-05	Sh3bgrl
ENSMUSG00000046805	-0.417923	0.00183745	Mpeg1
ENSMUSG00000027293	-0.417608	0.0438022	Ehd4
ENSMUSG00000001829	-0.41729	9.279e-06	Clpb
ENSMUSG00000029001	-0.416973	0.0201022	Fbxo44
ENSMUSG00000032177	-0.416529	0.0185856	Pde4a
ENSMUSG00000027952	-0.416379	0.0236808	Pmvk
ENSMUSG00000023277	-0.416065	0.0436324	Twf2
ENSMUSG00000029998	-0.416033	2.2169e-05	Pcyox1
ENSMUSG00000041135	-0.414873	0.0397128	Ripk2
ENSMUSG00000024778	-0.413898	0.0197773	Fas
ENSMUSG00000038615	-0.413771	0.00109707	Nfe2l1
ENSMUSG00000022707	-0.413226	9.67109e-05	Gbe1
ENSMUSG00000017404	-0.411188	0.0071877	Rpl19
ENSMUSG00000003948	-0.411108	0.00554126	Mmd
ENSMUSG00000040451	-0.410973	0.0328116	Sgms1
ENSMUSG00000038301	-0.410923	0.00267324	Snx10
ENSMUSG00000030536	-0.410391	0.00774936	Iqgap1
ENSMUSG00000026880	-0.410305	0.00658227	Stom
ENSMUSG00000030670	-0.410188	0.00208007	Cyp2r1
ENSMUSG00000040128	-0.410104	0.0448137	Pnrc1
ENSMUSG00000018965	-0.409401	9.96298e-05	Ywhah
ENSMUSG00000018900	-0.409231	0.0308018	Slc22a5
ENSMUSG00000038641	-0.408601	0.00143684	Akr1d1
ENSMUSG00000097047	-0.408144	0.0496197	1110020A21Rik
ENSMUSG00000020520	-0.407878	0.00164192	Galnt10
ENSMUSG00000003721	-0.407747	0.0222885	Insig2
ENSMUSG00000021036	-0.406522	0.00334724	Sptlc2
ENSMUSG00000032577	-0.40604	0.028266	Mapkapk3
ENSMUSG00000021957	-0.405691	0.0002432	Tkt
ENSMUSG00000027496	-0.404731	0.0277397	Aurka
ENSMUSG00000027860	-0.404583	0.00229362	Vangl1
ENSMUSG00000020432	-0.404155	0.000375481	Tcn2
ENSMUSG00000063275	-0.403306	0.00777794	Hacd1
ENSMUSG00000004270	-0.403033	0.00267219	Lpcat3
ENSMUSG00000026728	-0.402577	0.0282943	Vim
ENSMUSG00000029174	-0.40237	0.0144116	Tbc1d1
ENSMUSG00000022443	-0.402043	0.000338836	Myh9
ENSMUSG00000026675	-0.401937	0.00942411	Hsd17b7
ENSMUSG00000063931	-0.400412	1.51891e-05	Pepd
ENSMUSG00000019066	-0.400368	0.0113042	Rab3d
ENSMUSG00000058396	0.400223	0.000891117	Gpr182
ENSMUSG00000022610	0.4011	0.0208091	Mapk12
ENSMUSG00000057842	0.401652	0.00535194	Zfp595
ENSMUSG00000086825	0.403088	0.00385074	Gm15675
ENSMUSG00000021134	0.406806	0.000635044	Srsf5
ENSMUSG00000006464	0.407387	0.0260852	Bbs1
ENSMUSG00000101397	0.408497	0.00259236	Mug-ps1
ENSMUSG00000060301	0.408957	0.00282681	2610008E11Rik
ENSMUSG00000044469	0.409559	0.0498905	Tnfaip8l1
ENSMUSG00000024065	0.409961	0.00698851	Ehd3
ENSMUSG00000034911	0.410286	0.000135589	Ushbp1
ENSMUSG00000055862	0.410377	0.00311326	Izumo4
ENSMUSG00000031365	0.411532	0.0175393	Zfp275
ENSMUSG00000028381	0.41461	0.000839447	Ugcg
ENSMUSG00000031167	0.414936	0.012226	Rbm3
ENSMUSG00000015656	0.41526	0.012371	Hspa8
ENSMUSG00000030424	0.415511	0.0392908	Zfp939
ENSMUSG00000029471	0.416934	0.0149741	Camkk2
ENSMUSG00000021947	0.418484	0.00149675	Cryl1
ENSMUSG00000096971	0.418961	0.0326228	4930556M19Rik
ENSMUSG00000071711	0.419461	0.00511088	Mpst
ENSMUSG00000030795	0.421995	0.000443202	Fus
ENSMUSG00000031549	0.422669	0.012865	Ido2
ENSMUSG00000071632	0.424901	0.00777753	2510002D24Rik
ENSMUSG00000020674	0.426672	0.00338492	Pxdn
ENSMUSG00000026656	0.428596	0.000453675	Fcgr2b
ENSMUSG00000031645	0.429633	0.00145829	F11
ENSMUSG00000010601	0.429817	5.29735e-05	Apol7a
ENSMUSG00000022546	0.42989	0.00256001	Gpt
ENSMUSG00000032456	0.430486	0.0429597	Nmnat3
ENSMUSG00000025986	0.430681	0.0055003	Slc39a10
ENSMUSG00000031216	0.430953	0.0131376	Stard8
ENSMUSG00000035836	0.432199	0.00478948	Ugt2b1
ENSMUSG00000030653	0.434084	0.000618943	Gm45837
ENSMUSG00000052917	0.435288	0.00371766	Senp7
ENSMUSG00000027474	0.435413	0.00666226	Ccm2l
ENSMUSG00000071204	0.435635	4.02546e-05	Gm10319
ENSMUSG00000031725	0.438859	0.00590006	Ces1f
ENSMUSG00000048087	0.439274	0.0166909	Gm4737
ENSMUSG00000009654	0.440215	0.00211255	Oit3
ENSMUSG00000063730	0.440407	0.0224252	Hsd3b2
ENSMUSG00000054387	0.441579	0.00354638	Mdm4
ENSMUSG00000036875	0.442397	0.000303626	Dna2
ENSMUSG00000040612	0.442994	0.0122266	Ildr2
ENSMUSG00000020154	0.444525	0.00150534	Ptprb
ENSMUSG00000021559	0.445515	0.000884951	Dapk1
ENSMUSG00000035064	0.446267	0.0149595	Eef2k
ENSMUSG00000000568	0.448153	7.07496e-05	Hnrnpd
ENSMUSG00000022228	0.449732	9.81313e-06	Zscan26
ENSMUSG00000061099	0.451177	0.0101455	Gapdhs
ENSMUSG00000042988	0.45118	0.00950326	Notum
ENSMUSG00000074024	0.451826	0.0430787	4632427E13Rik
ENSMUSG00000034037	0.452196	0.0147807	Fgd5
ENSMUSG00000000305	0.453747	0.0375393	Cdh4
ENSMUSG00000015890	0.456138	0.00495443	Amdhd1
ENSMUSG00000008398	0.456216	0.00065483	Elk3
ENSMUSG00000044783	0.456252	0.0118408	Hjurp
ENSMUSG00000044783	0.456252	0.0118408	Hjurp
ENSMUSG00000039967	0.457697	0.0176002	Zfp292
ENSMUSG00000086010	0.458672	0.047346	Gm15318
ENSMUSG00000018387	0.458842	0.00185598	Shroom1
ENSMUSG00000070332	0.459124	0.0099845	Trim80
ENSMUSG00000061393	0.46137	0.0356904	Acvr2b
ENSMUSG00000030826	0.463333	0.000876691	Bcat2
ENSMUSG00000023942	0.463338	0.00054585	Slc29a1
ENSMUSG00000011263	0.465874	0.00303032	Exoc3l2
ENSMUSG00000003378	0.468786	0.00568769	Grik5
ENSMUSG00000050493	0.470841	0.0168651	Fam167b
ENSMUSG00000046782	0.471371	0.0216392	Ttc6
ENSMUSG00000055632	0.472376	0.0161548	Hmcn2
ENSMUSG00000090290	0.472987	0.0287907	Tarbp1
ENSMUSG00000033594	0.473344	0.0203106	Spata2l
ENSMUSG00000070604	0.474067	0.0191106	Vsig10l
ENSMUSG00000078680	0.475535	0.012621	Mup10
ENSMUSG00000027762	0.476011	0.0238472	Sucnr1
ENSMUSG00000022220	0.477544	0.00184624	Adcy4
ENSMUSG00000061371	0.478975	0.00477764	Zfp873
ENSMUSG00000030131	0.47908	0.00340087	Mug2
ENSMUSG00000028467	0.480781	0.000897493	Gba2
ENSMUSG00000001763	0.481304	0.0132898	Tspan33
ENSMUSG00000044937	0.48164	0.0459096	Ttc41
ENSMUSG00000016756	0.482361	0.00384952	Cmah
ENSMUSG00000040127	0.482584	0.00439541	Sdr9c7
ENSMUSG00000027199	0.483627	0.0228128	Gatm
ENSMUSG00000052117	0.483944	0.00303371	D630039A03Rik
ENSMUSG00000027210	0.485851	0.0111653	Meis2
ENSMUSG00000060803	0.486459	0.0483068	Gstp1
ENSMUSG00000043418	0.487044	0.0284604	Lrit2
ENSMUSG00000061143	0.488208	0.0364021	Maml3
ENSMUSG00000024039	0.489695	0.000102233	Cbs
ENSMUSG00000021779	0.489764	0.00116435	Thrb
ENSMUSG00000020427	0.490497	0.0224457	Igfbp3
ENSMUSG00000024424	0.491004	0.0368182	Ttc39c
ENSMUSG00000032010	0.492028	0.0175655	Usp2
ENSMUSG00000062410	0.492189	0.00557605	Hsd3b3
ENSMUSG00000103680	0.492255	0.0351235	Gm37072
ENSMUSG00000039167	0.493752	0.00753135	Adgrl4
ENSMUSG00000071042	0.501073	0.00618475	Rasgrp3
ENSMUSG00000049044	0.501257	7.6211e-05	Rapgef4
ENSMUSG00000026463	0.501269	0.0158731	Atp2b4
ENSMUSG00000025402	0.502036	0.0316399	Nab2
ENSMUSG00000028978	0.502936	0.0339775	Nos3
ENSMUSG00000042807	0.507487	0.0334789	Hecw2
ENSMUSG00000025574	0.507734	0.00145546	Tk1
ENSMUSG00000029049	0.507851	0.00631865	Morn1
ENSMUSG00000061959	0.509089	5.62554e-06	Ces1e
ENSMUSG00000040624	0.509864	0.0114154	Plekhg1
ENSMUSG00000026259	0.511579	0.0151066	Ngef
ENSMUSG00000020053	0.511693	0.00227639	Igf1
ENSMUSG00000038576	0.512491	0.00395595	Susd4
ENSMUSG00000026712	0.512524	1.04092e-05	Mrc1
ENSMUSG00000045930	0.521531	0.00607856	Clec14a
ENSMUSG00000048731	0.521876	4.004e-05	Ggnbp1
ENSMUSG00000001240	0.522368	0.00366452	Ramp2
ENSMUSG00000041134	0.523651	0.0182919	Cyyr1
ENSMUSG00000027358	0.524318	6.29433e-05	Bmp2
ENSMUSG00000000058	0.526293	0.0110031	Cav2
ENSMUSG00000009418	0.530011	0.000164662	Nav1
ENSMUSG00000054720	0.530204	0.0138	Lrrc8c
ENSMUSG00000063488	0.532283	0.00560332	Zkscan7
ENSMUSG00000032898	0.533779	0.00381767	Fbxo21
ENSMUSG00000053553	0.533814	0.0326797	3110082I17Rik
ENSMUSG00000047656	0.533907	0.00841759	Trpt1
ENSMUSG00000030159	0.535216	0.0203096	Clec1b
ENSMUSG00000102353	0.53764	0.0319895	Gm38345
ENSMUSG00000035031	0.538143	8.23115e-05	C8a
ENSMUSG00000030934	0.538644	0.0240484	Oat
ENSMUSG00000002845	0.539074	0.0431772	Tmem39a
ENSMUSG00000063320	0.545127	0.000187678	1190007I07Rik
ENSMUSG00000071633	0.545957	0.00695603	Gm4952
ENSMUSG00000050234	0.546553	0.0237827	Gja4
ENSMUSG00000040283	0.549144	2.31694e-05	Btnl9
ENSMUSG00000038692	0.551586	0.0409148	Hoxb4
ENSMUSG00000041378	0.552158	0.00358128	Cldn5
ENSMUSG00000031833	0.553707	6.13637e-05	Mast3
ENSMUSG00000070690	0.554289	0.000244165	5830473C10Rik
ENSMUSG00000035112	0.555186	0.0345064	Wnk4
ENSMUSG00000026098	0.555196	0.00463986	Pms1
ENSMUSG00000020175	0.555219	0.0298223	Rab36
ENSMUSG00000022797	0.556402	0.0306712	Tfrc
ENSMUSG00000026879	0.557512	0.0158847	Gsn
ENSMUSG00000042248	0.559871	0.00345072	Cyp2c37
ENSMUSG00000006386	0.560568	0.00271186	Tek
ENSMUSG00000027346	0.560652	0.00288653	Gpcpd1
ENSMUSG00000020865	0.562444	7.36515e-05	Abcc3
ENSMUSG00000084998	0.562854	0.0178586	Gm16279
ENSMUSG00000027082	0.563293	0.0107277	Tfpi
ENSMUSG00000022550	0.563871	1.83467e-05	Adck5
ENSMUSG00000029771	0.564037	0.00134068	Irf5
ENSMUSG00000041272	0.568054	0.000738613	Tox
ENSMUSG00000086670	0.570191	0.00991455	Gm13194
ENSMUSG00000023467	0.572402	0.0450832	Tulp2
ENSMUSG00000041482	0.573402	0.0454699	Piezo2
ENSMUSG00000017718	0.574312	0.00128008	Afmid
ENSMUSG00000098867	0.575542	0.000733532	Gm27463
ENSMUSG00000030306	0.576689	0.0173729	Tmtc1
ENSMUSG00000038175	0.579784	0.00193196	Mylip
ENSMUSG00000026950	0.581095	0.00267692	Neb
ENSMUSG00000030256	0.584561	0.00909159	Bhlhe41
ENSMUSG00000027796	0.584665	0.0491265	Smad9
ENSMUSG00000027399	0.584675	0.0149538	Il1a
ENSMUSG00000054263	0.586658	6.39578e-05	Lifr
ENSMUSG00000039304	0.587201	0.019438	Tnfsf10
ENSMUSG00000025608	0.590066	4.07322e-05	Podxl
ENSMUSG00000032310	0.591135	1.19697e-05	Cyp1a2
ENSMUSG00000017309	0.593446	6.03549e-05	Cd300lg
ENSMUSG00000025479	0.596822	0.000247334	Cyp2e1
ENSMUSG00000098014	0.600934	0.00399094	Gm26967
ENSMUSG00000037754	0.603405	0.0170773	Ppp1r16b
ENSMUSG00000044676	0.60494	0.0012882	Zfp612
ENSMUSG00000033439	0.607174	0.000762457	Trmt13
ENSMUSG00000087593	0.607849	0.0303005	Gm16174
ENSMUSG00000086826	0.608868	0.0281519	Gm11739
ENSMUSG00000069825	0.609868	0.01141	Spata22
ENSMUSG00000027075	0.609912	0.000842504	Slc43a1
ENSMUSG00000044361	0.6156	0.000267076	BC024139
ENSMUSG00000086938	0.62	0.0193904	4930481A15Rik
ENSMUSG00000075517	0.620098	0.0141136	Cyp2d37-ps
ENSMUSG00000040177	0.62496	0.00310319	2310057M21Rik
ENSMUSG00000021364	0.625751	5.26023e-06	Elovl2
ENSMUSG00000062960	0.629006	3.58676e-10	Kdr
ENSMUSG00000041828	0.633395	0.000570849	Abca8a
ENSMUSG00000050440	0.634808	0.00582011	Hamp
ENSMUSG00000063590	0.635296	0.0390035	Slc22a28
ENSMUSG00000025375	0.638388	0.0119642	Aatk
ENSMUSG00000032515	0.639274	0.00875955	Csrnp1
ENSMUSG00000097243	0.648178	0.0159289	Gm26908
ENSMUSG00000034463	0.65028	0.0119298	Scara3
ENSMUSG00000026840	0.651629	0.0374555	Lamc3
ENSMUSG00000033318	0.65343	0.000642578	Gstt2
ENSMUSG00000054191	0.656193	0.00145628	Klf1
ENSMUSG00000026941	0.658803	0.00530941	Mamdc4
ENSMUSG00000072115	0.659643	0.00487188	Ang
ENSMUSG00000060675	0.662524	0.00159735	Pla2g16
ENSMUSG00000096929	0.663607	3.21877e-07	A330023F24Rik
ENSMUSG00000090622	0.66823	2.98676e-05	A930033H14Rik
ENSMUSG00000025964	0.669562	9.93375e-05	Adam23
ENSMUSG00000103222	0.674517	0.00109501	Gm37729
ENSMUSG00000025197	0.681651	0.00025109	Cyp2c44
ENSMUSG00000027398	0.684112	0.00749375	Il1b
ENSMUSG00000021338	0.689909	0.0132164	Carmil1
ENSMUSG00000086141	0.695836	0.00450838	9030622O22Rik
ENSMUSG00000039004	0.698408	0.000519261	Bmp6
ENSMUSG00000073421	0.698469	0.000526844	H2-Ab1
ENSMUSG00000074639	0.699789	0.00102213	Rdh16f2
ENSMUSG00000038745	0.704548	1.12441e-07	Nlrp6
ENSMUSG00000028357	0.70612	0.0211929	Kif12
ENSMUSG00000058806	0.706672	3.39703e-06	Col13a1
ENSMUSG00000056492	0.709616	3.31898e-09	Adgrf5
ENSMUSG00000032786	0.710666	0.00391547	Alas1
ENSMUSG00000104392	0.716192	0.014845	Gm37962
ENSMUSG00000078597	0.721025	0.00329563	Cyp4a12b
ENSMUSG00000057068	0.722217	0.00263971	Fam47e
ENSMUSG00000064294	0.722477	7.77532e-05	Aox3
ENSMUSG00000022218	0.722926	1.14509e-07	Tgm1
ENSMUSG00000078817	0.727815	0.00145842	Nlrp12
ENSMUSG00000078452	0.731865	0.0190096	Raet1d
ENSMUSG00000078452	0.731865	0.0190096	Raet1d
ENSMUSG00000078452	0.731865	0.0190096	Raet1d
ENSMUSG00000105449	0.737993	0.0122112	Gm43379
ENSMUSG00000024987	0.742741	0.00284323	Cyp26a1
ENSMUSG00000034783	0.751791	0.0363688	Cd207
ENSMUSG00000036594	0.773902	0.000375273	H2-Aa
ENSMUSG00000069922	0.778206	2.36097e-05	Ces3a
ENSMUSG00000022537	0.778357	0.0018771	Tmem44
ENSMUSG00000030340	0.782817	4.44388e-06	Scnn1a
ENSMUSG00000073409	0.786376	2.11071e-06	H2-Q6
ENSMUSG00000073409	0.786376	2.11071e-06	H2-Q6
ENSMUSG00000060550	0.795458	2.08298e-08	H2-Q7
ENSMUSG00000060550	0.795458	2.08298e-08	H2-Q7
ENSMUSG00000032083	0.796316	8.4193e-05	Apoa1
ENSMUSG00000106951	0.796569	0.000670458	5930430L01Rik
ENSMUSG00000038550	0.797088	0.0467091	Ciart
ENSMUSG00000085189	0.808678	0.00471736	Gm11963
ENSMUSG00000062432	0.822149	0.0323752	Cyp26c1
ENSMUSG00000000531	0.83195	0.00208825	Grasp
ENSMUSG00000020185	0.848363	0.0051319	E2f7
ENSMUSG00000017677	0.852763	0.00144636	Wsb1
ENSMUSG00000074052	0.853769	0.000105656	BC048644
ENSMUSG00000046997	0.86661	0.00241857	Spsb4
ENSMUSG00000040441	0.867157	4.45925e-05	Slc26a10
ENSMUSG00000085180	0.883233	0.00129418	AI838599
ENSMUSG00000031489	0.895307	0.019144	Adrb3
ENSMUSG00000026272	0.920525	1.46367e-10	Agxt
ENSMUSG00000098041	0.931755	0.000287353	Gm26981
ENSMUSG00000000303	0.932916	0.000920395	Cdh1
ENSMUSG00000029656	0.957555	6.31763e-07	C8b
ENSMUSG00000090306	0.957574	0.000241025	Adh6-ps1
ENSMUSG00000020123	0.964975	3.85867e-10	Avpr1a
ENSMUSG00000032482	0.967611	0.0140657	Cspg5
ENSMUSG00000020122	0.971376	0.00552953	Egfr
ENSMUSG00000041698	0.98694	0.00699637	Slco1a1
ENSMUSG00000024610	0.993094	1.03808e-10	Cd74
ENSMUSG00000091387	1.06404	3.29913e-05	Gcnt4
ENSMUSG00000104664	1.08345	0.00598711	Gm35570
ENSMUSG00000044734	1.08798	0.0029482	Serpinb1a
ENSMUSG00000024694	1.09256	1.62297e-05	Keg1
ENSMUSG00000026669	1.09266	3.99066e-08	Mcm10
ENSMUSG00000063415	1.12131	4.88947e-05	Cyp26b1
ENSMUSG00000038751	1.12762	0.0112663	Ptk6
ENSMUSG00000067225	1.13885	9.72053e-10	Cyp2c54
ENSMUSG00000016356	1.14022	0.000752352	Col20a1
ENSMUSG00000030378	1.14581	2.48476e-07	Sult2a8
ENSMUSG00000060586	1.19791	3.02734e-05	H2-Eb1
ENSMUSG00000055413	1.19946	1.15156e-08	H2-Q5
ENSMUSG00000021268	1.22154	9.08859e-05	Meg3
ENSMUSG00000070368	1.2467	0.0453825	Prok1
ENSMUSG00000086432	1.26724	6.52032e-08	B430119L08Rik
ENSMUSG00000028445	1.275	0.00164807	Enho
ENSMUSG00000086165	1.27762	0.0398032	Gm15690
ENSMUSG00000042834	1.2839	0.0352685	Nrep
ENSMUSG00000087579	1.29276	2.1276e-06	Hectd2os
ENSMUSG00000078949	1.29885	0.0148746	R3hdml
ENSMUSG00000090555	1.32501	0.00851315	Gm8893
ENSMUSG00000025396	1.3495	0.0195055	Hsd17b6
ENSMUSG00000056978	1.3616	0.0394134	Hamp2
ENSMUSG00000078683	1.54615	0.0446577	Mup1
ENSMUSG00000094793	1.63605	1.44696e-05	Mup12
ENSMUSG00000039323	1.88912	5.97523e-14	Igfbp2
ENSMUSG00000073834	2.2067	0.0045963	Mup11
ENSMUSG00000073842	2.57071	9.7498e-05	Mup7
ENSMUSG00000073842	2.57071	9.7498e-05	Mup7
ENSMUSG00000072849	2.91628	0.0200891	Serpina1e
ENSMUSG00000038092	4.88859	4.126e-08	Hsd3b5
ENSMUSG00000085666	8.92204	1.36566e-17	Gm9855

## Sheet: Acute Dex liver E47LKO
Ensembl gene	log2 Fold Change	p-value	MGI symbol
ENSMUSG00000103560	-2.66351	0.00013554	Gm38070
ENSMUSG00000043013	-1.80986	7.05194e-05	Onecut1
ENSMUSG00000047797	-1.62349	0.0130819	Gjb1
ENSMUSG00000038599	-1.5648	0.00123651	Capn8
ENSMUSG00000050663	-1.35599	0.000305745	Trhde
ENSMUSG00000055866	-1.33892	8.26317e-05	Per2
ENSMUSG00000067144	-1.19461	0.000792407	Slc22a7
ENSMUSG00000092274	-1.14497	6.03841e-05	Neat1
ENSMUSG00000078687	-1.13912	0.0105551	Mup8
ENSMUSG00000094114	-1.05576	0.00459336	Gm21967
ENSMUSG00000035686	-1.03207	0.0169641	Thrsp
ENSMUSG00000068877	-0.993749	0.000407478	Selenbp2
ENSMUSG00000060560	-0.937759	0.0393474	Ces4a
ENSMUSG00000027313	-0.913025	0.0165437	Chac1
ENSMUSG00000035451	-0.844532	0.0186328	Foxa1
ENSMUSG00000021573	-0.839878	0.00052685	Tppp
ENSMUSG00000090015	-0.837637	0.0255307	Gm15446
ENSMUSG00000031441	-0.827614	0.00203246	Atp11a
ENSMUSG00000041827	-0.81818	0.00546651	Oasl1
ENSMUSG00000028838	-0.818163	0.0446779	Extl1
ENSMUSG00000031530	-0.813975	0.0226145	Dusp4
ENSMUSG00000034220	-0.809186	0.0126619	Gpc1
ENSMUSG00000047394	-0.807757	0.00752574	Odf3b
ENSMUSG00000031822	-0.799529	0.0329444	Gse1
ENSMUSG00000079494	-0.795709	1.84154e-05	Nat8f5
ENSMUSG00000020205	-0.777307	0.0139028	Phlda1
ENSMUSG00000042834	-0.77635	0.00964026	Nrep
ENSMUSG00000102095	-0.774954	9.99946e-06	C730036E19Rik
ENSMUSG00000054793	-0.77048	0.043291	Cadm4
ENSMUSG00000036006	-0.757924	0.0286438	Fam65b
ENSMUSG00000041417	-0.756715	0.00110259	Pik3r1
ENSMUSG00000034640	-0.754569	0.00487771	Tiparp
ENSMUSG00000097750	-0.743481	0.0256474	Gm4673
ENSMUSG00000030124	-0.741548	0.0329763	Lag3
ENSMUSG00000086231	-0.735603	0.013801	Rapgef4os3
ENSMUSG00000079484	-0.734397	0.0173629	Phyhd1
ENSMUSG00000034645	-0.734284	0.0360776	Zyg11a
ENSMUSG00000038894	-0.722446	0.0250026	Irs2
ENSMUSG00000073940	-0.722129	0.0214525	Hbb-bt
ENSMUSG00000073940	-0.722129	0.0214525	Hbb-bt
ENSMUSG00000073940	-0.722129	0.0214525	Hbb-bt
ENSMUSG00000032860	-0.718906	0.0163413	P2ry2
ENSMUSG00000079243	-0.715576	0.0432533	Xirp1
ENSMUSG00000063171	-0.712718	0.0108409	Rps4l
ENSMUSG00000053175	-0.707264	0.0116965	Bcl3
ENSMUSG00000031661	-0.70368	0.0342047	Nkd1
ENSMUSG00000034584	-0.697431	0.000846937	Exph5
ENSMUSG00000019947	-0.689378	0.0286676	Arid5b
ENSMUSG00000040127	-0.687492	0.000351877	Sdr9c7
ENSMUSG00000029482	-0.686801	7.41159e-05	Aacs
ENSMUSG00000090264	-0.672007	0.041693	Eif4ebp3
ENSMUSG00000045672	-0.662225	0.0233756	Col27a1
ENSMUSG00000068083	-0.656816	0.00437883	Cyp2d40
ENSMUSG00000097426	-0.641164	0.00081085	Gm8941
ENSMUSG00000045441	-0.640795	0.0373605	Gprin3
ENSMUSG00000038092	-0.638843	0.0086795	Hsd3b5
ENSMUSG00000092075	-0.638703	0.00638611	Serpina4-ps1
ENSMUSG00000026249	-0.636943	0.0208841	Serpine2
ENSMUSG00000041782	-0.625615	0.0339546	Lad1
ENSMUSG00000054252	-0.623904	0.000444979	Fgfr3
ENSMUSG00000067071	-0.619856	0.0131215	Hes6
ENSMUSG00000057068	-0.611347	0.000485446	Fam47e
ENSMUSG00000052117	-0.603448	0.0140772	D630039A03Rik
ENSMUSG00000023031	-0.597655	0.0324897	Cela1
ENSMUSG00000028318	-0.586387	0.009605	Polr1e
ENSMUSG00000027075	-0.583579	0.0237942	Slc43a1
ENSMUSG00000036452	-0.579265	0.00571568	Arhgap26
ENSMUSG00000090306	-0.571525	0.00789504	Adh6-ps1
ENSMUSG00000041237	-0.566659	0.0128537	Pklr
ENSMUSG00000026773	-0.563853	0.0230604	Pfkfb3
ENSMUSG00000059743	-0.551209	0.0133565	Fdps
ENSMUSG00000044197	-0.550352	0.0204143	Gpr146
ENSMUSG00000031788	-0.549853	0.001321	Kifc3
ENSMUSG00000027346	-0.540139	0.018219	Gpcpd1
ENSMUSG00000038174	-0.52806	0.0296872	Fam126b
ENSMUSG00000066153	-0.514635	0.0258931	Mup21
ENSMUSG00000039519	-0.513324	0.0295929	Cyp7b1
ENSMUSG00000078672	-0.51165	0.0250759	Mup20
ENSMUSG00000005043	-0.509607	0.0472878	Sgsh
ENSMUSG00000020520	-0.501372	0.028554	Galnt10
ENSMUSG00000063488	-0.500825	0.0457689	Zkscan7
ENSMUSG00000088609	-0.497675	0.0367379	Gm24187
ENSMUSG00000032280	-0.488123	0.0306214	Tle3
ENSMUSG00000094786	-0.484321	0.00940922	Gm14403
ENSMUSG00000033446	-0.479854	0.0399523	Lpar6
ENSMUSG00000032827	-0.478144	0.00200203	Ppp1r9a
ENSMUSG00000030029	-0.475548	0.00144628	Lrig1
ENSMUSG00000017830	-0.472867	0.0256598	Dhx58
ENSMUSG00000021360	-0.46956	0.0235276	Gcnt2
ENSMUSG00000031565	-0.467237	0.0343648	Fgfr1
ENSMUSG00000070780	-0.458581	0.0407826	Rbm47
ENSMUSG00000017677	-0.457218	0.030685	Wsb1
ENSMUSG00000022836	-0.456923	0.00969742	Mylk
ENSMUSG00000032080	-0.454414	0.048124	Apoa4
ENSMUSG00000020173	-0.443653	0.00329924	Cobl
ENSMUSG00000033715	-0.432845	0.0282946	Akr1c14
ENSMUSG00000045414	-0.428533	0.0355323	1190002N15Rik
ENSMUSG00000076258	-0.425898	0.0107443	Gm23935
ENSMUSG00000024818	-0.4234	0.0145329	Slc25a45
ENSMUSG00000032501	-0.423254	0.0411238	Trib1
ENSMUSG00000006456	-0.421825	0.0287324	Rbm14
ENSMUSG00000040146	-0.419368	0.0423916	Rgl3
ENSMUSG00000028633	-0.409272	0.0490828	Ctps
ENSMUSG00000092341	-0.409091	0.0234965	Malat1
ENSMUSG00000061751	-0.407906	0.0373943	Kalrn
ENSMUSG00000020538	-0.40489	0.0140916	Srebf1
ENSMUSG00000003526	-0.404395	0.0304995	Prodh
ENSMUSG00000035505	-0.404243	0.0341315	Cox18
ENSMUSG00000040447	-0.402246	0.0457649	Spns2
ENSMUSG00000022575	-0.402201	0.0176236	Gsdmd
ENSMUSG00000024863	0.40132	0.0102412	Mbl2
ENSMUSG00000022629	0.402381	0.00438527	Kif21a
ENSMUSG00000006445	0.402906	0.0166124	Epha2
ENSMUSG00000027999	0.404355	0.0331523	Pla2g12a
ENSMUSG00000020865	0.426509	0.000585629	Abcc3
ENSMUSG00000074170	0.426673	0.0498063	Plekhf1
ENSMUSG00000040557	0.428473	0.038456	Wbscr27
ENSMUSG00000031765	0.433642	0.0298659	Mt1
ENSMUSG00000027508	0.434172	0.0185324	Pag1
ENSMUSG00000022091	0.434878	0.0376452	Sorbs3
ENSMUSG00000032349	0.435445	0.0228929	Elovl5
ENSMUSG00000039745	0.437193	0.00804216	Htatip2
ENSMUSG00000058135	0.438376	0.0061437	Gstm1
ENSMUSG00000070690	0.446113	0.00276563	5830473C10Rik
ENSMUSG00000028195	0.448144	0.0423821	Cyr61
ENSMUSG00000022637	0.45598	0.0161036	Cblb
ENSMUSG00000019806	0.458617	0.0444983	Aig1
ENSMUSG00000020451	0.464058	0.0440218	Limk2
ENSMUSG00000024254	0.466455	0.0181465	Abcg8
ENSMUSG00000020023	0.468819	0.00159878	Tmcc3
ENSMUSG00000038578	0.471293	0.0467459	Susd1
ENSMUSG00000025915	0.483864	0.0132422	Sgk3
ENSMUSG00000050188	0.485568	0.0262922	Lsm10
ENSMUSG00000024962	0.48939	0.032721	Vegfb
ENSMUSG00000050947	0.491118	0.0338693	Amigo1
ENSMUSG00000030237	0.493049	0.00825702	Slco1a4
ENSMUSG00000023963	0.494094	0.0147118	Cyp39a1
ENSMUSG00000040505	0.496701	0.0289374	Abcg5
ENSMUSG00000042429	0.534432	0.048634	Adora1
ENSMUSG00000026839	0.534722	0.0243139	Upp2
ENSMUSG00000000385	0.539448	0.022218	Tmprss2
ENSMUSG00000041238	0.544839	0.0199887	Rbbp8
ENSMUSG00000056978	0.568758	0.0283961	Hamp2
ENSMUSG00000072949	0.572929	6.28862e-05	Acot1
ENSMUSG00000053411	0.575773	0.0460223	Cbx7
ENSMUSG00000003134	0.583106	0.00173514	Tbc1d8
ENSMUSG00000005268	0.586163	4.28876e-08	Prlr
ENSMUSG00000060807	0.586827	0.0022742	Serpina6
ENSMUSG00000030852	0.59515	0.00425648	Tacc2
ENSMUSG00000002944	0.604771	0.0229597	Cd36
ENSMUSG00000060470	0.606083	0.0360451	Adgrg3
ENSMUSG00000026956	0.635029	0.0166461	Uap1l1
ENSMUSG00000037325	0.63813	0.01806	Bbs7
ENSMUSG00000022089	0.639651	0.00297276	Bin3
ENSMUSG00000034774	0.64192	0.0481707	Dsg1c
ENSMUSG00000027487	0.646899	0.00167346	Cdk5rap1
ENSMUSG00000019232	0.653809	0.0120959	Etnppl
ENSMUSG00000043068	0.676031	0.00720027	Fam89a
ENSMUSG00000005125	0.694532	0.0111744	Ndrg1
ENSMUSG00000057897	0.69708	0.0116295	Camk2b
ENSMUSG00000030707	0.701523	0.0476801	Coro1a
ENSMUSG00000055184	0.711432	0.0182787	Fam72a
ENSMUSG00000057933	0.715552	9.35996e-05	Gsta2
ENSMUSG00000003849	0.716149	0.00498066	Nqo1
ENSMUSG00000006711	0.728007	0.0153281	D130043K22Rik
ENSMUSG00000026688	0.733573	0.0107214	Mgst3
ENSMUSG00000037411	0.742702	0.0494477	Serpine1
ENSMUSG00000027035	0.757996	0.0057355	Cers6
ENSMUSG00000021701	0.771604	0.0329916	Plk2
ENSMUSG00000026566	0.772856	0.00329386	Mpzl1
ENSMUSG00000021838	0.782295	0.0298166	Samd4
ENSMUSG00000015312	0.796712	0.00206804	Gadd45b
ENSMUSG00000025203	0.805539	0.0209384	Scd2
ENSMUSG00000054690	0.815429	0.0166414	Emcn
ENSMUSG00000024529	0.817981	0.0303457	Lox
ENSMUSG00000105987	0.848383	0.0416771	AI506816
ENSMUSG00000004038	0.861374	0.000160835	Gstm3
ENSMUSG00000090175	0.874048	0.00119827	Ugt1a9
ENSMUSG00000001300	0.900533	0.0496777	Efnb2
ENSMUSG00000066363	0.904436	0.00457902	Serpina3f
ENSMUSG00000028270	0.907589	0.00678365	Gbp2
ENSMUSG00000028712	0.936287	0.000106438	Cyp4a31
ENSMUSG00000032849	0.941066	0.00196223	Abcc4
ENSMUSG00000063388	1.04267	0.018483	BC023105
ENSMUSG00000076609	1.10413	0.000323888	Igkc
ENSMUSG00000029417	1.12137	0.00351401	Cxcl9
ENSMUSG00000057722	1.12753	0.0297471	Lepr
ENSMUSG00000034258	1.23205	0.0050516	Mfsd7c
ENSMUSG00000026981	1.26178	0.0200246	Il1rn
ENSMUSG00000031271	1.42451	0.00713209	Serpina7
ENSMUSG00000024924	1.50392	0.000294613	Vldlr
ENSMUSG00000055782	1.60956	0.0289025	Abcd2
ENSMUSG00000045775	1.7223	0.000367144	Slc16a5
ENSMUSG00000028715	1.90113	0.0146161	Cyp4a14
ENSMUSG00000030483	1.99844	0.00418653	Cyp2b10
ENSMUSG00000067219	2.05704	0.00399534	Nipal1
ENSMUSG00000074194	2.88296	7.0467e-10	Zfp791
ENSMUSG00000074254	3.68244	0.00121973	Cyp2a4

## Sheet: Untreated liver E47ko
Ensembl gene	log2 Fold Change	p-value	MGI symbol
ENSMUSG00000088246	-4.81487	3.6045e-05	Gm25911
ENSMUSG00000076258	-2.13681	0.00406615	Gm23935
ENSMUSG00000020037	-1.76344	0.000160055	Rfx4
ENSMUSG00000046229	-1.75535	0.00574724	Scand1
ENSMUSG00000096768	-1.50943	0.00490035	Erdr1
ENSMUSG00000024365	-1.43207	0.000823523	Cyp21a1
ENSMUSG00000097930	-1.40063	0.00459661	C330002G04Rik
ENSMUSG00000034674	-1.35093	9.26459e-14	Tdg
ENSMUSG00000076609	-1.08683	0.00939388	Igkc
ENSMUSG00000050097	-1.05762	0.0384787	Ces2b
ENSMUSG00000100075	-1.05097	0.0443187	1700018L02Rik
ENSMUSG00000025004	-1.01212	0.0404465	Cyp2c40
ENSMUSG00000038880	-1.00888	0.0157866	Mrps34
ENSMUSG00000027983	-0.975796	0.00248208	Cyp2u1
ENSMUSG00000106838	-0.969965	0.01231	1810017P11Rik
ENSMUSG00000024430	-0.962447	0.0181196	Cabyr
ENSMUSG00000015451	-0.95699	0.00166252	C4a
ENSMUSG00000031637	-0.950909	9.23942e-05	Lrp2bp
ENSMUSG00000095098	-0.942229	0.0263143	Ccdc85b
ENSMUSG00000029725	-0.907347	0.0197291	Ppp1r35
ENSMUSG00000015337	-0.894739	0.0111253	Endog
ENSMUSG00000030431	-0.8737	0.0113588	Tmem238
ENSMUSG00000016356	-0.871467	0.0417956	Col20a1
ENSMUSG00000020308	-0.867528	0.0068883	Tpgs1
ENSMUSG00000092274	-0.862939	0.0295429	Neat1
ENSMUSG00000074657	-0.855453	0.0434428	Kif5a
ENSMUSG00000041731	-0.855183	0.00243505	Pgm5
ENSMUSG00000078570	-0.855048	0.00056598	1110065P20Rik
ENSMUSG00000033751	-0.844358	0.0241117	Gadd45gip1
ENSMUSG00000053175	-0.822534	0.000291763	Bcl3
ENSMUSG00000037583	-0.821821	0.0358028	Nr0b2
ENSMUSG00000070282	-0.809976	0.00344146	3000002C10Rik
ENSMUSG00000004814	-0.794927	0.0309777	Ccl24
ENSMUSG00000035711	-0.794821	0.0492765	Dok3
ENSMUSG00000069601	-0.778578	0.00489073	Ank3
ENSMUSG00000040264	-0.768381	0.0375139	Gbp2b
ENSMUSG00000069919	-0.763963	0.00265523	Hba-a1
ENSMUSG00000032077	-0.761818	0.0331336	Bud13
ENSMUSG00000024925	-0.73955	0.0137096	Rnaseh2c
ENSMUSG00000043251	-0.733803	0.0115393	Exoc3l
ENSMUSG00000053613	-0.730519	0.0312078	Notumos
ENSMUSG00000003378	-0.717305	0.0165635	Grik5
ENSMUSG00000086544	-0.71664	0.0336324	Chn1os3
ENSMUSG00000022010	-0.706744	0.0307068	Tsc22d1
ENSMUSG00000074794	-0.706259	0.0364151	Arrdc3
ENSMUSG00000008035	-0.701347	0.0354616	Mid1ip1
ENSMUSG00000022129	-0.699807	0.0362936	Dct
ENSMUSG00000021495	-0.69385	0.0160325	Fam193b
ENSMUSG00000042293	-0.686491	0.0491691	Gm5617
ENSMUSG00000038695	-0.685294	0.0285841	Josd2
ENSMUSG00000033467	-0.682431	0.0236758	Crlf2
ENSMUSG00000027474	-0.677675	0.0405744	Ccm2l
ENSMUSG00000092075	-0.6772	0.0369313	Serpina4-ps1
ENSMUSG00000050663	-0.66967	0.0125389	Trhde
ENSMUSG00000072572	-0.667425	0.0490113	Slc39a2
ENSMUSG00000046806	-0.654065	0.0249831	3110062M04Rik
ENSMUSG00000081223	-0.651667	0.00761997	Gm12247
ENSMUSG00000075389	-0.651513	0.0206651	2810410L24Rik
ENSMUSG00000067847	-0.650984	0.0179695	Romo1
ENSMUSG00000044894	-0.646996	0.0461758	Uqcrq
ENSMUSG00000032609	-0.646839	0.0321974	Klhdc8b
ENSMUSG00000042737	-0.64292	0.0316999	Dpm3
ENSMUSG00000066153	-0.639283	0.0232808	Mup21
ENSMUSG00000038188	-0.63741	0.0411006	Scarf1
ENSMUSG00000097482	-0.628888	0.024104	Gm17634
ENSMUSG00000047617	-0.627111	0.00531751	Paxx
ENSMUSG00000000791	-0.626057	0.040368	Il12rb1
ENSMUSG00000043681	-0.610133	0.0497805	Fam25c
ENSMUSG00000004098	-0.609083	0.0390091	Col5a3
ENSMUSG00000045672	-0.604688	0.0335285	Col27a1
ENSMUSG00000047721	-0.594396	0.0465405	Bola2
ENSMUSG00000090210	-0.592732	0.0304897	Itga10
ENSMUSG00000035692	-0.585896	0.00193151	Isg15
ENSMUSG00000035697	-0.569965	0.0258657	Arhgap45
ENSMUSG00000070473	-0.564445	0.0380209	Cldn3
ENSMUSG00000061028	-0.560054	0.0412445	Clasrp
ENSMUSG00000005373	-0.55804	0.0209136	Mlxipl
ENSMUSG00000043445	-0.556095	0.0109716	Pgp
ENSMUSG00000022194	-0.549314	0.0144311	Pabpn1
ENSMUSG00000032842	-0.542636	0.0199777	Abcc10
ENSMUSG00000030798	-0.542194	0.0301073	Cd37
ENSMUSG00000035486	-0.540508	0.00531621	Plk5
ENSMUSG00000086390	-0.540162	0.0288579	1810019D21Rik
ENSMUSG00000032690	-0.538824	0.0298131	Oas2
ENSMUSG00000037243	-0.53608	0.0358226	Zfp692
ENSMUSG00000031807	-0.53077	0.0425249	Pgls
ENSMUSG00000085894	-0.528962	0.033324	Gm15832
ENSMUSG00000052305	-0.524807	0.0140139	Hbb-bs
ENSMUSG00000032177	-0.522435	0.00553088	Pde4a
ENSMUSG00000061207	-0.519509	0.00899094	Stk19
ENSMUSG00000019261	-0.51277	0.046523	Map1s
ENSMUSG00000021967	-0.501206	0.0216445	Mrpl57
ENSMUSG00000099478	-0.501091	0.0392671	Gm28370
ENSMUSG00000040350	-0.497367	0.00635878	Trim7
ENSMUSG00000031661	-0.497216	0.0132349	Nkd1
ENSMUSG00000021338	-0.496419	0.00876013	Carmil1
ENSMUSG00000082286	-0.495472	0.00880929	Pisd-ps1
ENSMUSG00000018387	-0.493676	0.024554	Shroom1
ENSMUSG00000028601	-0.492081	0.048133	Echdc2
ENSMUSG00000034748	-0.487473	0.0159601	Sirt6
ENSMUSG00000035545	-0.486083	0.00953522	Leng8
ENSMUSG00000030611	-0.482345	0.0256825	Mrps11
ENSMUSG00000089832	-0.477688	0.0110064	Shkbp1
ENSMUSG00000025384	-0.475492	0.020533	Faap100
ENSMUSG00000029605	-0.47117	0.0475879	Oas1b
ENSMUSG00000015092	-0.468216	0.0419111	Edf1
ENSMUSG00000038092	-0.468051	0.0358963	Hsd3b5
ENSMUSG00000039195	-0.463794	0.0194807	1110008P14Rik
ENSMUSG00000015377	-0.462659	0.0165172	Dennd6b
ENSMUSG00000034255	-0.461835	0.0437383	Arhgap27
ENSMUSG00000038422	-0.459237	0.000975687	Hdhd3
ENSMUSG00000038745	-0.454567	0.0343919	Nlrp6
ENSMUSG00000053317	-0.454204	0.0312135	Sec61b
ENSMUSG00000002393	-0.453467	0.00810545	Nr2f6
ENSMUSG00000098867	-0.453027	0.0200089	Gm27463
ENSMUSG00000059022	-0.452727	0.0113794	Kcp
ENSMUSG00000073423	-0.45234	0.0205531	Zfp414
ENSMUSG00000028467	-0.450607	3.84658e-05	Gba2
ENSMUSG00000074405	-0.44869	0.0354761	Zfp865
ENSMUSG00000022537	-0.446861	0.0440233	Tmem44
ENSMUSG00000020248	-0.446237	2.53931e-05	Nfyb
ENSMUSG00000062382	-0.444619	0.0447658	Ftl1-ps1
ENSMUSG00000049482	-0.444293	0.0292646	Ctu2
ENSMUSG00000049295	-0.439076	0.0365671	Zfp219
ENSMUSG00000061286	-0.438535	0.0217625	Exosc5
ENSMUSG00000043923	-0.438053	0.0415084	Ccdc84
ENSMUSG00000033434	-0.434937	0.013191	Gtpbp6
ENSMUSG00000007721	-0.430775	0.0172206	Ccdc124
ENSMUSG00000036054	-0.42892	0.00114777	Sugp2
ENSMUSG00000085396	-0.427642	0.0333162	Firre
ENSMUSG00000020232	-0.424962	0.0257548	Hmg20b
ENSMUSG00000078716	-0.424519	0.0494894	Tmem8b
ENSMUSG00000028469	-0.424113	0.0359739	Npr2
ENSMUSG00000004187	-0.422379	0.0226777	Kifc2
ENSMUSG00000025350	-0.42177	0.0259522	Rdh5
ENSMUSG00000059027	-0.42036	0.0280816	9630013D21Rik
ENSMUSG00000023795	-0.417935	0.0261517	Pisd-ps2
ENSMUSG00000030924	-0.41683	0.0149431	Rexo5
ENSMUSG00000038704	-0.413868	0.0419479	Aspdh
ENSMUSG00000051984	-0.411313	0.0373824	Sec31b
ENSMUSG00000029177	-0.405912	0.0250709	Cenpa
ENSMUSG00000042625	-0.403694	0.0432523	Safb2
ENSMUSG00000033857	-0.403405	0.000451492	Engase
ENSMUSG00000028044	-0.402029	0.0126653	Cks1b
ENSMUSG00000035273	0.401088	0.00446241	Hpse
ENSMUSG00000026728	0.40295	0.0386018	Vim
ENSMUSG00000029571	0.404578	0.0117576	Tmem106b
ENSMUSG00000052534	0.407363	0.00119076	Pbx1
ENSMUSG00000026768	0.40888	0.0193471	Itga8
ENSMUSG00000022146	0.415686	0.0362323	Osmr
ENSMUSG00000034926	0.419965	0.00352271	Dhcr24
ENSMUSG00000020467	0.432216	0.024054	Efemp1
ENSMUSG00000028211	0.434252	0.0144472	Trp53inp1
ENSMUSG00000004631	0.435376	0.0362592	Sgce
ENSMUSG00000025887	0.439594	0.0459101	Casp12
ENSMUSG00000021335	0.440617	0.0152642	Slc17a1
ENSMUSG00000031561	0.441357	0.0472176	Tenm3
ENSMUSG00000027848	0.450285	0.0175133	Olfml3
ENSMUSG00000023915	0.452285	0.00797239	Tnfrsf21
ENSMUSG00000030249	0.452853	0.00526307	Abcc9
ENSMUSG00000086332	0.453682	0.0125141	4930480G23Rik
ENSMUSG00000025969	0.456124	0.045395	Nrp2
ENSMUSG00000029309	0.457695	0.0186766	Sparcl1
ENSMUSG00000031278	0.465681	0.0215762	Acsl4
ENSMUSG00000019929	0.467561	0.00203354	Dcn
ENSMUSG00000030823	0.471169	0.0334376	9130019O22Rik
ENSMUSG00000029231	0.480158	0.00762893	Pdgfra
ENSMUSG00000014329	0.482937	0.0212157	Bicc1
ENSMUSG00000021943	0.485822	0.0430298	Gdf10
ENSMUSG00000021665	0.49593	0.0152117	Hexb
ENSMUSG00000019850	0.498367	0.00712154	Tnfaip3
ENSMUSG00000034573	0.501551	0.023453	Ptpn13
ENSMUSG00000026303	0.503563	0.0422464	Mlph
ENSMUSG00000082292	0.504424	0.0392364	Gm12250
ENSMUSG00000032245	0.509264	0.00325363	Cln6
ENSMUSG00000041272	0.516275	0.0064413	Tox
ENSMUSG00000021573	0.516986	0.0105805	Tppp
ENSMUSG00000029167	0.517545	0.0124921	Ppargc1a
ENSMUSG00000060397	0.53224	0.031115	Zfp128
ENSMUSG00000054942	0.541019	0.0137021	Miga1
ENSMUSG00000027962	0.557073	0.00381239	Vcam1
ENSMUSG00000033107	0.557108	0.0132091	Rnf125
ENSMUSG00000011034	0.578786	0.00784847	Slc5a1
ENSMUSG00000041773	0.589044	0.00571389	Enc1
ENSMUSG00000029417	0.626899	0.0468458	Cxcl9
ENSMUSG00000027864	0.631389	8.49601e-05	Ptgfrn
ENSMUSG00000029122	0.639801	0.0254777	Evc
ENSMUSG00000051037	0.640277	0.0316338	Zfp455
ENSMUSG00000039202	0.661051	0.00257083	Abhd2
ENSMUSG00000059327	0.670837	0.000148676	Eda
ENSMUSG00000026574	0.67482	0.0220441	Dpt
ENSMUSG00000022505	0.676169	0.0324358	Emp2
ENSMUSG00000087305	0.686355	0.0129896	A430035B10Rik
ENSMUSG00000032740	0.690009	0.00922626	Ccdc88a
ENSMUSG00000058258	0.696783	0.00282122	Idi1
ENSMUSG00000015653	0.699534	0.00411817	Steap2
ENSMUSG00000040711	0.702423	0.0082469	Sh3pxd2b
ENSMUSG00000042249	0.707084	0.0466024	Grk3
ENSMUSG00000037148	0.710767	0.00189826	Arhgap10
ENSMUSG00000063919	0.712475	0.00275863	Srrm4
ENSMUSG00000036446	0.72401	0.00445277	Lum
ENSMUSG00000031355	0.727815	0.0205601	Arhgap6
ENSMUSG00000023067	0.733879	0.0314749	Cdkn1a
ENSMUSG00000036944	0.739817	0.0038185	Tmem71
ENSMUSG00000049103	0.750062	0.0100117	Ccr2
ENSMUSG00000031965	0.752741	0.00228958	Tbx20
ENSMUSG00000020423	0.760555	0.0249581	Btg2
ENSMUSG00000029096	0.785813	0.00142458	Htra3
ENSMUSG00000032375	0.800223	0.0374797	Aph1b
ENSMUSG00000039533	0.819379	0.0353822	Mmd2
ENSMUSG00000020340	0.821749	0.00778118	Cyfip2
ENSMUSG00000039899	0.839739	0.00249658	Fgl2
ENSMUSG00000019975	0.845233	0.000402063	Ikbip
ENSMUSG00000034774	0.845963	0.0448067	Dsg1c
ENSMUSG00000079507	0.874732	0.000588421	H2-Q1
ENSMUSG00000028238	0.879538	0.0320414	Atp6v0d2
ENSMUSG00000028214	0.883781	0.00209945	Gem
ENSMUSG00000021903	0.893453	0.000315899	Galnt15
ENSMUSG00000022883	0.900559	0.000155227	Robo1
ENSMUSG00000026819	0.919135	0.00185688	Slc25a25
ENSMUSG00000031271	0.947638	0.000925396	Serpina7
ENSMUSG00000031343	0.958585	9.66613e-06	Gabra3
ENSMUSG00000042195	0.98415	0.0395978	Slc35f2
ENSMUSG00000026042	1.01409	0.01366	Col5a2
ENSMUSG00000100277	1.6633	0.001144	1810053B23Rik
ENSMUSG00000042638	1.78437	0.0105515	Gucy2c
ENSMUSG00000044071	2.41199	0.0020061	Fam19a2
ENSMUSG00000024029	3.34894	0.00401665	Tff3
ENSMUSG00000099032	3.53213	0.000870289	Tcf24
ENSMUSG00000085666	8.14497	2.7166e-18	Gm9855

## Sheet: Dex WAT E47ko
Ensembl gene	log2 Fold Change	p-value	MGI symbol
ENSMUSG00000019082	-0.372722	0.0156865	Slc25a22
ENSMUSG00000024589	-0.373703	0.0327559	Nedd4l
ENSMUSG00000045917	-0.375259	0.0489756	Tmem268
ENSMUSG00000037266	-0.376974	0.0210015	Rsrp1
ENSMUSG00000029722	-0.377849	0.0339882	Agfg2
ENSMUSG00000018906	-0.378319	0.0226066	P4ha2
ENSMUSG00000030630	-0.38042	0.00725642	Fah
ENSMUSG00000026589	-0.381639	0.0283303	Sec16b
ENSMUSG00000041775	-0.381995	0.00831221	Mapk1ip1
ENSMUSG00000058351	-0.382662	0.0320232	Smim4
ENSMUSG00000051586	-0.385116	0.0403466	Mical3
ENSMUSG00000025915	-0.385642	0.035359	Sgk3
ENSMUSG00000021752	-0.389373	0.0490188	Kctd6
ENSMUSG00000070002	-0.391352	0.0366948	Ell
ENSMUSG00000052031	-0.392113	0.0430434	Tagap1
ENSMUSG00000028776	-0.392882	0.0252189	Tinagl1
ENSMUSG00000063511	-0.393278	0.01505	Snrnp70
ENSMUSG00000033545	-0.393344	0.0434399	Znrf1
ENSMUSG00000014778	-0.394685	0.0403837	Fhod1
ENSMUSG00000051671	-0.395454	0.0481196	Coa6
ENSMUSG00000038271	-0.397163	0.0466977	Iffo1
ENSMUSG00000040170	-0.397221	0.0102066	Fmo2
ENSMUSG00000026921	-0.397639	0.00671144	Egfl7
ENSMUSG00000042726	-0.399779	0.00583787	Trafd1
ENSMUSG00000027276	-0.39979	0.0117672	Jag1
ENSMUSG00000028654	-0.401076	0.00831917	Mycl
ENSMUSG00000038301	-0.401762	0.00386458	Snx10
ENSMUSG00000029022	-0.403585	0.00710344	Miip
ENSMUSG00000039956	-0.403941	0.00136002	Mrap
ENSMUSG00000017144	-0.406049	0.0488412	Rnd3
ENSMUSG00000059895	-0.406204	0.0333857	Ptp4a3
ENSMUSG00000048040	-0.408313	0.00266988	Arxes2
ENSMUSG00000033684	-0.409681	0.00756257	Qsox1
ENSMUSG00000023249	-0.41234	0.0074007	Parp3
ENSMUSG00000050199	-0.413239	0.0209865	Lgr4
ENSMUSG00000099881	-0.415291	0.0056201	2810013P06Rik
ENSMUSG00000024190	-0.415374	0.00656878	Dusp1
ENSMUSG00000040663	-0.416629	0.0462634	Clcf1
ENSMUSG00000033361	-0.416858	0.0480624	Prrg3
ENSMUSG00000025586	-0.420861	0.00328486	Cpeb1
ENSMUSG00000048807	-0.421919	0.0161566	Slc35e4
ENSMUSG00000086859	-0.42256	0.0261962	Snhg20
ENSMUSG00000019302	-0.422895	0.00451483	Atp6v0a1
ENSMUSG00000020156	-0.425546	0.0127457	Mum1
ENSMUSG00000030281	-0.427887	0.021372	Il17rc
ENSMUSG00000002504	-0.428988	0.0316987	Slc9a3r2
ENSMUSG00000052934	-0.431293	0.0232299	Fbxo31
ENSMUSG00000097042	-0.432923	0.0206406	Gm17491
ENSMUSG00000021376	-0.433134	0.0217909	Tpmt
ENSMUSG00000030087	-0.436485	0.0486038	Klf15
ENSMUSG00000027102	-0.438608	0.0105946	Hoxd8
ENSMUSG00000024168	-0.438753	0.0454232	Tmem204
ENSMUSG00000069094	-0.438963	0.00214995	Pde7a
ENSMUSG00000031586	-0.440258	0.0198557	Rbpms
ENSMUSG00000048537	-0.440327	0.0483155	Phldb1
ENSMUSG00000021559	-0.442255	0.0307761	Dapk1
ENSMUSG00000032263	-0.442555	0.00471858	Bckdhb
ENSMUSG00000032584	-0.443165	0.0320663	Mst1r
ENSMUSG00000048355	-0.443286	0.0461504	Arxes1
ENSMUSG00000024678	-0.444692	0.00722603	Ms4a4d
ENSMUSG00000033589	-0.458118	0.00504506	Reep4
ENSMUSG00000048731	-0.45815	0.0496343	Ggnbp1
ENSMUSG00000020023	-0.458516	0.02195	Tmcc3
ENSMUSG00000054263	-0.461875	0.00406958	Lifr
ENSMUSG00000019278	-0.463342	0.00425228	Dpep1
ENSMUSG00000038949	-0.463481	0.0132414	Cnst
ENSMUSG00000021458	-0.463957	0.0448661	2010111I01Rik
ENSMUSG00000071637	-0.465419	0.0166095	Cebpd
ENSMUSG00000047909	-0.465541	0.0310411	Ankrd16
ENSMUSG00000022389	-0.467093	0.00234117	Tef
ENSMUSG00000034157	-0.467273	0.0116635	Cipc
ENSMUSG00000039087	-0.471844	0.00352893	Rreb1
ENSMUSG00000033900	-0.475272	0.0210045	Map9
ENSMUSG00000025409	-0.47662	0.011612	Mbd6
ENSMUSG00000042745	-0.477122	0.0397417	Id1
ENSMUSG00000030108	-0.478485	0.00984405	Slc6a13
ENSMUSG00000097124	-0.47874	0.00541807	A530020G20Rik
ENSMUSG00000022353	-0.478867	0.00322801	Mtss1
ENSMUSG00000097885	-0.490324	0.0422404	5031434O11Rik
ENSMUSG00000091586	-0.491031	0.0182808	Cyp4f17
ENSMUSG00000027346	-0.492446	0.0026572	Gpcpd1
ENSMUSG00000027931	-0.493708	0.0403737	Npr1
ENSMUSG00000025348	-0.496681	0.00141189	Itga7
ENSMUSG00000037621	-0.496732	0.025921	Atoh8
ENSMUSG00000007659	-0.49879	0.0208689	Bcl2l1
ENSMUSG00000054364	-0.499832	0.0311322	Rhob
ENSMUSG00000019823	-0.500578	0.0357724	Mical1
ENSMUSG00000031980	-0.500651	0.0155796	Agt
ENSMUSG00000035184	-0.502142	0.0141891	Fam124a
ENSMUSG00000053964	-0.502675	0.000558335	Lgals4
ENSMUSG00000059201	-0.510043	0.0167384	Lep
ENSMUSG00000041737	-0.510462	0.0026377	Tmem45b
ENSMUSG00000021838	-0.510636	0.0130157	Samd4
ENSMUSG00000034308	-0.511672	0.0115704	Sdr42e1
ENSMUSG00000035277	-0.511803	0.0353718	Arx
ENSMUSG00000022849	-0.51183	0.0406399	Hspbap1
ENSMUSG00000023951	-0.512847	0.00423809	Vegfa
ENSMUSG00000060681	-0.514876	0.00636392	Slc9a6
ENSMUSG00000041548	-0.52246	7.49313e-05	Hspb8
ENSMUSG00000023885	-0.540805	0.000591018	Thbs2
ENSMUSG00000034858	-0.543149	0.000484245	Fam214a
ENSMUSG00000020682	-0.546693	0.0425572	Mmp28
ENSMUSG00000079164	-0.550186	0.0403559	Tlr5
ENSMUSG00000026701	-0.555263	0.00033405	Prdx6
ENSMUSG00000024935	-0.556049	0.0311444	Slc1a1
ENSMUSG00000090486	-0.557873	0.0143144	BC035947
ENSMUSG00000061815	-0.562908	0.0474232	Rufy4
ENSMUSG00000031762	-0.565835	0.00443185	Mt2
ENSMUSG00000086432	-0.566865	0.0196114	B430119L08Rik
ENSMUSG00000097354	-0.570763	0.0454914	2310001H17Rik
ENSMUSG00000023092	-0.577868	6.30083e-06	Fhl1
ENSMUSG00000087382	-0.577915	0.000549297	Ctcflos
ENSMUSG00000036553	-0.577922	0.000133078	Sh3tc1
ENSMUSG00000086938	-0.579461	0.0315774	4930481A15Rik
ENSMUSG00000014361	-0.583994	0.0410622	Mertk
ENSMUSG00000024897	-0.592898	0.0295473	Apba1
ENSMUSG00000032849	-0.594962	0.015999	Abcc4
ENSMUSG00000004098	-0.597685	0.00202939	Col5a3
ENSMUSG00000021265	-0.602588	0.0362553	Slc25a29
ENSMUSG00000043342	-0.606602	0.0027249	Hoxd9
ENSMUSG00000022181	-0.607838	0.0146503	C6
ENSMUSG00000038146	-0.608786	0.0214001	Notch3
ENSMUSG00000028957	-0.614161	0.00107132	Per3
ENSMUSG00000032064	-0.61738	0.00712405	Dixdc1
ENSMUSG00000028713	-0.622705	3.73558e-06	Cyp4b1
ENSMUSG00000018171	-0.623721	0.00916372	Vmp1
ENSMUSG00000015889	-0.633156	0.0231816	Lta4h
ENSMUSG00000034845	-0.638039	0.000308081	Plvap
ENSMUSG00000004791	-0.64889	0.00353974	Pgf
ENSMUSG00000031833	-0.656423	0.0291405	Mast3
ENSMUSG00000022096	-0.660497	0.0293301	Hr
ENSMUSG00000011263	-0.664051	0.0474779	Exoc3l2
ENSMUSG00000063320	-0.666854	0.0331931	1190007I07Rik
ENSMUSG00000054690	-0.667324	0.000536186	Emcn
ENSMUSG00000030406	-0.669125	0.0384591	Gipr
ENSMUSG00000086765	-0.66972	0.0333329	Gm11827
ENSMUSG00000025902	-0.671198	0.0357558	Sox17
ENSMUSG00000023908	-0.676822	0.00110233	Pkmyt1
ENSMUSG00000022479	-0.677558	0.0454356	Vdr
ENSMUSG00000022537	-0.681226	0.0266162	Tmem44
ENSMUSG00000020689	-0.688358	0.00409238	Itgb3
ENSMUSG00000032878	-0.689462	0.00724964	Ccdc85a
ENSMUSG00000020303	-0.689789	0.00133341	Stc2
ENSMUSG00000031765	-0.69193	8.65693e-05	Mt1
ENSMUSG00000019970	-0.696948	0.0194707	Sgk1
ENSMUSG00000062785	-0.69695	0.000177359	Kcnc3
ENSMUSG00000037904	-0.704296	0.0440657	Ankrd9
ENSMUSG00000074657	-0.704622	0.000514172	Kif5a
ENSMUSG00000050064	-0.708167	0.000536652	Zfp697
ENSMUSG00000025473	-0.712685	0.0361258	Adam8
ENSMUSG00000031169	-0.713193	0.00895949	Porcn
ENSMUSG00000032013	-0.716181	0.0203892	Trim29
ENSMUSG00000024065	-0.721945	0.000789624	Ehd3
ENSMUSG00000022180	-0.722361	0.000179237	Slc7a8
ENSMUSG00000045730	-0.723055	0.00019407	Adrb2
ENSMUSG00000031480	-0.723974	0.040506	Thsd1
ENSMUSG00000075324	-0.725787	0.0145373	Fign
ENSMUSG00000020658	-0.739629	0.0189855	Efr3b
ENSMUSG00000099137	-0.739872	0.0287582	Gm10603
ENSMUSG00000021453	-0.760309	0.000684478	Gadd45g
ENSMUSG00000021750	-0.760653	0.0108334	Fam107a
ENSMUSG00000049580	-0.776126	0.0117828	Tsku
ENSMUSG00000054252	-0.777496	0.0115492	Fgfr3
ENSMUSG00000027488	-0.777913	0.000875853	Snta1
ENSMUSG00000040035	-0.78028	0.0147453	Disp2
ENSMUSG00000005950	-0.791912	0.00119557	P2rx5
ENSMUSG00000026890	-0.818708	0.000909593	Lhx6
ENSMUSG00000004951	-0.820142	0.00900291	Hspb1
ENSMUSG00000026358	-0.820637	0.00172065	Rgs1
ENSMUSG00000005373	-0.855672	8.06671e-10	Mlxipl
ENSMUSG00000062609	-0.859779	0.000373916	Kcnj15
ENSMUSG00000006221	-0.874744	0.00732217	Hspb7
ENSMUSG00000005686	-0.881122	0.00609962	Ampd3
ENSMUSG00000063060	-0.88231	0.000484085	Sox7
ENSMUSG00000021356	-0.894035	0.00212417	Irf4
ENSMUSG00000048376	-0.908526	0.00379072	F2r
ENSMUSG00000092274	-0.911479	8.99462e-07	Neat1
ENSMUSG00000038068	-0.921195	3.71029e-11	Rnf144b
ENSMUSG00000071036	-0.935999	0.0473364	Gm10309
ENSMUSG00000020108	-0.966903	0.000266112	Ddit4
ENSMUSG00000079559	-0.981025	8.41899e-05	Colca2
ENSMUSG00000034936	-1.00173	3.72719e-07	Arl4d
ENSMUSG00000027674	-1.02747	0.0183212	Pex5l
ENSMUSG00000081564	-1.06603	0.0220627	Gm13717
ENSMUSG00000007480	-1.06946	0.0453325	Mc5r
ENSMUSG00000031981	-1.08548	0.00694638	Capn9
ENSMUSG00000028687	-1.0892	0.00153785	Mutyh
ENSMUSG00000078915	-1.11271	0.0404233	Hsp25-ps1
ENSMUSG00000045392	-1.12333	0.00025253	Olfr1033
ENSMUSG00000028211	-1.14286	1.86402e-07	Trp53inp1
ENSMUSG00000039037	-1.17781	0.00127528	St6galnac5
ENSMUSG00000050368	-1.19389	0.0172397	Hoxd10
ENSMUSG00000065987	-1.20314	0.00102618	Cd209b
ENSMUSG00000067235	-1.24688	0.0239163	H2-Q10
ENSMUSG00000028778	-1.26372	0.000169101	Hcrtr1
ENSMUSG00000029304	-1.26558	0.0164498	Spp1
ENSMUSG00000070465	-1.30005	0.0464592	Gm9696
ENSMUSG00000047168	-1.32429	0.0437023	Gm6684
ENSMUSG00000057606	-1.33686	0.00940144	Colq
ENSMUSG00000030162	-1.34922	0.00010433	Olr1
ENSMUSG00000105746	-1.35707	0.0329732	Gm43595
ENSMUSG00000049404	-1.40148	3.36842e-06	Rarres1
ENSMUSG00000030669	-1.45002	1.38286e-05	Calca
ENSMUSG00000086446	-1.46395	0.0175362	Prkag2os1
ENSMUSG00000020848	-1.53874	0.000776979	Doc2b
ENSMUSG00000062329	-1.57549	0.0225359	Cytl1
ENSMUSG00000018486	-1.70571	0.0329531	Wnt9b
ENSMUSG00000045613	-1.99874	0.0300076	Chrm2
ENSMUSG00000032315	-2.12187	0.003597	Cyp1a1
ENSMUSG00000034674	-2.27606	9.49599e-15	Tdg
ENSMUSG00000057074	-3.07149	0.000707878	Ces1g
ENSMUSG00000076609	-3.90753	0.000170224	Igkc
ENSMUSG00000090015	-4.02208	0.00278378	Gm15446
ENSMUSG00000085666	8.20909	3.59535e-07	Gm9855
ENSMUSG00000080893	5.42526	4.26243e-37	Gm15920
ENSMUSG00000020017	3.52023	1.57285e-11	Hal
ENSMUSG00000038067	3.09329	0.00047639	Csf3
ENSMUSG00000025165	2.98843	0.0323876	Sectm1a
ENSMUSG00000021319	2.85382	0.00599416	Sfrp4
ENSMUSG00000051682	2.73452	0.0127567	Treml4
ENSMUSG00000036594	2.68532	3.66817e-21	H2-Aa
ENSMUSG00000060586	2.58379	1.31433e-20	H2-Eb1
ENSMUSG00000073421	2.51008	1.73245e-16	H2-Ab1
ENSMUSG00000024610	2.49763	1.6002e-19	Cd74
ENSMUSG00000022126	2.46161	0.0221581	Acod1
ENSMUSG00000044217	2.44832	0.016183	Aqp5
ENSMUSG00000049538	2.34936	0.0171808	Adamts16
ENSMUSG00000019368	2.31931	0.0231805	Sec14l4
ENSMUSG00000106106	2.12822	0.023795
ENSMUSG00000053441	2.09626	0.0448125	Adamts19
ENSMUSG00000062345	2.08274	0.0272299	Serpinb2
ENSMUSG00000009185	2.06575	0.0070701	Ccl8
ENSMUSG00000000402	2.01995	0.046153	Egfl6
ENSMUSG00000063727	2.00312	0.00606511	Tnfrsf11b
ENSMUSG00000022371	1.95859	7.62455e-05	Col14a1
ENSMUSG00000046245	1.95187	0.00852492	Pilra
ENSMUSG00000074715	1.87548	0.0228369	Ccl28
ENSMUSG00000027398	1.87477	0.000792572	Il1b
ENSMUSG00000049103	1.87389	9.18639e-07	Ccr2
ENSMUSG00000027996	1.8469	7.70508e-06	Sfrp2
ENSMUSG00000020014	1.83052	0.0327764	Cfap54
ENSMUSG00000030830	1.81119	0.00443886	Itgal
ENSMUSG00000078780	1.80774	0.0213385	Gm5150
ENSMUSG00000021303	1.78877	0.0308315	Gng4
ENSMUSG00000054889	1.77028	0.0310954	Dsp
ENSMUSG00000066684	1.74965	0.0129028	Pilrb1
ENSMUSG00000036446	1.72046	2.7135e-05	Lum
ENSMUSG00000076258	1.69929	6.97255e-05	Gm23935
ENSMUSG00000086324	1.68168	4.31383e-07	Gm15564
ENSMUSG00000022534	1.67421	0.0324242	Mefv
ENSMUSG00000042367	1.62077	0.00394571	Gjb3
ENSMUSG00000019936	1.61138	0.00712225	Epyc
ENSMUSG00000035202	1.59804	1.61248e-07	Lars2
ENSMUSG00000029322	1.56764	0.00132351	Plac8
ENSMUSG00000042265	1.55019	0.0155816	Trem1
ENSMUSG00000056174	1.54713	0.0114694	Col8a2
ENSMUSG00000035352	1.54462	0.015202	Ccl12
ENSMUSG00000090122	1.54297	0.0206531	Kcne1l
ENSMUSG00000054662	1.54168	0.00598964	Ano9
ENSMUSG00000051457	1.52773	0.0140065	Spn
ENSMUSG00000042734	1.50508	0.0228031	Ttc9
ENSMUSG00000088609	1.4978	0.00380736	Gm24187
ENSMUSG00000079227	1.4871	4.73582e-05	Ccr5
ENSMUSG00000076281	1.46678	0.00128217	Gm24270
ENSMUSG00000060962	1.46295	0.0346303	Dmkn
ENSMUSG00000073412	1.42697	0.0409213	Lst1
ENSMUSG00000032915	1.4217	0.0455131	Adgre4
ENSMUSG00000072596	1.42082	0.0151585	Ear2
ENSMUSG00000042254	1.41653	0.000544115	Cilp
ENSMUSG00000048826	1.39523	0.00922465	Dact2
ENSMUSG00000068196	1.3667	0.0308365	Col8a1
ENSMUSG00000017390	1.35482	0.0341151	Aldoc
ENSMUSG00000038600	1.3479	0.00707076	Atp6v0a4
ENSMUSG00000024397	1.3033	0.00237991	Aif1
ENSMUSG00000078922	1.2933	0.0338391	Tgtp1
ENSMUSG00000028434	1.28717	0.0224051	Epb41l4b
ENSMUSG00000073125	1.2782	0.00883607	Xlr3b
ENSMUSG00000028874	1.26783	0.00519307	Fgr
ENSMUSG00000037649	1.26493	0.000403772	H2-DMa
ENSMUSG00000028943	1.26382	0.0406578	Espn
ENSMUSG00000023243	1.25432	0.0301566	Kcnk5
ENSMUSG00000018849	1.25244	0.0380545	Wwc1
ENSMUSG00000039252	1.24154	0.0120921	Lgi2
ENSMUSG00000027204	1.23708	0.000233801	Fbn1
ENSMUSG00000020251	1.22988	0.0104963	Glt8d2
ENSMUSG00000032487	1.22844	0.00942347	Ptgs2
ENSMUSG00000044550	1.22362	0.0296524	Tceal3
ENSMUSG00000079363	1.21595	7.97939e-06	Gbp4
ENSMUSG00000041481	1.21241	0.0264156	Serpina3g
ENSMUSG00000067768	1.2068	0.0166603	Xlr4b
ENSMUSG00000037892	1.19813	0.0291241	Pcdh18
ENSMUSG00000046178	1.18721	0.0341606	Nxph1
ENSMUSG00000085412	1.18503	0.00791578	Halr1
ENSMUSG00000027408	1.1745	0.000976479	Cpxm1
ENSMUSG00000002204	1.17248	0.0372291	Napsa
ENSMUSG00000056071	1.16697	0.000976024	S100a9
ENSMUSG00000079845	1.16005	0.0326604	Xlr4a
ENSMUSG00000039883	1.15291	0.00769154	Lrrc17
ENSMUSG00000060212	1.1341	0.00810516	Pcnx2
ENSMUSG00000056481	1.13364	0.00319429	Cd248
ENSMUSG00000036412	1.1327	0.0354418	Arsi
ENSMUSG00000098973	1.132	0.000124072	Mir6236
ENSMUSG00000056054	1.12166	0.000339361	S100a8
ENSMUSG00000006369	1.1205	0.00639972	Fbln1
ENSMUSG00000089901	1.12024	0.0451221	Gm8113
ENSMUSG00000031673	1.1141	0.00953743	Cdh11
ENSMUSG00000042436	1.11389	0.0077256	Mfap4
ENSMUSG00000000682	1.09771	0.0038589	Cd52
ENSMUSG00000034171	1.09507	0.0171176	Faah
ENSMUSG00000024501	1.08317	0.00412565	Dpysl3
ENSMUSG00000013584	1.08059	0.0231888	Aldh1a2
ENSMUSG00000079547	1.0757	0.0182428	H2-DMb1
ENSMUSG00000018169	1.07146	1.45262e-06	Mfng
ENSMUSG00000061048	1.0583	0.0143855	Cdh3
ENSMUSG00000041695	1.05747	0.00220674	Kcnj2
ENSMUSG00000053113	1.05613	0.00199878	Socs3
ENSMUSG00000018819	1.0537	0.00260145	Lsp1
ENSMUSG00000031538	1.04907	1.03094e-05	Plat
ENSMUSG00000022816	1.03268	0.00113618	Fstl1
ENSMUSG00000024011	1.01291	0.000270023	Pi16
ENSMUSG00000061100	1.00789	8.86352e-08	Retnla
ENSMUSG00000049382	1.00096	0.00709236	Krt8
ENSMUSG00000037624	0.998674	0.00871287	Kcnk2
ENSMUSG00000090622	0.992568	0.0110501	A930033H14Rik
ENSMUSG00000030701	0.990455	0.0335533	Plekhb1
ENSMUSG00000054855	0.990284	0.0411904	Rnd1
ENSMUSG00000026832	0.982679	0.00831649	Cytip
ENSMUSG00000031343	0.958003	0.0200058	Gabra3
ENSMUSG00000027827	0.947593	0.0188056	Kcnab1
ENSMUSG00000034463	0.9472	0.0134736	Scara3
ENSMUSG00000025804	0.941139	0.0215834	Ccr1
ENSMUSG00000054072	0.932159	0.000419072	Iigp1
ENSMUSG00000023043	0.92534	0.0221782	Krt18
ENSMUSG00000023349	0.912739	0.00311224	Clec4n
ENSMUSG00000047945	0.910695	0.00961463	Marcksl1
ENSMUSG00000097815	0.896731	0.0196807	Gm26809
ENSMUSG00000049866	0.894385	0.00579035	Arl4c
ENSMUSG00000071715	0.887673	0.0329898	Ncf4
ENSMUSG00000028480	0.886668	0.00432604	Glipr2
ENSMUSG00000022865	0.885173	0.0302845	Cxadr
ENSMUSG00000041559	0.87901	0.00446199	Fmod
ENSMUSG00000014846	0.873729	0.0210463	Tppp3
ENSMUSG00000027864	0.8725	0.00841567	Ptgfrn
ENSMUSG00000045620	0.86403	0.0373785	Odf3l1
ENSMUSG00000031517	0.863663	0.0176215	Gpm6a
ENSMUSG00000051817	0.860487	0.0199699	Sox12
ENSMUSG00000079293	0.854082	0.0359713	Clec7a
ENSMUSG00000022037	0.838111	0.00782587	Clu
ENSMUSG00000059108	0.837213	0.0198702	Ifitm6
ENSMUSG00000034205	0.835243	0.0116905	Loxl2
ENSMUSG00000027070	0.835215	0.0201846	Lrp2
ENSMUSG00000036040	0.830194	0.00843134	Adamtsl2
ENSMUSG00000031740	0.827179	0.00674691	Mmp2
ENSMUSG00000028885	0.812637	0.0351655	Smpdl3b
ENSMUSG00000055653	0.81235	0.00985253	Gpc3
ENSMUSG00000020019	0.804918	0.00355276	Ntn4
ENSMUSG00000032011	0.798695	0.0365142	Thy1
ENSMUSG00000026255	0.796569	0.0419271	Efhd1
ENSMUSG00000019539	0.793619	0.0015361	Rcn3
ENSMUSG00000074785	0.788688	0.0347898	Plxnc1
ENSMUSG00000017737	0.782937	0.0130348	Mmp9
ENSMUSG00000067586	0.776771	0.0239581	S1pr3
ENSMUSG00000021388	0.773058	0.0262815	Aspn
ENSMUSG00000025161	0.772613	0.0321484	Slc16a3
ENSMUSG00000056220	0.770579	0.0446657	Pla2g4a
ENSMUSG00000063193	0.770345	0.0405889	Cd300lb
ENSMUSG00000031877	0.769969	0.0385833	Ces2g
ENSMUSG00000037010	0.765546	0.0430033	Apln
ENSMUSG00000026576	0.763849	0.0400414	Atp1b1
ENSMUSG00000023886	0.763397	0.00782757	Smoc2
ENSMUSG00000024063	0.761649	0.00586427	Lbh
ENSMUSG00000018920	0.761407	0.0319797	Cxcl16
ENSMUSG00000042834	0.760175	0.0151705	Nrep
ENSMUSG00000029661	0.759138	6.54981e-05	Col1a2
ENSMUSG00000033066	0.759116	0.0286576	Gas7
ENSMUSG00000040950	0.753778	0.0248244	Mgl2
ENSMUSG00000003452	0.749185	0.0262603	Bicd1
ENSMUSG00000005087	0.735641	0.0453153	Cd44
ENSMUSG00000024663	0.73315	0.00851149	Rab3il1
ENSMUSG00000047036	0.732336	0.0121164	Zfp445
ENSMUSG00000020363	0.72959	0.0197915	Gfpt2
ENSMUSG00000049892	0.72694	0.0211388	Rasd1
ENSMUSG00000040612	0.723701	0.03947	Ildr2
ENSMUSG00000051314	0.721794	0.0221864	Ffar2
ENSMUSG00000087259	0.719815	0.0222213	2610035D17Rik
ENSMUSG00000039899	0.713251	0.0150513	Fgl2
ENSMUSG00000041828	0.707946	0.00104546	Abca8a
ENSMUSG00000001506	0.705429	0.000457101	Col1a1
ENSMUSG00000029298	0.703504	0.0214302	Gbp9
ENSMUSG00000026227	0.702755	0.0320982	2810459M11Rik
ENSMUSG00000066113	0.700747	0.0418589	Adamtsl1
ENSMUSG00000033849	0.692749	0.0076954	B3galt2
ENSMUSG00000025453	0.689897	0.0249814	Nnt
ENSMUSG00000021950	0.688258	0.0236855	Anxa8
ENSMUSG00000020473	0.680911	0.0331021	Aebp1
ENSMUSG00000060227	0.679902	0.037427	Casc4
ENSMUSG00000031725	0.676817	0.00445622	Ces1f
ENSMUSG00000055172	0.674572	0.011084	C1ra
ENSMUSG00000024053	0.671067	0.0286523	Emilin2
ENSMUSG00000052397	0.658026	0.0133142	Ezr
ENSMUSG00000026399	0.651165	0.0292843	Cd55
ENSMUSG00000029641	0.650794	0.0484829	Rasl11a
ENSMUSG00000039976	0.647018	0.0381383	Tbc1d16
ENSMUSG00000024253	0.645189	0.0428438	Dync2li1
ENSMUSG00000039384	0.64305	0.0093805	Dusp10
ENSMUSG00000025268	0.641908	0.00368952	Maged2
ENSMUSG00000029372	0.640607	0.037584	Ppbp
ENSMUSG00000044017	0.637834	0.0419391	Adgrd1
ENSMUSG00000066357	0.63719	0.00378016	Wdr6
ENSMUSG00000016494	0.634726	0.0143532	Cd34
ENSMUSG00000052160	0.629598	0.0494931	Pld4
ENSMUSG00000004814	0.628134	0.0342126	Ccl24
ENSMUSG00000027646	0.623037	0.0158168	Src
ENSMUSG00000064080	0.621504	0.0317282	Fbln2
ENSMUSG00000040690	0.617369	0.00606248	Col16a1
ENSMUSG00000071656	0.615852	0.00877884	Lrrn4cl
ENSMUSG00000019960	0.609917	0.00163456	Dusp6
ENSMUSG00000041992	0.609057	0.032921	Rapgef5
ENSMUSG00000051855	0.60735	0.0105832	Mest
ENSMUSG00000048387	0.606391	0.0477172	Osr1
ENSMUSG00000028268	0.599681	0.00293255	Gbp3
ENSMUSG00000026185	0.596731	1.8818e-05	Igfbp5
ENSMUSG00000020676	0.587842	0.00211073	Ccl11
ENSMUSG00000053175	0.584063	0.042751	Bcl3
ENSMUSG00000033295	0.583022	0.0422278	Ptprf
ENSMUSG00000028871	0.579432	0.0480384	Rspo1
ENSMUSG00000030513	0.575096	0.00548661	Pcsk6
ENSMUSG00000036103	0.573468	0.0377369	Colec12
ENSMUSG00000032232	0.56815	0.0135771	Cgnl1
ENSMUSG00000031342	0.566495	0.027565	Gpm6b
ENSMUSG00000021185	0.558262	0.00681729	Dglucy
ENSMUSG00000000753	0.554219	0.0426214	Serpinf1
ENSMUSG00000031367	0.553212	0.0180858	Ap1s2
ENSMUSG00000051748	0.549481	0.0212376	Wfdc21
ENSMUSG00000001473	0.549037	0.00800696	Tubb6
ENSMUSG00000021416	0.543198	0.00984932	Eci3
ENSMUSG00000031451	0.537222	0.0302835	Gas6
ENSMUSG00000026389	0.536358	0.014928	Steap3
ENSMUSG00000029869	0.53439	0.0438549	Ephb6
ENSMUSG00000031093	0.534153	0.0271442	Dock11
ENSMUSG00000028270	0.533047	0.0101253	Gbp2
ENSMUSG00000032038	0.529943	0.0478901	St3gal4
ENSMUSG00000017466	0.529602	0.0192782	Timp2
ENSMUSG00000029059	0.527059	0.00639194	Fam213b
ENSMUSG00000025492	0.520186	0.0283752	Ifitm3
ENSMUSG00000019899	0.516153	0.0308603	Lama2
ENSMUSG00000052698	0.51491	0.0287419	Tln2
ENSMUSG00000089774	0.504473	0.0038954	Slc5a3
ENSMUSG00000021097	0.503436	0.0112108	Clmn
ENSMUSG00000024909	0.501206	0.0104643	Efemp2
ENSMUSG00000094786	0.497648	0.0437906	Gm14403
ENSMUSG00000061119	0.496798	0.0477662	Prcp
ENSMUSG00000025742	0.493236	0.0206956	Prps2
ENSMUSG00000029417	0.492324	0.0292949	Cxcl9
ENSMUSG00000002980	0.485879	0.0250906	Bcam
ENSMUSG00000033107	0.484881	0.0401541	Rnf125
ENSMUSG00000020241	0.479361	0.0469278	Col6a2
ENSMUSG00000031375	0.47518	0.0322433	Bgn
ENSMUSG00000022150	0.472542	0.00439848	Dab2
ENSMUSG00000023224	0.471314	0.0302807	Serping1
ENSMUSG00000037731	0.456244	0.0460888	Themis2
ENSMUSG00000026674	0.453314	0.00175605	Ddr2
ENSMUSG00000089783	0.449596	0.0439466	Gm454
ENSMUSG00000032549	0.436098	0.0180553	Rab6b
ENSMUSG00000020102	0.43127	0.0319365	Slc16a7
ENSMUSG00000040037	0.423742	0.00836629	Negr1
ENSMUSG00000073565	0.417515	0.039984	Prr16
ENSMUSG00000019768	0.415687	0.0166217	Esr1
ENSMUSG00000001663	0.414154	0.0232656	Gstt1
ENSMUSG00000005973	0.41179	0.0317366	Rcn1
ENSMUSG00000035133	0.403833	0.0310845	Arhgap5
ENSMUSG00000047528	0.401254	0.0401383	Als2cr12
ENSMUSG00000026365	0.392418	0.0284328	Cfh
ENSMUSG00000053398	0.390343	0.046031	Phgdh
ENSMUSG00000033306	0.38986	0.0236138	Lpp
ENSMUSG00000035413	0.385942	0.0349069	Tmem98
ENSMUSG00000027227	0.385201	0.00528524	Sord
ENSMUSG00000019929	0.380785	0.0183499	Dcn
ENSMUSG00000056973	0.376336	0.00548909	Ces1d
ENSMUSG00000036395	0.374315	0.0273855	Glb1l2
ENSMUSG00000027513	0.372601	0.00763669	Pck1
ENSMUSG00000033318	0.372116	0.0278588	Gstt2
ENSMUSG00000022817	0.371784	0.0239816	Itgb5
ENSMUSG00000029070	0.370075	0.023311	Mxra8

## Sheet: Dex skeletal muscle E47ko
Ensembl gene	log2 Fold Change	p-value	MGI symbol
ENSMUSG00000030359	-4.90875	0.00945648	Pzp
ENSMUSG00000029368	-4.53642	0.0246924	Alb
ENSMUSG00000020609	-4.50388	0.0415488	Apob
ENSMUSG00000028011	-4.26575	0.0356444	Tdo2
ENSMUSG00000072849	-4.26215	0.0404786	Serpina1e
ENSMUSG00000027359	-4.23022	0.0432868	Slc27a2
ENSMUSG00000059481	-3.93215	0.0498553	Plg
ENSMUSG00000030895	-3.92349	0.0121942	Hpx
ENSMUSG00000022899	-3.82116	0.00165808	Slc15a2
ENSMUSG00000006522	-3.40601	0.00536187	Itih3
ENSMUSG00000026715	-3.39302	0.00161172	Serpinc1
ENSMUSG00000027249	-3.05483	0.0035192	F2
ENSMUSG00000032081	-2.56368	0.0164116	Apoc3
ENSMUSG00000038257	-2.39058	0.000287153	Glra3
ENSMUSG00000021922	-2.00948	0.00609091	Itih4
ENSMUSG00000076612	-1.78535	0.0154811	Ighg2c
ENSMUSG00000021453	-1.56108	0.0274885	Gadd45g
ENSMUSG00000053719	-1.49741	1.56509e-05	Klk1b26
ENSMUSG00000021135	-1.47789	0.0412223	Slc10a1
ENSMUSG00000034674	-1.45322	1.86252e-14	Tdg
ENSMUSG00000063320	-1.25611	1.50159e-07	1190007I07Rik
ENSMUSG00000035189	-1.23761	0.0243852	Ano4
ENSMUSG00000084803	-1.19619	0.00811288	5830444B04Rik
ENSMUSG00000032726	-1.12272	0.0337741	Bmp8a
ENSMUSG00000026622	-1.11128	0.0269989	Nek2
ENSMUSG00000031394	-1.0963	0.0212291	Opn1mw
ENSMUSG00000076441	-1.06812	0.0425367	Ass1
ENSMUSG00000025887	-1.03473	0.000128014	Casp12
ENSMUSG00000036902	-1.03138	0.0180683	Neto2
ENSMUSG00000042045	-1.01734	0.0235507	Sln
ENSMUSG00000056708	-0.987798	0.000383356	Ier5
ENSMUSG00000021815	-0.940138	0.000648388	Mss51
ENSMUSG00000097819	-0.920458	0.0408924	Gm26813
ENSMUSG00000019988	-0.902891	2.635e-07	Nedd1
ENSMUSG00000027313	-0.900865	0.00769396	Chac1
ENSMUSG00000098050	-0.829226	0.00318468	Gm5345
ENSMUSG00000020737	-0.800321	0.00196434	Jpt1
ENSMUSG00000070056	-0.798023	0.00364542	Mfhas1
ENSMUSG00000075330	-0.780986	0.0280212	A930003A15Rik
ENSMUSG00000043415	-0.771909	0.036287	Otud1
ENSMUSG00000060639	-0.771532	0.00550537	Hist1h4i
ENSMUSG00000022144	-0.767256	0.0340736	Gdnf
ENSMUSG00000075232	-0.759702	0.0485602	Amd1
ENSMUSG00000097624	-0.698605	0.0214652	Gm5091
ENSMUSG00000011179	-0.689586	0.0364077	Odc1
ENSMUSG00000048489	-0.661593	0.0491735	8430408G22Rik
ENSMUSG00000102573	-0.65551	0.0166834	Gm7265
ENSMUSG00000024134	-0.647558	0.013601	Six2
ENSMUSG00000047037	-0.643395	0.0274157	Nipa1
ENSMUSG00000022346	-0.626599	0.0197108	Myc
ENSMUSG00000028542	-0.621247	0.016393	Slc6a9
ENSMUSG00000025007	-0.60317	0.0470761	Aldh18a1
ENSMUSG00000020577	-0.589199	0.00233737	Tspan13
ENSMUSG00000024052	-0.585438	0.00273474	Lpin2
ENSMUSG00000026100	-0.580937	0.0318004	Mstn
ENSMUSG00000038742	-0.559168	0.0454284	Angptl6
ENSMUSG00000005667	-0.540102	0.0071582	Mthfd2
ENSMUSG00000029657	-0.522517	8.98354e-05	Hsph1
ENSMUSG00000027848	-0.519478	0.0103038	Olfml3
ENSMUSG00000052566	-0.511028	0.0133818	Hook2
ENSMUSG00000035439	-0.505013	0.0462969	Haus8
ENSMUSG00000034457	-0.489117	0.0300312	Eda2r
ENSMUSG00000031885	-0.473734	0.0170208	Cbfb
ENSMUSG00000028195	-0.467074	0.0350023	Cyr61
ENSMUSG00000027845	-0.45951	0.0431798	Dclre1b
ENSMUSG00000036769	-0.448763	0.00456103	Wdr44
ENSMUSG00000026469	-0.440644	0.0152882	Xpr1
ENSMUSG00000028617	-0.43701	0.0334275	Lrrc42
ENSMUSG00000052298	-0.435731	0.0210925	Cdc42se2
ENSMUSG00000031431	-0.426971	0.015617	Tsc22d3
ENSMUSG00000052684	-0.42618	0.0353753	Jun
ENSMUSG00000008958	-0.424002	0.00836849	Vps72
ENSMUSG00000031204	-0.422933	0.00536674	Asb12
ENSMUSG00000055538	-0.420941	0.0225541	Zcchc24
ENSMUSG00000009013	-0.42017	0.0420516	Dynll1
ENSMUSG00000026387	-0.415843	0.0481564	Sctr
ENSMUSG00000031561	-0.411672	0.0231626	Tenm3
ENSMUSG00000031832	-0.409501	0.0457424	Taf1c
ENSMUSG00000004661	-0.409448	0.0455205	Arid3b
ENSMUSG00000061689	-0.408172	0.0452232	Dlgap4
ENSMUSG00000005580	-0.406658	0.0112037	Adcy9
ENSMUSG00000020022	-0.397861	0.000862832	Ndufa12
ENSMUSG00000022812	-0.393855	0.0104033	Gsk3b
ENSMUSG00000031983	-0.393366	0.0449357	2310022B05Rik
ENSMUSG00000029780	-0.390995	0.0221127	Nt5c3
ENSMUSG00000039738	-0.390012	0.0328676	Slx4
ENSMUSG00000020919	-0.389102	0.00597617	Stat5b
ENSMUSG00000015944	-0.387227	0.0327046	Gatsl2
ENSMUSG00000037111	-0.386078	0.0105902	Setd7
ENSMUSG00000019916	-0.385471	0.00164964	P4ha1
ENSMUSG00000027074	0.371338	0.00594094	Slc43a3
ENSMUSG00000074415	0.371694	0.0265335	2610203C20Rik
ENSMUSG00000028223	0.37503	0.0342811	Decr1
ENSMUSG00000032898	0.382127	0.00625619	Fbxo21
ENSMUSG00000034708	0.38278	0.0258076	Grn
ENSMUSG00000039831	0.387421	0.0117451	Arhgap29
ENSMUSG00000026463	0.390624	0.0109607	Atp2b4
ENSMUSG00000008540	0.390639	0.0390115	Mgst1
ENSMUSG00000033096	0.393465	0.0182323	Apmap
ENSMUSG00000032724	0.395469	0.0336425	Abtb2
ENSMUSG00000031503	0.397424	0.00630146	Col4a2
ENSMUSG00000040170	0.399205	0.015817	Fmo2
ENSMUSG00000041828	0.400733	0.0454711	Abca8a
ENSMUSG00000060002	0.400851	0.00785638	Chpt1
ENSMUSG00000027952	0.401854	0.0409284	Pmvk
ENSMUSG00000032679	0.402334	0.0439022	Cd59a
ENSMUSG00000034780	0.408456	0.0366051	B3galt1
ENSMUSG00000002550	0.410681	0.0325893	Uck1
ENSMUSG00000066026	0.415937	0.0154255	Dhrs3
ENSMUSG00000031523	0.416372	0.00831431	Dlc1
ENSMUSG00000071657	0.423638	0.0487749	Bscl2
ENSMUSG00000065954	0.428785	0.0357754	Tacc1
ENSMUSG00000022194	0.432405	0.0359884	Pabpn1
ENSMUSG00000035863	0.432458	0.0441656	Palm
ENSMUSG00000040687	0.438776	0.048735	Madd
ENSMUSG00000040147	0.439601	0.024111	Maob
ENSMUSG00000001802	0.439615	0.0390214	Lrp3
ENSMUSG00000026796	0.440026	0.00828923	Fam129b
ENSMUSG00000026879	0.44398	0.0217615	Gsn
ENSMUSG00000027332	0.445796	0.012968	Ivd
ENSMUSG00000020432	0.448452	0.0016018	Tcn2
ENSMUSG00000038065	0.450007	0.0270972	Mturn
ENSMUSG00000025213	0.450026	0.0394024	Kazald1
ENSMUSG00000031938	0.450046	0.0444221	4931406C07Rik
ENSMUSG00000020473	0.450205	0.014999	Aebp1
ENSMUSG00000022261	0.452902	0.0464853	Sdc2
ENSMUSG00000085348	0.45691	0.0315803	Myhas
ENSMUSG00000028944	0.458782	0.0255446	Prkag2
ENSMUSG00000021033	0.459205	0.0109721	Gstz1
ENSMUSG00000000957	0.460906	0.0452615	Mmp14
ENSMUSG00000026723	0.461919	0.0409187	Trdmt1
ENSMUSG00000028369	0.466452	0.0317011	Svep1
ENSMUSG00000033174	0.467137	0.012395	Mgll
ENSMUSG00000006373	0.468815	0.0403194	Pgrmc1
ENSMUSG00000028494	0.469199	0.0311572	Plin2
ENSMUSG00000021792	0.469863	0.00373817	Fam213a
ENSMUSG00000029455	0.471429	0.0106882	Aldh2
ENSMUSG00000056427	0.471445	0.00455183	Slit3
ENSMUSG00000034353	0.472752	0.0350599	Ramp1
ENSMUSG00000018427	0.475361	0.00167502	Ypel2
ENSMUSG00000029009	0.476781	0.0299508	Mthfr
ENSMUSG00000004098	0.47775	0.00939557	Col5a3
ENSMUSG00000030737	0.480244	0.00189388	Slco2b1
ENSMUSG00000029096	0.485728	0.00603711	Htra3
ENSMUSG00000022894	0.488073	0.0171021	Adamts5
ENSMUSG00000039166	0.488516	0.0224532	Akap7
ENSMUSG00000000340	0.489948	0.0429407	Dbt
ENSMUSG00000045954	0.492306	0.0158466	Cavin2
ENSMUSG00000009281	0.493321	0.0104333	Rarres2
ENSMUSG00000021130	0.494197	0.0367622	Galnt16
ENSMUSG00000035107	0.497413	0.0468385	Dcbld2
ENSMUSG00000030790	0.498779	0.00740375	Adm
ENSMUSG00000023044	0.500004	0.00747225	Csad
ENSMUSG00000040181	0.500386	0.000185779	Fmo1
ENSMUSG00000060802	0.505636	0.0247374	B2m
ENSMUSG00000021957	0.51153	0.00194481	Tkt
ENSMUSG00000026687	0.515582	0.0472208	Aldh9a1
ENSMUSG00000040249	0.515874	0.0156104	Lrp1
ENSMUSG00000024087	0.518389	0.0365496	Cyp1b1
ENSMUSG00000048096	0.522536	0.037392	Lmod1
ENSMUSG00000021286	0.523383	0.0304281	Zfyve21
ENSMUSG00000015850	0.523471	0.00171279	Adamtsl4
ENSMUSG00000019846	0.524458	0.0400384	Lama4
ENSMUSG00000032280	0.527827	0.0267781	Tle3
ENSMUSG00000026858	0.528198	0.0452794	Miga2
ENSMUSG00000022032	0.528747	0.00576417	Scara5
ENSMUSG00000017677	0.52915	0.025537	Wsb1
ENSMUSG00000037225	0.530752	0.0161325	Fgf2
ENSMUSG00000010663	0.534141	0.011417	Fads1
ENSMUSG00000019066	0.536194	0.0389575	Rab3d
ENSMUSG00000020097	0.540943	0.00217519	Sgpl1
ENSMUSG00000028125	0.541123	0.0383822	Abca4
ENSMUSG00000032135	0.546109	0.00802572	Mcam
ENSMUSG00000096188	0.54714	0.00722574	Cmtm4
ENSMUSG00000029413	0.548636	0.0260181	Naaa
ENSMUSG00000046027	0.550375	0.0440677	Stard5
ENSMUSG00000002944	0.552477	0.00240244	Cd36
ENSMUSG00000092274	0.554908	0.00291462	Neat1
ENSMUSG00000004939	0.567436	0.0256121	Nmrk2
ENSMUSG00000005057	0.568547	0.0296563	Sh2b2
ENSMUSG00000057315	0.57145	0.011683	Arhgap24
ENSMUSG00000056870	0.572707	0.0153963	Gulp1
ENSMUSG00000037316	0.575509	0.0133693	Bag4
ENSMUSG00000031502	0.5807	1.71787e-05	Col4a1
ENSMUSG00000020101	0.580755	0.0379125	Vsir
ENSMUSG00000041268	0.584242	0.0199348	Dmxl2
ENSMUSG00000021559	0.586698	0.00818177	Dapk1
ENSMUSG00000042770	0.587215	0.0246887	Hebp1
ENSMUSG00000017493	0.587363	0.000996415	Igfbp4
ENSMUSG00000040339	0.591054	0.000875812	Fam102b
ENSMUSG00000028927	0.592209	0.0151133	Padi2
ENSMUSG00000002900	0.594003	0.000449726	Lamb1
ENSMUSG00000032609	0.601663	0.0379295	Klhdc8b
ENSMUSG00000021456	0.602292	0.0392248	Fbp2
ENSMUSG00000027765	0.603732	0.0439442	P2ry1
ENSMUSG00000022555	0.604066	0.000177934	Dgat1
ENSMUSG00000050103	0.605671	0.00445926	Agmo
ENSMUSG00000032348	0.614254	0.017881	Gsta4
ENSMUSG00000020532	0.616736	0.000282058	Acaca
ENSMUSG00000026574	0.616923	0.0038281	Dpt
ENSMUSG00000028427	0.61835	0.0130101	Aqp7
ENSMUSG00000031808	0.62419	3.29544e-05	Slc27a1
ENSMUSG00000025036	0.625965	0.00124322	Sfxn2
ENSMUSG00000031283	0.626005	0.0158853	Chrdl1
ENSMUSG00000040711	0.627853	0.0346588	Sh3pxd2b
ENSMUSG00000025464	0.632926	0.0245055	Paox
ENSMUSG00000028444	0.634227	0.018409	Cntfr
ENSMUSG00000035275	0.636013	0.0448809	Raver2
ENSMUSG00000039982	0.641261	0.00527823	Dtx4
ENSMUSG00000027004	0.65293	0.0464872	Frzb
ENSMUSG00000043572	0.656308	0.0230358	Pars2
ENSMUSG00000071291	0.656461	0.0461686	Zfp58
ENSMUSG00000031824	0.657154	0.0450123	6430548M08Rik
ENSMUSG00000022231	0.66025	0.0144308	Sema5a
ENSMUSG00000041607	0.662113	0.0187016	Mbp
ENSMUSG00000055116	0.663771	0.0410267	Arntl
ENSMUSG00000055862	0.667614	0.042546	Izumo4
ENSMUSG00000022040	0.671475	0.0160314	Ephx2
ENSMUSG00000005397	0.674377	0.000775284	Nid1
ENSMUSG00000027624	0.675273	0.00921232	Epb41l1
ENSMUSG00000032232	0.676964	0.036093	Cgnl1
ENSMUSG00000024646	0.677796	3.96237e-06	Cyb5a
ENSMUSG00000062210	0.678568	0.049296	Tnfaip8
ENSMUSG00000027452	0.680817	0.000953792	Acss1
ENSMUSG00000021226	0.685097	0.0479452	Acot2
ENSMUSG00000030630	0.68657	0.0204045	Fah
ENSMUSG00000003617	0.686591	4.36659e-05	Cp
ENSMUSG00000027792	0.688043	0.00358763	Bche
ENSMUSG00000025911	0.689191	6.22243e-05	Adhfe1
ENSMUSG00000030643	0.689537	0.0480313	Rab30
ENSMUSG00000059173	0.690825	0.0120068	Pde1a
ENSMUSG00000022206	0.691721	0.00207849	Npr3
ENSMUSG00000033361	0.717963	0.000245611	Prrg3
ENSMUSG00000105095	0.719693	0.00895142	8430422M14Rik
ENSMUSG00000038007	0.719824	0.000192124	Acer2
ENSMUSG00000018927	0.72135	0.0326467	Ccl6
ENSMUSG00000047409	0.722003	0.00129114	Ctdspl
ENSMUSG00000024235	0.723623	0.018812	Map3k8
ENSMUSG00000027833	0.725506	0.0406743	Shox2
ENSMUSG00000016327	0.726085	0.0271394	Atp1b4
ENSMUSG00000028399	0.729399	0.0218447	Ptprd
ENSMUSG00000043300	0.734545	0.0195284	B3galnt1
ENSMUSG00000023832	0.738149	0.00507203	Acat2
ENSMUSG00000000184	0.740219	0.00180282	Ccnd2
ENSMUSG00000058297	0.748075	0.00129734	Spock2
ENSMUSG00000020019	0.754759	0.000696835	Ntn4
ENSMUSG00000039063	0.767527	0.00206227	Echdc3
ENSMUSG00000038456	0.774409	0.00179851	Dennd2a
ENSMUSG00000068874	0.775931	0.000253393	Selenbp1
ENSMUSG00000049892	0.776965	0.025913	Rasd1
ENSMUSG00000026833	0.786069	0.00206489	Olfm1
ENSMUSG00000024664	0.786698	0.00305114	Fads3
ENSMUSG00000019082	0.789146	0.00755358	Slc25a22
ENSMUSG00000041633	0.789153	0.00284384	Kctd12b
ENSMUSG00000092341	0.790648	0.0287833	Malat1
ENSMUSG00000033059	0.803042	0.000127454	Pygb
ENSMUSG00000027195	0.804209	0.00129596	Hsd17b12
ENSMUSG00000006800	0.813098	0.0135328	Sulf2
ENSMUSG00000049119	0.814179	0.00419012	Fam110b
ENSMUSG00000040740	0.829233	0.0347246	Slc25a34
ENSMUSG00000020253	0.830714	0.000724167	Ppm1m
ENSMUSG00000024011	0.831633	0.0361333	Pi16
ENSMUSG00000020085	0.835444	1.55094e-05	Aifm2
ENSMUSG00000034810	0.835465	0.000106061	Scn7a
ENSMUSG00000074896	0.836612	0.0226701	Ifit3
ENSMUSG00000028019	0.837832	0.0345773	Pdgfc
ENSMUSG00000021091	0.84265	0.0102182	Serpina3n
ENSMUSG00000047205	0.84626	0.0249995	Dusp18
ENSMUSG00000000440	0.846701	0.000123253	Pparg
ENSMUSG00000040111	0.861017	0.00175059	Gramd1b
ENSMUSG00000026077	0.869855	0.0323232	Npas2
ENSMUSG00000050737	0.871568	0.0314158	Ptges
ENSMUSG00000022425	0.872426	0.000106499	Enpp2
ENSMUSG00000066800	0.872519	0.00244656	Rnasel
ENSMUSG00000063873	0.87298	0.00234096	Slc24a3
ENSMUSG00000024713	0.875816	0.00837713	Pcsk5
ENSMUSG00000037406	0.876034	0.00532766	Htra4
ENSMUSG00000027559	0.87781	9.17445e-05	Car3
ENSMUSG00000060429	0.883538	0.00505242	Sntb1
ENSMUSG00000027820	0.884026	7.60126e-06	Mme
ENSMUSG00000017144	0.889039	0.000993629	Rnd3
ENSMUSG00000066113	0.891652	0.00017446	Adamtsl1
ENSMUSG00000019817	0.89412	0.00161683	Plagl1
ENSMUSG00000066613	0.900079	0.0179967	Zfp932
ENSMUSG00000037411	0.901551	0.00628216	Serpine1
ENSMUSG00000031400	0.904694	0.000235496	G6pdx
ENSMUSG00000020467	0.918426	0.010618	Efemp1
ENSMUSG00000022041	0.921299	0.0485509	Chrna2
ENSMUSG00000025153	0.921744	0.00111282	Fasn
ENSMUSG00000041773	0.92313	0.0174557	Enc1
ENSMUSG00000026922	0.923829	0.000281872	Agpat2
ENSMUSG00000051041	0.954977	0.0205431	Olfml1
ENSMUSG00000045045	0.955553	0.00266195	Lrfn4
ENSMUSG00000021136	0.961226	0.0171558	Smoc1
ENSMUSG00000037362	0.965311	0.0237427	Nov
ENSMUSG00000052160	0.968749	0.0274807	Pld4
ENSMUSG00000053297	0.971095	0.00540218	AI854703
ENSMUSG00000030806	0.98071	0.00158141	Stx1b
ENSMUSG00000021763	0.992773	0.0468784	BC067074
ENSMUSG00000032827	0.99463	0.00873272	Ppp1r9a
ENSMUSG00000003123	0.997504	1.47774e-07	Lipe
ENSMUSG00000056973	1.01278	4.3083e-11	Ces1d
ENSMUSG00000072949	1.01875	0.0485405	Acot1
ENSMUSG00000024526	1.01957	0.0174671	Cidea
ENSMUSG00000062515	1.02999	5.79721e-11	Fabp4
ENSMUSG00000044694	1.03886	0.0122069	2010007H06Rik
ENSMUSG00000072964	1.04453	0.0484447	Bhlhb9
ENSMUSG00000068614	1.04783	0.000409205	Actc1
ENSMUSG00000035686	1.05091	5.61713e-08	Thrsp
ENSMUSG00000048078	1.05582	0.0103237	Tenm4
ENSMUSG00000043673	1.05677	0.0476219	Kcns3
ENSMUSG00000042190	1.06711	8.50257e-08	Cmklr1
ENSMUSG00000025934	1.07321	0.0218733	Gsta3
ENSMUSG00000028600	1.07323	2.45759e-07	Podn
ENSMUSG00000056529	1.07817	0.0499095	Ptafr
ENSMUSG00000046844	1.08396	0.0191705	Vat1l
ENSMUSG00000020102	1.10635	0.0419937	Slc16a7
ENSMUSG00000035948	1.10846	0.00992337	Acss3
ENSMUSG00000032092	1.11529	0.0101011	Mpzl2
ENSMUSG00000022840	1.11643	0.00046799	Adcy5
ENSMUSG00000057614	1.11692	0.000413473	Gnai1
ENSMUSG00000021069	1.12814	0.00186775	Pygl
ENSMUSG00000036594	1.12821	0.0123757	H2-Aa
ENSMUSG00000003528	1.13221	0.000102527	Slc25a1
ENSMUSG00000044405	1.14644	7.70938e-07	Adig
ENSMUSG00000074802	1.15939	0.0256196	Gas2l3
ENSMUSG00000033576	1.1601	1.1079e-06	Apol6
ENSMUSG00000025780	1.16976	3.45597e-09	Itih5
ENSMUSG00000070780	1.17917	0.0493609	Rbm47
ENSMUSG00000029752	1.18253	0.000349982	Asns
ENSMUSG00000071847	1.18347	0.00188886	Apcdd1
ENSMUSG00000029335	1.1926	0.00570601	Bmp3
ENSMUSG00000023064	1.1927	3.36567e-05	Sncg
ENSMUSG00000048373	1.19344	0.00282474	Fgfbp1
ENSMUSG00000062329	1.19455	0.000987113	Cytl1
ENSMUSG00000024030	1.21714	0.000288561	Abcg1
ENSMUSG00000028347	1.23282	0.0118604	Tmeff1
ENSMUSG00000055254	1.23404	2.21824e-07	Ntrk2
ENSMUSG00000050663	1.24114	0.0233138	Trhde
ENSMUSG00000029778	1.26804	0.00194419	Adcyap1r1
ENSMUSG00000019913	1.29797	0.0490033	Sim1
ENSMUSG00000023828	1.30667	0.00229437	Slc22a3
ENSMUSG00000030972	1.31258	0.0307129	Acsm5
ENSMUSG00000037709	1.32055	3.26596e-07	Fam13a
ENSMUSG00000053398	1.32497	0.00951484	Phgdh
ENSMUSG00000001918	1.3266	6.526e-07	Slc1a5
ENSMUSG00000048915	1.3443	0.0249187	Efna5
ENSMUSG00000033022	1.34798	0.00326457	Cdo1
ENSMUSG00000069515	1.36802	0.00493983	Lyz1
ENSMUSG00000022665	1.36848	4.10874e-07	Ccdc80
ENSMUSG00000029417	1.38048	0.0304915	Cxcl9
ENSMUSG00000100371	1.38279	0.0483351	Gm29669
ENSMUSG00000025754	1.38571	0.0250522	Agbl1
ENSMUSG00000031343	1.38813	0.0164693	Gabra3
ENSMUSG00000066361	1.38999	0.00261073	Serpina3c
ENSMUSG00000090622	1.39613	3.19142e-06	A930033H14Rik
ENSMUSG00000031298	1.3963	0.00152771	Adgrg2
ENSMUSG00000032311	1.39988	0.00040176	Nrg4
ENSMUSG00000030924	1.4001	0.00638989	Rexo5
ENSMUSG00000044349	1.4088	0.00131188	Snhg11
ENSMUSG00000030889	1.41211	0.0152978	Vwa3a
ENSMUSG00000020057	1.42311	2.18518e-07	Dram1
ENSMUSG00000035376	1.45204	9.42457e-06	Hacd2
ENSMUSG00000021474	1.48861	3.06496e-07	Sfxn1
ENSMUSG00000002289	1.50236	1.5679e-05	Angptl4
ENSMUSG00000024747	1.50601	0.00113003	Aldh1a7
ENSMUSG00000015970	1.56229	0.00393517	Chdh
ENSMUSG00000034957	1.60168	0.000840766	Cebpa
ENSMUSG00000054013	1.66534	0.00424854	Tmem179
ENSMUSG00000027901	1.68107	0.00190334	Dennd2d
ENSMUSG00000016194	1.69197	2.01483e-06	Hsd11b1
ENSMUSG00000027221	1.69849	1.97929e-05	Chst1
ENSMUSG00000039956	1.71128	0.000302423	Mrap
ENSMUSG00000042429	1.71914	0.000449689	Adora1
ENSMUSG00000009633	1.73506	1.54797e-05	G0s2
ENSMUSG00000028076	1.79017	3.25491e-05	Cd1d1
ENSMUSG00000019326	1.8156	3.67524e-07	Aoc3
ENSMUSG00000024972	1.8294	4.36342e-05	Lgals12
ENSMUSG00000020010	1.83422	0.00129299	Vnn3
ENSMUSG00000031209	1.85318	0.000191391	Heph
ENSMUSG00000079017	1.87529	7.28136e-05	Ifi27l2a
ENSMUSG00000026834	1.9274	0.00156174	Acvr1c
ENSMUSG00000012705	1.9546	8.22497e-06	Retn
ENSMUSG00000020264	1.9732	1.12238e-07	Slc36a2
ENSMUSG00000005360	1.98576	4.88697e-05	Slc1a3
ENSMUSG00000043122	2.02638	1.84835e-06	A530016L24Rik
ENSMUSG00000046275	2.05564	4.10324e-09	Tusc5
ENSMUSG00000097124	2.11067	6.07135e-09	A530020G20Rik
ENSMUSG00000002020	2.12421	3.38237e-07	Ltbp2
ENSMUSG00000061100	2.14894	1.79525e-05	Retnla
ENSMUSG00000087382	2.15697	1.93432e-05	Ctcflos
ENSMUSG00000070495	2.15767	0.000585677	Ctcfl
ENSMUSG00000031373	2.19121	4.72477e-09	Car5b
ENSMUSG00000033849	2.20035	2.64646e-10	B3galt2
ENSMUSG00000030671	2.20158	2.30512e-13	Pde3b
ENSMUSG00000001348	2.20742	4.18318e-06	Acp5
ENSMUSG00000022878	2.21972	0.00134636	Adipoq
ENSMUSG00000062609	2.23977	0.00444075	Kcnj15
ENSMUSG00000061780	2.24271	0.0127751	Cfd
ENSMUSG00000027513	2.24982	0.00881444	Pck1
ENSMUSG00000002997	2.25103	2.92187e-12	Prkar2b
ENSMUSG00000030495	2.25281	1.35221e-05	Slc7a10
ENSMUSG00000030935	2.25833	0.000576723	Acsm3
ENSMUSG00000037071	2.27901	0.000646367	Scd1
ENSMUSG00000074771	2.3058	1.60725e-05	Ankef1
ENSMUSG00000050276	2.3376	0.00991331	Mrgprg
ENSMUSG00000029195	2.34862	0.00131016	Klb
ENSMUSG00000030278	2.41619	2.85189e-09	Cidec
ENSMUSG00000051314	2.49504	0.0147335	Ffar2
ENSMUSG00000059201	2.50663	6.92995e-09	Lep
ENSMUSG00000040037	2.5123	9.45699e-07	Negr1
ENSMUSG00000078234	2.55168	1.76034e-06	Klhdc7a
ENSMUSG00000091575	2.56314	2.57565e-07	2010016I18Rik
ENSMUSG00000048142	2.58014	4.86639e-11	Nat8l
ENSMUSG00000020963	2.5902	7.75351e-08	Tshr
ENSMUSG00000030546	2.60596	2.40443e-09	Plin1
ENSMUSG00000031725	2.81989	4.95055e-06	Ces1f
ENSMUSG00000048040	2.95922	2.08244e-11	Arxes2
ENSMUSG00000059146	3.01361	1.30734e-05	Ntrk3
ENSMUSG00000067786	3.014	0.00176341	Nnat
ENSMUSG00000041737	3.02628	2.48044e-08	Tmem45b
ENSMUSG00000020017	3.24519	1.09043e-06	Hal
ENSMUSG00000031489	3.62035	4.63439e-11	Adrb3
ENSMUSG00000080893	5.14094	1.40543e-113	Gm15920
ENSMUSG00000085666	6.58203	6.36702e-14	Gm9855
