# Supplementary material for: E47 modulates hepatic glucocorticoid action
Source: Nat Commun. 2019 Jan 18;10:306. doi: 10.1038/s41467-018-08196-5 (PMC6338785; doi:10.1038/s41467-018-08196-5)
Supplement: Supplementary file 6 — Supplementary Data 3 [file 41467_2018_8196_MOESM6_ESM.xlsx]

## Sheet: Sheet1
Supplemental Table 3: GR Reporter Screen
Fold Change Luciferase Activity, Normalized to empty vector + EtOH (and normalized to betaGal activity for transfection efficiency), average of triplicates
Plate	Well	GR + EtOH	GR + Dex	GR + Cort	GENE_SYMBOL	Description	E47 motif		GRE	Plate	Well	reporter DNA sequence
1	H05	0.121071	0.0499882	0.0565818	NO_ANNOTATION	Homo sapiens beta-2-microglobulin				1	H05	TTCCCTCAAACAGAGAGTTCCAGGCAGGATGAATCTGTGCTCTGATCCCTGAGGCATTTAATATGTTCTTATTATTAGAAGCTCAGATGCAAAGAGCTCTCTTAGCTTTTAATGTTATGAAAAAAATCAGGTCTTCATTAGATTCCCCAATCCACCTCTTGATGGGGCTAGTAGCCTTTCCTTAATGATAGGGTGTTTCTAGAGAGATATATCTGGTCAAGGTGGCCTGGTACTCCTCCTTCTCCCCACAGCCTCCCAGACAAGGAGGAGTAGCTGCCTTTTAGTGATCATGTACCCTGAATATAAGTGTATTTAAAAGAATTTTATACACATATATTTagtgtcaatctgtatatttagtagcactaacacttctcttcattttcaatgaaaaatata…
1	D02	0.0666791	0.077511	0.0498236	CAST1					1	D02	CTTTCTTTGCACATGGGCTTCAGAATGttaaattaaaaaaaaaacttatattttcttttttattaaCAACATTTGAAAGCAGGaattatattttttttaaattttaGAGCTGAGTTACAAGGAGGAATTTTTTTTTGTATGCTTTGTCTTTTTCTTTTTTTTTCTTTAAAAGTATTTGGAAAGCAGTCTCATGAGGCTGGAGCATGGGTGTTTCATTTCTATCTTATTTTCTTCCTCCAGCAGCATGAGTGTCCTCTTGGCAACATGTATTTTTCTAATTTAGGAGTGTTTCTCTACATGTCAATCTTGTTCCTCTGGATGTCCATGGCATGGCTCATTGTGTTCTCCGTATTTCAGGACGATGCTGCAAAGCTTGAGCAGTATTTTATCCTCCCTGGA…
1	F02	0.239633	0.0874388	0.0869973	OBSCN	obscurin				1	F02	GTGCTCCCATGTAAGGATGACTCTGAGACCCAGCTGAGTGTTCCAGGAGAGCCCCCGGGTGGGCAGTGGCCTGGGCCTGGCCAAGCAGGGTGCACCAGGCTCCTGCCCCCATCCCTCCACCGCTGGCCCTCAGGTGGGTCCTGGGTCCCCTCTGGGGGCAGTACTGGGGCTGCCTCAAGATCCATCCTGGGCTCCTCTTGGGGTGGTCCCTTGTCTCCCTCAGAGCCTTCCTGGGTCCCCCAGGCTCCTTCCTGCCCCACATGCCAGGATGCTGGTTTGAAGGGGAGAGTAGGCCAGCTACGGCCCCTGGCCCGCATCACTGCTAAGGACATGGGGTCCCCCCATCCCTGGCTGTGGTCCCCAGCCCGCATCACTGCTAAGGACAAGGGTCTCTCGGTC…
2	D10	0.0612514	0.088306	0.085153	SEPX1					2	D10	TATCCCTGGGCACTGATTCTTTAGAAGAGAAGGTGGGGGAGGAAGCAGCCTTAGGGGGGCAGTAGGGCCGGCCCTGAGTGATCTAGAGCCTGGCTGGGGGAGGGCGTGTTTCTGGCCAGAGTGACTAAGGCTCCTCCTGCACCACCCTCTCAACCAGGGCCCCCAAAAGAAGCATCTGGAGAAGGAAACGCCGGAGACCTCGGGAGACTTGTAGGCTGTGTGGGGTGGATGAACCCTGAAGCGCACCGCACTGTCTGCCCCAATGTCTAACAAAGGCCGGAGGCGACTCTTCCTGCGAGGTCTCAGAGCGCTGtgtaaccgcccaaggggttcaccttgcctgctgcctagacaaagccgattcattaagacaggggaattgcaatagagaaagagtaa…
1	A11	0.173747	0.103003	0.0697162	WNT5A	Wnt 5A				1	A11	gagtggtgtgtgtgtgtgtgtgtgtgtgtgtgtgtgtgtgtgtgtgtgtgtgtATCCTGGGGCCTGGAAAGCCCAGTCTAAGGGATGGACGAGGGGGCAGGAAACAGAGGAGAACCAGGCCAGACCGTTCTTCCCCTGGGGCCTCTCTATACCCGAACCTGGAACCTGCTGTCAGTGTTGAGGCCTGGGCGGCTCTCTTTTGTCATACTGATTCTGGCTCAAGGTGTAACCTCCGCCTTCTCTATCTGGCAATTCCCTCCTCCCCTACCCCGCTCCGCGCGCGCCAACACACATATTGCTGTGGACACAACCCTTGCGCCCAGGCGTGAGGCTTAGGGAGTAGTGGCTCCTTTGTCTGCTCCCCTAAAGCGGACCTCCTACCCGCCTGGGCCGGCCCAT…
1	H03	0.139309	0.118212	0.160381	MEST	mesoderm specific transcript homolog				1	H03	GGATCATTTTCTCATTTAGCCTGACATCAAGAGTATTTATTTGGCTTTCTATACCATTAGTTTAAATTAGAACACTCTATTTCCATCCACTAGAGTAGAATAGCTATGTGTTTTCCCTTTAAAAGATAAATTAACTCTGTAAGCATTAATACTTTAAAAAATGACTAGTGGTTTTTCAAATATTTTAGTTCTACCAAACTGATGAATAGATAAACATgagcagatagatctggatttaaatcttgattccacaatttaccagctctgtgaccatgggcaagctccttaatctttcaaagcctgttttctcattagtaaaattaggataataatagttctttatagggtaatcatcagaagttaaaaatgtacatatgagaaattcagcacagagtctgg…
1	F04	0.153381	0.133016	0.131709	HDAC7A					1	F04	ATGATTTCTGACTCCTGGACTGGTACTTTGCCACAGGCCTTTCCAGCCCTCCTCAGCCCCAATCCCTGAGGACAGTCTGTGGCTGCCCCACTGGGAGATGCCCAGCGTTGGAATTGCTGAAGGAGGCCTCTCCAGGAAGGCTTCTCCACTTGTGTGCCCTCCCATGGGGCCGGCCTGCTCCTACCCCACCCACTTCCCCTTCTCCAGGATAAGCCCGCTGCAACAGCTCCGTCTCCCAGTGTCTCAGCCTCTCTGGCTGCTCAGCCCAGCCTGGTCCAGCTGGCTATGCTGGCATGGACCCTAGTCTGGTGGCCAGTTATAAATAGCCCCTGCACCCACAGCCTTGGCAGGGTGCTCCTAGTGTGGGTGCAGAGGACACTTGAGAAGAGGCAGCCGTGC…
2	A01	0.395881	0.148881	0.164286	WNT5A	Wnt 5A				2	A01	ACTGAGGTTTCCTCTCCCTCATCCCTCATCACGCCTGGCCCGCACCGTGGTTGGTAAAGAAGGATCAAGAACACCTTTAATCCGACGCGAAGGCTTTGAGGGATACATAGAAAGGGAGCCACGTCGTTGAGCTGCTCTGGATTGAAGAGGAGGACGCGGGAACGCCCTCCTCCACCTCACTCCTCTGGTGCGCTGAGCCCCTCAAACGCCCCCAGTCCTCCTCCCCGTGGCACGCGAGGAAGATTCTCAGTGTCCTTACAGAGTCATCTTCCCTGAGCCCCGAAAGTGTTGGAAAACATTTAGCCCCTTCTTTGGGAAACTCAGTTTCTGATCAGAATTTTTGTTTTACCCCTGGGGTTGACAGTCTCCCCAGAGGTCTCATTTCATACTGTCTTTTCG…
1	G06	0.598122	0.151154	0.187796	FLJ44861					1	G06	TTCAGATCACAGCTGTTTACCCAGAGAAGGGCAGAGCCGGTGCTGCTCGAAGGCGGGGGAAAGGGCCTCTCATGGCCAAGGACAAGGCTGGGCCCCGAGGCAGGGTATGGGCCGAGGGTCCTCTCTGTTCTGGGGGCAGAAAGGACCAAGCACCGTGGGCCACGCCTGGCATGGAGATGTGATGAGGACCTGCCCCAAGCCTCCTCCACCCCCTGCCCTTGGGCCGGGGAGACATTACAGCTGTTGCCGTGGCTGTTGGGCTCTGAGCCTTCACCTGCCCACCCCACAGGGACTTCCGAGCCCCAGGGGTCACTACAGGAAGTCATTTCTGAGCAAGTGACACCCACAGCCCTAAGCCCAGCAGACAGACCTCCCACCAGCTCCCTTCCTCCAGGGAGC…
1	F11	0.143203	0.182348	0.183912	CD160	CD160 molecule				1	F11	TAAGGTCAGTCATTCATCCTCCCCCCACCACATCAGGACCATTTTGGTGCCCCCACTCGTTGCCTCCCCTGCTCACCACCACCCTCACCCAAGCCTTCTTGACAGCTCCCTGACCTTCTTCCCTTTCAGCCTGGAGCAGCTGTGTTCTCTGTCCTACTTCTAACCAAAACCTACTCTCAGGAGAAGACTTGGTACCTTTCTTTATACTTGAGAGGACATTCTGTCCTTTTATCTTCTAGTTATTCTATCATCAGTCCTTTCCTTATTATGAATTAGCAAATACAAAATCTTTGTTCCCCAGGGTAAAGAAAAGAATTTTAAGAAGTGGTTTTTCTTAGCCCCCTCAGCACCCTAGTCTATTTCTAACACCAAAAAGACAAAACAAGGGAGAGGAAAGGA…
1	F08	0.529941	0.187957	0.186471	NO_ANNOTATION					1	F08	AGGATTGGGGCAAATTTCTACATGTAAAAACTCAGAGGGCAAATGAAGACAACAGGAAATATAATCTAGTTGGATAATGTATATCTTCAACAATTTTGCTCATATTAAATATGACAGGGATTTTCTTGGTTGGGTATCACAACATCTTAGGATGTAGGCTGATAACAGTATTAAGCTCAGTTTAATAAAATCAATTCTATTAGAGGATACCAAAAAGATATGTTTTTACAAGATTCTTTCATGATTTGAGTGCTTTCTACTTATGGTCAAGTTTTATTTATTAAAGAATGAGGCATTTAAGCTGAACACATTCTTCAACAAAaggctaccttatttctggaagcagatatactaccagctgtgtggccacagctgactcattcaacattccttaggttc…
1	F06	0.294822	0.188642	0.182117	FMOD	fibromodulin				1	F06	ccagcTGAGACTCCTTCTCAAACAAACAaacaacaacaacaacaacaaaaacaTttagaataaaaaccaaatcacttccatcgcccaaaagtcctttcatggtacagctcctgcccagctttctgatcttgtctTTCCCTGGCTGAGGAATTCTATGGCTGTGAAATGGGTAGGACACAGtgaacctcagctatgtgccaggtcaggagcctcccacacatcacctgatacagtccttgctacaacccagcaaggtaagtgttattaactctgaatttGTTGTGAGCATTAAGTGGAAGTGGATGATGCTAGTGCATAAGCAGTGATCAGCAAATGCTGGAGTCCCTGCCTTTCCTTTTGTTCCAGTGGTGGAGGTGGGCAGGACCTGTAGCCTAGAAA…
1	G03	0.354058	0.222321	0.333831	MEST	mesoderm specific transcript homolog				1	G03	CTCCCCTTAATTACTTCCTCCCCTGTGCGCCCTCAAATTCTTGTactcattcaagcagtatttattaggggccagctttgtggccggcaccgtggcgggctctggggctacaaaaggtgaataatacttgggctctgcctctgagggccttacacgttagggaggagTGGGTCAACTGCCACAAACGTCGCTAGGAAATTAAAAGGAAAATTTTACAAAGTGGCAGTTCTTGTCTGTCTTCCCCTCCAGATGGCCCGTGTGTTGTTTTCGGGCCGGGGCTATTTCTCATTTATTTCGCACCCCCGGTTCTTAGTGCCCTGTAGGTGCTAAATCAGCATTTGTTTCATGAGTGCTTTTTCTGGGGGCAACCAGACCCCTGCAGAAGTGTACCTGTGTTGT…
2	D07	0.0752873	0.23029	0.204791	PSMA6	proteasome subunit, alpha type, 6				2	D07	ttagccaggatggtctcaatctcctgacctcgtgatccgcccgccttggtctcccaaagtgctgggattacaggcgtgagccaccgcgcccggccTCCGCTTTCAAGACTAAAAATTGCctgggcactgtggctcaagcctgtaatcccagcactctgggaggccgaggaaggtggatcacttgggctcaggagttcgagagctgcctgaccaacatggcgaaaccccgcctctactaaaaatacaaaattagccggtcctggtggcacacgcctataatcccagctactcgggaggatgaggcaggagaatcgcttgaactcaggagggggaggttgcagtcagccgagatcgcgccattgcactccagcctgggcaacaagggcgaaactctgtctc…
1	D05	0.295395	0.244333	0.321172	NO_ANNOTATION	PTPRN2				1	D05	AGGGAGAGTCCCTGAGGAGGGGCCGGGGTGCTTCCGGCCTGGGTGGCCGGAGGAGGAGGCAGGGAGAGCCCTGCGGCTGAACAGGGCAGCGCCCCCCGCATCCGGAGGGACAGGCCCGGCCCCGTCTCCAGTCCCGCCTCCCGCCTCAGCCGCAGAACCTCGGTGGTTCCTTCAGCTCCTGAAGCGGTCCGCAAACAGGTCGAGGGCGCTGACGAGGCCGTTTTCTGGGCTAAGCAGCGACGGCGCTAGGCGACTCCGCTTGTCCTTCGTTTCCGCTGTCAGCTCAGCAGGTGACTTATTCCCAGTGCTGCTCTTCTCACAGACACAAAACCAACAGTTCCGGTCTCTTCCGATAGTTCTGGCAGAGACGGCTGCGGGGAGACACGGGCGGAGGCGGGT…
2	C10	0.829227	0.247983	0.22772	NO_ANNOTATION					2	C10	ttttcttcagcaCTGGGAATTGTGATCCAAAGCTTTTCCTGATGAGGCACAAAGTTGGAGAAACACAACGCAAACTAAACAACAATGAAACAGAACAGAGTGAATCTGCTGTAGCTCAAGAGAGGACGTAGCTGCCCCCACTCCGCATCCCCGGGCTCGGGTTTGCCTTGCTGACCTCTGCTGCCACCTGGTGCTGCACAGAGAAACTGAGGAGAAACCACATCAGTCTCCTTCAGCCTCAGCTTCACATCTGTGGGTCAAGCAACCCTTTCAGAAGCTGTATAATGTGGGAAAGCTTTCCTCTCAGGAAAATGCACACATCCAACTTTGAGAAGATGCCCTTGGGGGTGCTTCAAGGATCCTAGATAATAACCCCCTTTCCCGAACATCCAAGAACCT…
2	A02	0.264962	0.250513	0.259243	HSP90AB1	heat shock protein 90kDa alpha class B1				2	A02	TAGTCACTTTGATCTCCCCCAAATAAAGAACTGTAGGTAGTGATTTTCACATTTAAATTTGTGTAAGGATTACTTGGGATCTCTAGATACctgggttggaccaacattatgatttttctgccatactaccagatgatgctgaggctgctggtcaccattctttaagtagGTGGGTTCTGTGACATTTGGTTGAAGAATATTTAGCTTATTTTCTTTTTCCTTCTGAATTTTCAGGCCTCCCACTTAGTGTGTAGTCTGAGATCTTTAAGAGAATGCATTTTTAGTCTTGGGAAGGGATAGTACTCCGGTTAAACCAGTCTGAACTCACTGTCTAAGGTCCTAACAAATGATATGACCTTTAGGATTTTTAAACATGGGGCCTTAGTGTTCTTTTGTAAT…
1	A09	0.276917	0.253438	0.176623	RAB11A	RAB11A, member RAS oncogene family				1	A09	gctgacactcagtattaaccaacacaCCATTTTTATTAGTCATGCTTGAGACTAAATTAAACATTAGTGttcttttttttttttttgaggagtcttactctgtcaccaggctggagtgcagtggcgcaatctcggctctctgcaacctccatctccttggttcaagcaattctcctgcctcagcctcctgagtagctgggattacaggACCTTAGATAAACTTACTATCACTTTATAGCAGTAGAGAAAGCACGGAAATTGGCACtgtatttgttttctattgcttctataacaaattaccacaaacttggtgacataaaacaacacaaatttattgcttaaagttctgtaggtcacaggtctgacaagtgtctcattgggctaaaatcaagttgtcag…
1	D08	0.188745	0.263519	0.245429	NCOA1	nuclear receptor coactivator 1				1	D08	GCTTGGTCATTCTCTGTGTTTCCACTTGTAATTTGAATGGTTGATTTTATCTTAAAATTCCAGTTTGCCTATATAGTTAAAACATTTACATACTTTTATTATCAAGCATAGATTTGATTATTTAACAGTAGGTATTCTATTGTGAATGTATGTATGTATATAAACATATCACATCATATTTGACCAGATAGTTGAAGGATGAAATGTCCTTGAGTTTTGAAAACATCTGTATGTGTAATATTGACTTTACTTTGGTGAATTTGTTTGTAAGAAACAAAAAGTTATTTGTTCTGCAATGTCTAATATCTCCCTCTCCATTCTAAATGGTACAGGTAGTCTGTAATTGAATTTCTAAGTAGCTACTCAAtcattcggtcaagacgtagttatatgagtacg…
2	E04	0.162061	0.272027	0.205807	ZFP36L1	ZFP36L1-prom				2	E04	ACGCGTGCGGCGCACTAAATTGTGCCGCGCTCGCCCCCGCCAGACCATGTCCTCCTGGGGAAAAAGTTTCCCTAGTCCCCCCAGCAGCGCGCCCCACCCTACGCCCCGCTGGAAAAAAAACAGCAACATAAAATCCTAGGCTTGAACATTCTGTGCGTCCCAAATTTCTAATGTCCTCGGCCTGCCCGGTTTGCCGAAGGGAGCCGAGTGTCGAAGAGAAGTCGGGAAAAGGTAAGTTGTGCAGACACTTGGGGAAGTTTCAAGGAGACCGCCAGCTCAAGATGGAAACCGCGGCCCGGGCGCTAAGGACGGGCTTCAGCTCCCGCTGGCAAAAAGAGAAAGTCGAGCCCGCCTTCCTGCCCAACAAAAAACAACAACATGACAACAAGAACCCCGGAG…
1	D03	0.524746	0.391396	0.269944	MYO18A					1	D03	TCTGAGACTTGCTCTCCCTGTCTTTTGGCCCCTTGACATTCTGTTCTCCAGCTCCCATTTCAGCGTCTCAGCGGGTCCCTAGTCCTGGTCTAGGCATCCCATGGTGCTAACTGGAGAGCCAGGCCAGGATTTCTCTTCACAAGAAACACTGGCTTTTCACAGGCAGCCATCACTCATTGGCTAGACACCCATGACTTCCTCTGTCTGCAGGGCTGAGGCCCACCCCACCCTCCTCTCTGCCTGTGCAGTCCCTGGCGTCTGTGGAGGGGAGAGGGATGTAAACAAAGAGAGTGTAATTGATTCTCTGCATGTCCCCTGTGTGCTGATGGCAGTGGGGCAGTAAGTGGGCCTGCCCGTGTGGGTCTCTGCTCCTGCCAGACCTTACAGGACTGCTTTGCG…
2	D05	0.533331	0.414152	0.396481	COMT	catechol-O-methyltransferase				2	D05	tttcttactgggaggaccaggatcatcatcctattttgcatagaaggttcagtttgttctttcccttaaaataggaagataagggcattatccccctaagtctcgtatgatattccccattctgagtccagaatacctagaaatttggaatttggctattgccgtgtctggactgtgagtatgggaaggggaagcttttctgtctgttgtccccactaccgcccctcacatccgtgattctgaaccccatgataaatgccctttgaacctttttcctccttttgatgccgaatccccttttatgggactccgCCAGCACGGGTGCATTTAACCTTCCTGAGCTTGCCCACCTGACGCATGCAGCCAAGAAGCTTTGAAAGATGGAGTGCCCTGGCTGAG…
1	E03	2.3158	0.419272	0.416333	IFNE1	interferon epsilon 1				1	E03	AGCAACAGTGGGATAAGATTGGAAAGGTATATTGGGGGCTTATTCAAGAGGAACTTAGAATATGGAACTGGGTATTTGTAATTCAAAGGACATTGTTAATGTAGAGATGTTCACATTAGTTTACCAGAGCTATCACTATTCTAGGGAATATACGCTAACCAAATGCCCCCAATCTCTCTTCACATATAATTTTGtcatctataatggatatatatcatttaattatatggctgtaccaacatatatgtaatcattcacctgtcgttgaacctataggttgtttctaatattctgctttgcaataatattataacactcttcttttgctaatttttttgcattgcttctataggctagaatcttagatattaaactgataggATAAGATATAAAATAATT…
1	E10	0.0834982	0.461734	0.577595	NO_ANNOTATION					1	E10	GATGGTGTGTGAGTATGGAAAAGGCCTTTCTCggccagacttggtggctcacgcctgtaatcccagcactttgggaggtcgaggccagtggatcgcctgaggtcaggagttcgagaccagcctggccaacgtagcgaaaccccatctctactaaaaatacaaaaaattagcagggcgtggtggcaggcacctgtaatcccagctactcaggaggctaaggcaggagaatcgcttggaccggcgaggtggagattgcagtgagccaagatagcgcaattgcattccagcctgatcaacaagagcaaaactccatctccatctcaaaaaaaaaaaaaaaaaagaaaaGACTCTTCTCAGCGCCgcacagtggcttacacttacagtcccagcacattggga…
2	E02	0.999533	0.473593	0.483094	AMPD3	AMPD3-altprom2				2	E02	GTCTTGATGTTTGTTCGAAAGGGAAATAAGGCTTTGAGCTTGGGATCAGTGCTCTTCAGTCCACAGAGACATCTTGGCTGCAAGAAGCAGCAACAAGTTAGGCTCAAGGTGGAATTGTGAGGTCCTGAGAAGAGCTTGCTCTTCTGGGACAGAACTGTATTTTTCTTCTAAACTGCCCATGTTCTGGGGAGTCTTCCCGCCTTTTGGCTTCAGCAGGACCCTTGGTCATTGTTACAACCTGTGTCATCTTAGTGGAGCTGCTGCTGGTTTCTGTCTGAACCCGATGCAATGGGTCTCATACCTGTAAACTGGGCTCCAGGAAGGCAGCTTTCTCTAAGTTGGAAAATGAAGACTCAAGGTGGAGGGTGTTTCCCAAAGCCGATACCACAAGATATTAAT…
1	D07	1.05545	0.489187	0.428144	IL9R	interleukin 9 receptor				1	D07	caaacaaaCAAAATCCCCAAAAAGCAAAAGTGTCTGCATGGACTTGTGCCTAACTACTCACAGTGGCTACTTCTTGGGGGAGGTGAAAGGGGACCCTGTTAAAGAATTTTTCTTCTGTATTGTTTTTCTTCAACTGAGTCTGCATTAATTTTATATTTAATACTCTCCCCACCCCTGATGCTCACAGGTTGCTTTAGCTGGTGGAAGGAGAACCTGCACCTCTGGTTTTGGCAAAGTGTAGAAGGGGACAAGGGCACTGCTCTGCACCTGCACAGGTTCTTGCCTCCTGGGGTCAGTTTAATGAATCTCAGTGGTGTTTCTTGGGAAGAACACAGTGGACACTCACTTGCCAGTCAGTAGACAAATCACTGAAGTCCATGTCTGGCAGTTCTCAATGTC…
2	E06	1.12532	0.55258	0.531298	CCL2	CCL2-prom				2	E06	tggcagagtaagcactcTGTGAGTATGACACTGGCATTTCTTCTGCAGCACTACATGCTGTCTATGCCTTTGTCCAAGTCTGAAACCCTAGAACTCTTAGAATTCAGTTCAATGTTTACACAATCCTACAGTTCTGCTAGGCTTCTATGATGCTACTATTCTGCATTTGAATGAGCAAATGGATTTAATGCATTGTCAGGGAGCCGGCCAAAGCTTGAGAGCTCCTTCCTGGCTGGGAGGCCCCTTGGAATGTGGCCTGAAGGTAAGCTGGCAGCGAGCCTGACATGCTTTCATCTAGTTTCCTCGCTTCCTTCCTTTTCTGCAGTTTTCGCTTCAGAGAAAGCAGAATCCTTAAAAATAACCCTCTTAGTTCACATCTGTGGTCAGTCTGGGCTTAAT…
1	B06	0.188988	0.554037	0.446074	COMT	catechol-O-methyltransferase				1	B06	ttgcagttttgttttgatgtgctgattaaagtagcgcagagggcatgatcagcagggctccagtaagacgctcccacgggaggagcaagaacacagaacagagggggcaagacagctccaccaggagtcaggagtgaatcccctctgggaacgaggcactaggaagaagaacttccagcccaggaggtaggtagcgttcagaagaagcctggggcgggcgcggtggcgcacgcctgtaatcccagcactttgggaggccgaggcgggcgaatcacgaggtcaggagatcaagaccatcctggctaacacggtgaaaccccatctctactaaaaatacaaaaaattagccgggcgttgtggtgggcacctatagtcccagctacttgggaggctgaggca…
1	H04	0.201106	0.564316	0.278535	SERPINA1	serpin peptidase inhibitor, clade A 1				1	H04	ACTAGCCTCAACCCTGTACCTCCCCTCCCCTCCACCCCCAGCAGTCTCCAAAGGCCTCCAACAACCCCAGAGTGGGGGCCATGTATCCAAAGAAACTCCAAGCTGTATACGGATCACACTGGTTTTCCAGGAGCAAAAACAGAAACAGGCCTGAGGCTGGTCAAAATTGAACCTCCTCCTGCTCTGAGCAGCCTGGGGGGCAGACTAAGCAGAGGGCTGTGCAGACCCACataaagagcctactgtgtgccaggcacttcacccgaggcacttcacaagcatgcttgggaatgaaacttccaactctttgggatgcaggtgaaacagttcctggttcagagaggtgaagcggcctgcctgaggcagcacagctCTTCTTTACAGATGTGCTTCCCCACC…
1	A03	1.21064	0.586861	0.494208	TXN	thioredoxin				1	A03	GCCTTTTCCTTTGAGGCTTATGTTACGGAGCTCACTGTTCATTACTACTGTCTTCATTACTTAATTCATTTAAGACTGACACCTGTTTTATAATCTCTCCTTCCACCCTAGCTCTGCCATCATTCCAGATGGATCTCATCATTCATTTAATAGCCTataatcatagttcatgtagcattcactacacaccaggcacggttctaagcattttacatatattttagttcactcaacccttataatagcacaagctattattacgcccacttctcacataaggaaactgaggcacaaaaaggctatttagacttgcctagagttacccagtcatgaagtggtagagtagggatgaggacaacggagtcaaattgcagagtccAGACTGGCCTCCCAGTTCCT…
2	D06	2.29102	0.590862	0.681149	SMURF2	SMAD specific E3 ubiquitin protein ligase 2				2	D06	GACAATAAGATGTGTTCAGGGGCTCCCTGTTTTTAAGAGACTCTTTTAAAAAAAAAAAAACCTAATGTTTTTATCTTGAGTCAATATGATTAGGTATTTTGGATTTACTTTTAATCTTAAAATACTGCATTTTTATAGCTTCTCAGAGCATGTGGATGGGATGGGATTTTCGTTATTTTGCTGGGTCAGCTTATCTTTAATATATGGACTATTCCTATAAACCAAAGTCTCTGACAAGTGCACCTAATTTATATTGTATTTTAACTACAGTGTAAGTTTCCATTAACAAAACCATCCTAAAGCGTTAACTGCTCATAATTTTAATCAGCTACAGTTATGAAAAAGGAAGAATTTTGCTCTAAAGATTATTAATAAGCTTAGAAAATCCTGCTTTTACCT…
1	G11	0.354224	0.591038	0.476329	SRPK2	SFRS protein kinase 2				1	G11	GCTAGCAATATATGTGTTAGCTTTAGTGTCTTTTTAGGTTCAGATTATTTTTGGTAGACCTTAAAAAATGAGAAGATAAAGGATATCCGAAAGAAGCCTTAAGGTAGATCCTTTACTTGGAAGTATCAGGCTCTTCCACCTGACTCCACTCATAATAAAAAATGAAAACAAAAGTGGTTGACGTAGCAAAGATTTTAACTTTTAAAGCTTGATAGAGCTTTGCAGGTTTAGGAAGATAACTTCCCAGTCTTCAGATTGGGATGGTGAGACTGTGTGGCCCCACCTCCATGCAGGCCATGCAGAACACAGGACTGTAGAGAAACAGAGGCTCATTCTCAGTTCCAACAGGAGGAAGAGTGCCCACTGGGCAGCCAGTCCTGTTAGGGCAAGGAGCAGCCC…
1	A10	0.427529	0.601567	0.4744	CHIC2	cysteine-rich hydrophobic domain 2				1	A10	CATAAGGGTGAATTCTCAGCCACAGCCAGGTGTGGGCTGTGCCAGGACATACTGACCTTATTTCCTCTTATTCTCTTTCTTATCTTCCCATTTGCAGCTGTTCCTTTAACTGAGTGCAGCCACTAGTCTCCTGGTTCCTGCCAAGGAGGAAATTCAgaggctgaggagggaggatcgcttgagctgaggagttcaaggctgcagtgagctatgatggtgccactgcacaccagcctaggtgagagagtgagactctgtcttaaaaaaaaaaaaaaaaaaGACATTCAGGAAAGCTTGGACCACCAGTATACTCAATTAGACCATTAAATCTTAAATCGTCACATGGCCTTGAGAAAGCCACATAGCATCTCTGAAATATAGCATATCATAGCATCTCTG…
2	G04	2.04467	0.651108	0.576282	MEST	mesoderm specific transcript homolog				2	G04	CTCCTAATTGTGCCCACTGTTCTGTGCAGCGCGGACCGGCGCATGCAGCGAGCGGGGCTGCGAGGGCGCTGCTGTGGCCAGGCGTCTGGCATGCTGACCACGTCGCGCTGCTGTAAAGGAAACCTGCCCCGCGCAGCGGCGGTGGCTGGAGCGGGAGAAACCGGACTTTGTGCAACTTTGGCCATAGTGGCCATCCCATGAATCTGTTTACTAGCTTGGTGGTGGGTCCAACAGAGCTTGTTGCTCCCTAGCCGCTTGCTCGTGCCCTTGGTGGTTACCGGTAGTTAAGCTTAGGGCGCATAGGGCCCTCGTGGCTCGCCACCTCTCACGGTTCAGTACCCACGCTTCGAACGAGGGATGGGAGCAGGCGCCACGGCCGGCACCCCAGAGCCCTGCTGC…
2	F03	0.190666	0.660829	0.749746	TSC22d3	CHR7_P0902-R2				2	F03	CCAGCTTATTTCTCTGTCCCCTTTTCTTCTCATCATCTTCCTTGGAATCTTCGGGGGAGGGGAAAGCAATAGTTGAGGAAAAATTAACAAGCCAATGAAAGGTCAGCTCGGAGACTTTCTGAACCAAGAAAACTCTATGTGGTGCAGAGGGCAAATTAATATTAATATATCAGGGAATTCTGATACCAGTTAAGCTCCTGATTTAAGAGGTTTTTTTTTTTAGTGAATGTTCTTGATGACCCATAAGTATAGCCTGCACTTTGTTCTGTCTACTACACATGTCTTAGTGCAAACACCGTGTTCAGAGAGGTTGTGTCTTAAAGTTAACAGAATGTCCTGAGATCATTATTGTCTCCCACCTAAAGTGAGATGAAGAAAAACACCATCCCGGGCTAGTGC…
1	D06	1.29556	0.664507	0.338875	RBM protein 33					1	D06	AGAGACGGAGGACCCAGCTATACCATGGAGGGCGGGTGCAGAGGGGCCAGGCGAGAGGGCCAGGCAGGCACAGAGACAGAGGACGCAGCTTTGCCAGGGAGGGCAGGTGCAGAGACAGAGGACCCAGCTATGCCAGGGAGGGCGGGTGCAGAGACAGAGGACCCAGCTATGCCAGGGAGGGCAGGTGCAGAGACAGAGGACCCAGCTATGCCAGGGAGGGCGGGTGCAGAGGGGTCAAGCGCTGACAGTGAGGGGGTCTTTCCAGTGGCTTCCCCTCTGGAGCTCACACACacttactttaatccttataaggccctgtgaggcaggcaccgtaataattgctccatAACCAGCTGGCGAGAAAATCCAAGCTCGTAATTAGTAATCATCACGAAACAG…
1	E04	0.815102	0.673167	0.452581	NO_ANNOTATION					1	E04	CATGAGGCTGTTCATTCACTCAGCTGACATTGTTTGCTGGGTGGCACTCGATGGTACAAGTTGCCTGGGGTTGCGGAAGCCAAGAGGACGTGATGTTTGCTGTTGACAAAGTTCCAGCCTTTGGAAGCAAGACTCATAGGCAGATCACTGCAACCCCAGGCTTTGATACAGTGGAGGTGCAgtgtgtgtgtgtgtgtgtgtgtgtgtgtttgtgtgtgtgtgtTCATGCACATGCACGTGATAGAAGAGAACACAGTTTACCAGGGGAATTCAAGGAACCCCTCACTGATTCAAAGTCCACAGACTAACCCTGGGACATGCATCTGTTCTGCCATAGTGACCTGAGGCTTGATAGGATAAGATGGGGGTGGCTTGTACAAGAAGCTCCCTAACCACACT…
1	A08	0.807211	0.692731	0.621956	IER2	immediate early response 2				1	A08	CTCCTGCAACAGGAAACCAGTATAGACCCAGAGGACACAGTAGAGAGGAACCCACGGACATATACACATAGAGAGGTTCAGGTGCACACACCGAGAAAGTGCAGGCAGGTAGACAGCAAGAAGATAACTGCCCACAGAGAGGACGGGCACTGTCGCAAAAGGGACAGGTGAACACGCACAGAGGGATCTGGCTTGGTTACCCCCAGGGGCTCAGGTGGGCAGGGTGGGTCAGGAAGGCTTACCTCTCTGTTATTCCTCTCCAAAAATGCTACGGCTGTTGGGCTGACCATATGGTCCTTCATTTCCTGGAGGTAAGGACAGCATTAGGGAGGAAAGACACTCAggctgggcgcggtggctcacgcctgtaatcctagcactttgagagaccaagccggg…
1	H02	0.655156	0.703112	0.693251	UGCG	UDP-glucose ceramide glucosyltransferase				1	H02	gtttactccacagagtggcaagctgcctttccaaccctcacttagccacatgcggctaccgtattggatggcAGTCTTAGGGAATTTCAATATCAACTGATTCTTTAATTCTGAATTTGAGAATTTCTTTTTATAATACACACGGTCGCTAAGGCGCTTAGAGATCTGTGAGGCGCATGGAGATTATTTTACTCTCCGGTCCCTTTTGATCCAAGATCCCACAGCATTAAAAGCAGTAAGAGGGAAGGCAATGGGCATCCCTTGCGCCCAGGAACGTGGCCTGGAGGGCCTGGCTGCTCCGAGCAGTAGCAGTGCCCGGCGGGGAGGCTGCAGACGCGGCGTTGGAAGTTGGATTTCTAGACAAGCTCCGGCAGCTGCCCGGAACCCGTGTCTTTTTCT…
1	A02	0.772583	0.722341	0.397515	BRD2	bromodomain containing 2				1	A02	TACACAATTGACCCAGTTTGCAGGTGGGAAATGGGAAGCCAGTTCTGCAAATTGGCCTTTCTGTTCTGTGAAGTGCCATCTGTCGGTGAGGAGAGATTAGGGTCTGCAGCGTGAAAATCTGGACCATACTCTGGGTAATCAAGGGAGAGGTTATCGGCTAATGACAAATTAAAGGCTTACTTTTTAGCTGGCAACTGAATCACCATAACATTTTATGTTACCAGTTCCAAAATTTTGGGGGGAATTCACTCAAGCTTGGGAGAGGAGAGATCATAACTTTAAGAGTATAAGAGGTTTAAACGGTCCACTACGAAATAAATAGAGAAGGAAAAGTTATCAGCTGGTAAATATCGTAGAAGGTAGAGCGGTCCAGGGACTCACAGGTCTCACTAAAGAAAA…
2	A03	0.204682	0.769977	0.825416	GLUL	glutamate-ammonia ligase				2	A03	CTAGAGGCAATATTGGGGTGTTGGTCTTCCCCAAGGGGAAGGGTGGTGAGGCTGAGGGAGAAGCAGTTATGTTTTCAGCTGGGCAAACATGGACGGTTGCCCGTAGAAACTTTGCCACTGTACTTCAGAACGTTGCCCTAGTCGTTGGAGGAGAACAATGTGTTCCCTTTCTAGCCACCCTGGTCCACGGAGGGAGGAGGGAGAGAGAGAATGTTTCCTCTTCGGCTGTTGTGGCTTGAGAGTTTCTCTTCTTTCGGAGGTTTTGTGGTAGTGGCTGGCAGTTATTAGTATGCCTCATGGCTTTTAAATTTCCAGATCTTTTTGATTTAGAAGTGGAAATTTCCTAATTACTTGACAAGTCTTGTAGAATTCCATAATGTTGTGATTCTTGCCCACTAT…
2	C07	3.02636	0.885077	0.951959	NO_ANNOTATION					2	C07	TGATGTGAGGACAACAAGGAAGAGCTGGAATGTGAGGGTTTAATCACAGGCTCCTCACCCTCCGCTGATGGGTAGGTGTGTTAGCTCCAGCATGGAGCACCACCGCACTAGGTGGGGGAAGGGTGAGAGGGCAATGGGGCAGCCTGTGAGCTGGGGCAACGTAGGCAGAGAAGGAACTGTGTCACCACAGAAACTTCTGCCTTCACCCATCCCTTCAGCTCTGCAGGACAGGTAGAGACTCCAGGATCATCCACTGAGCACTGGACATAAGGAAGGCTGCATGGGGAGGACTCAGGACAGTGACATCACAGGATACCCCTCCTATTAGGAAAATCAAGGCCCAGAATTCACTCGGCTCTTCCCCAGGAGGACCAAGCCCTGAATCAGGTGCAGTGCTGC…
2	A11	4.18521	0.90442	0.996161	SERPINA1	serpin peptidase inhibitor, clade A 1				2	A11	tatctcacagatgaggaaaccgaggcacagagaggttaagtggcttgtctaagagctcacaaaaagagcgatggagctaaggcttggccccagatattagatcccgaacccacgccttaaccagtgacctgcactgACTCTCAAAGAAGGAAGCTGGTGCCTGGGAAGGAGGGTGCATAGTGAGGGTGTGCATGGGGTGTGTGTGTTTGTGGGGTGGCCAGCACTCTCCGGGGGCACTTTGCCAATGAGTTCAGCTCCCATGAAGTCCACTGTTGTTCTCCTGACCAGCCACTCAGTCTTGATTTACTTGGCCCAGGGCCACTGGCACACCTCACCCCCTTACCCGATTCCTTGCTGCAGACCCCAAATCTCGACTCTCACATCCCTATCCAGCCCATA…
2	G01	1.28685	0.914184	0.981451	TXN	thioredoxin				2	G01	GTTCCAGGAGTCTGCCTCTGTTAGAAGAATCTCACACAAGTGTGCGTGCTGTGCCATTGTAAATGCTGTATAAGGTGGCCAGGCCCAATCAGTCCCTGCAAGACACCGaacagtaagaactatctatggagtgtttactatgtgccaagcaccgtcctttgcaagcactattaaccctcaaaataccaccaccgtgagattgagaccatcatgattcccgttctacagaaggaaacactgagacttcaggaggtcaggacctttccagggtcacaactgcgtaactaagttgcagagcTCAACCCAGTGGCACTTCCATCTCACACGCAGCTGTCTGATGGTCAAGAGCCCAACCAGTCCCCCGGTCGTTTCTACCGCACTAAACCGCTGTGTCAAGCT…
2	C04	0.582151	0.915141	1.15151	RNF10	ring finger protein 10				2	C04	ctgagcttcagcacagtagaccaaaccaaaacagagttactcaaggtgaatttctacccaaccacgcctaaacgaaattgtttatctgaccttctgagaaatcatcaaatccccaaactggtcagttttaccccacataaggaagtccattctgcttaaacctttacaagaaaagtaattttgaaatgactaatctgctttttgttctctgtttctactttttaaaaaaaAGtttagacagggtctccctctctgtcactcatactggagtgcactggcacgatcgtatctcactgcaacctccaactgctgggctcaggtgatcctcccacctcagtttcctgagtagctagaactacaggtgtgcagccacagccactatgcttggctaattttttt…
1	H07	2.658	0.948249	0.913353	RP11-85L21.3					1	H07	TTCTCACCTCTGAGTTTTCCCTGTACCTGGGATATGGGCTTCCTTCTGAACTCCATTATTCATGTTATGCAGAGTAATTCTCTTTGGTAAATCCATCCATGACAAAGTTCAGTACTTTACATTTGCATTTCTTCATTCTACAACTTGCAGGCTGCTATAATTTGTTTCCTCATTCCAAATCTCTTTATGTGACTTTAGCTTCAAATAGGATTTGCCTCCTTTGAAAATCACTGGTGAAGCAGGTATGAATCTTACTCCAAACCCCTGTGTAAGAGATAAACTGGACATTCTCAAGTACTACCGAGTTTCTGTTTCTAAGGTCCATCCTGCTGATTTTCCATCCTGGGAACGTAATCACAGTGGCTTAAAGATTGTACTCACCTCTGATGCCTGGCCCTG…
2	C08	4.76873	1.03346	1.24142	AC084398	Damage-regulated autophagy modulator				2	C08	ATAGGGGAAATCTGATGGGTGTTGGCAAATGATTAACACAAGAATGAAGTGGCATGATGAATCAAAGATGACTTCTAAGTTTTTATCTTAGGTGAACCAAAGAATTTATTCCCTTGACCAGAAATAAGGCCCCTAACAGGGATAAATAATTTAGTAGGTGGAAGTGGATGAGTTTGGTTAGAGTTGATGATTCTGAGGATATGATGAGATATCGAGGTTAGAAACATGGGCCTAggccaggtgctgtggttcatgcctgtaatcccagcactttgggaggctgaggcaggaggattgcttgagtccaggagatgaagaccagtcagggtaacacagtaagatcctgcctctacaaaaattagccagacgttgtggcatgcgcctgtagtcccagctact…
1	F01	1.88673	1.03998	1.35042	FAM55A					1	F01	CCTTGTCATTTCAGCTTTGGTCTGCTCTAAACTTATCCATCTCTGTCCATTACTGGAACAACTCCGCAAAGTCCTTATTCCCTAAAACATCACTGATACCATTAAAGCCACTAACAGAGACTGAACTCAGAATAAAGGAAATCATAGAGAAACTAGATCAGCAGATCCCACCCAGACCTTTCACCCATGTGAACACCACCACCAGTGCCACACACAGCACAGCCACCATCCTCAACCCTCGAGATACATACTGCAGGGGAGACCAGCTGGACATCCTACTGGAGGTGAGGGACCACTTGGGACAGAGGAAGCAATATGGTGGGGATTTCCTGAGGGCCAGGATGTCCTCCCCAGCACTGACGGCAGGTGCTTCAGGAAAGGTGATGGACTTCAACAATG…
1	F03	0.590578	1.04438	1.13422	PMM2	phosphomannomutase 2				1	F03	CAAAACATATCCAGGGAGGACAAACTCTGGGCTGGACAATGTATCCACAAGGGGGTGTGAACATTTCCCCAAGCAGGAAACTAAATAATCAGTGTCTTAGTGGGGAACTCGAGCAACAAATCTGTGAGATATTTATTCCAATAAACTTTCTAATTCTCTGTTTGATTCATATGCTATCTTGGGTGCTGGAGGGAACTGCTGCTTTCTCTTAGCCTAGTCTGGGGAAGGGGAAACAGCGGAGAAGGAGAAGGAGCGAGGCAGGGAGGCCCCAACACGTAGCACAAGGGTATTACTAGGTGGGTAGTGAAGCAGTAAAAGCTCTTAttccaattctggctccaacagtaatttgtgagcaaattactccacacccctgagattcggtttcttcgcctttca…
1	G02	1.01592	1.0623	1.15992	PHGDH	phosphoglycerate dehydrogenase				1	G02	GAGCTCATCACCATTGCCAGCCAATCTGGGCTTCAGGGTTTTACCCTTTCAGCCTTCTCAGAAAGCAGCTGTCTGCCTTCCCCATCGCAGCCTTGCAATTTATTGCCATTACCATTAGGTAGCAGTGACATTCCAGAGCTTTTCCTGAAAGGGACTCCTGAATATAAGCTCTGGCAGAGCGAGGGGGTGGGGGAGGGAGGGGGACCTTGCAGAGAGATGGGGAGGAGGGGGTGAGAGGTGTATGGGCTCTGCCCTGCTGGGTGTATCTGCTGCAGGACACAGAGTTCCATCAAATGGACCACACAGTGTCCCCATCTTAGGAGGTGAAACCTCTTGGTCAAAATAACTACCCTTAGCAAATTGAACTGTTCACCCACATCAGCAAATAGTCTTAGAGTA…
2	C05	2.50801	1.08621	1.08574	NO_ANNOTATION					2	C05	tgttgtagtgtgaaagcagccatagctgatagttaaattagtgtatctgtgttctagtaaagttttatgaacaatgaaatttcaatttcacataatttttacatcataaaatattcttttgctttttttctcaaccatttagaaatgtgaaccctttgtcagatgagtaggttgcaaaaattttctcccattttgtaggttgcctgttcactctgatggtagtttcttttgctgtgcagaagctctttagtttaattagatcccatttgtcaattttggcttttgttgccattgcttttggtgttttagacatgaagtccttgcccatgcctatgtcctgaatggtaatgcctaggttttcttctagggtttttatggttttagaaggggaacatcaca…
2	E11	2.56684	1.09444	1.28454	FAM117B	ALS2CR13_b				2	E11	CTCAGAGAAACACCCTGAGGAGAACTGGGTTGAATTAAGTATTGGCAAGGTGTGGAGGAAGGTACTCTTTTTCTCTGATCTCTAGGAGGGCTCTATTTCCTGGGATGTCAGGCTACTCCCATGTCCTCTCTTCATGGTTTTTGAACGCTCCCCTTCCCTAGATCATCCCGTAGAGTATTTGCTGTAAAATTATCCCCATTTGCTCCCCTATCAaaataaataaataaataaataaatCCAGAAAAATAAAAACTCTTATTTCTCAAAGTGTAGTCTGTGGTTTATCTGTATCAGAATTAGGGTGTGTGGTATAATAAAAAATAATTTGgccaggcgcggtggctcacaggggtaatcccagcactttgggaggccgaggcggtggatcacctgaggtca…
2	G05	1.36002	1.14158	0.995422	IGFBP1	insulin-like growth factor binding protein 1				2	G05	GCCACTCGGTCACTGTCTCTATTTTATGATGAGAACCAGGAGGGTGTGAGATTTGCCTGCATCATGGGCAGCTGGTTTCACAGCCGGGACTCTTGGCTTGGCTCTGCAGTGCTCGGCTGCACTGAAAAAAGGGCCAGCTATGGCTCTACTTTCCCTGTCAGCTTGTCATCTGCTGCTCTTGACCTTGGTCTTGTCTTTGCAGTGTGAGACATCCATGGATGGAGAGGCGGGACTCTGCTGGTGCGTCTACCCTTGGAATGGGAAGAGGATCCCTGGGTCTCCAGAGATCAGGGGAGACCCCAACTGCCAGATATATTTTAATGTACAAAACTGAAACCAGATGAAATAATGTTCTGTCACGTGAAATATTTAAGTATATAGTATATTTATACTCTAGAA…
1	A05	0.870519	1.14961	1.07958	IDH1	isocitrate dehydrogenase 1 (NADP+)				1	A05	gattcctttgctcacatgtttcctgctgaccttctccccaccatcaccctgttgccctgccacactcccctcgccaagatagtaaaaatagtgatcaataaatactgagggaactcagagaccagcgctggtgcgggtccttgcacattgagcgccagtctcctgggcccactgttctttctatatactttgtctctgtgtcttatttcttttctcagtctctcggctccacctgatgagaaatacccacaggtgtggagggtcagacccccttcaAAAAGCTCATATACCTCTCTAAACAGTTCTACAGGAATAAATGGAGGTGGCTGCCAATATCCCTTAAGCCACCTCAAAAACCAAGTTGACAAGGTGTATGCTTTTTTCTTTTCTCTCGGGAAA…
1	B04	1.09055	1.20705	1.35392	MEST	mesoderm specific transcript homolog				1	B04	gatgaaaaggatGGGGAGGAGGGAACTTGTTGGGATCTGTATCTAAGGGTACCCGACCCCTTGGTCTCATTCCACTGTTCCACAGGGGTTGGTGACAGTGTGTGGGAGACAGGGGTGGACAGAAGTGCGTTAACCAAGATACAGACTAGAGAAGGAAGCGTCAGTTCTTAGGACAGGGGTCAGTTTGTAGTGTGGGAAAGAGGAGGTGAGAAAGGGTAGTGAATTTCACCTGGCCCTTGTTGAGTATGTGATGCCTGTGTTCGCCATGTGAACAGCAGAAAGCAGCAAATATAAGGATCGAGAGCACGGGGTAGAGAGAGGGCTGGCGATGGACACCATCTTTAGGGTAATTGCGAAATTAGGGGAAGGGCTGAAATACGGAAGGCTCGCCGAAGATCT…
2	C03	4.28462	1.2183	1.36221	ENC1	ectodermal-neural cortex				2	C03	AGTTGGCCTTACATTTCCCATTTACTGTATGTGCTGGGAGATTGGATCTTACCAAAGGAATTCTTAATGGAATTAATTATTAGGTGTTTGTTTTACGCATGGCTTTATGTTGCATGGGGCATGAAAGCCAGTGCCCATCCTGGCATTATAAGAGCAGGAGACCTGGCATTTTAAGTGGCCCGCAGTGAATGAGCTGGACTAGGACAGGGAGCTGTGGGAATGAGACTCACTCCTCTTGGCTTTTGCTGACTTATATTCTAAAAGACTTCGATGGCCTGAAAGTTGGCAATCAGGTTTTCCAAGATGAACCTGCTTTTTATGCAGTGATTTTTTTTTTTTTTTTAAACAGTGCAGAGTTCAAATAGCTCAACAGTATTAGCAGTGAATATCCTTCCTTCC…
1	A04	1.05333	1.22933	0.387909	HSP90AB1	heat shock protein 90kDa alpha 1				1	A04	CTCAGGAACGTACCCTGACTTTGGTAGACACAGGCATTGGCATGACCAAAGCTGATCTCATAAATAATTTGGGAACCATTGCCAAGTCTGGTACTAAAGCATTCATGGAGGCTCTTCAGGTATTGCAGTTCTGTAGGCATTCATACTTATCTGTGTTCTTTGGTTTTTTGCTTCTTTAAAACTTGTGATTGACTTTAAACTTGTTGGCAGGCTGGTGCAGACATCTCCATGATTGGGCAGTTTGGTGTTGGCTTTTATTCTGCCTACTTGGTGGCAGAGAAAGTGGTTGTGATCACAAAGCACAACGATGATGAACAGTATGCTTGGGAGTCTTCTGCTGGAGGTTCCTTCACTGTGCGTGCTGACCATGGTAAGTTAGCTTTTCTGTTACAAGGTAGT…
1	F07	1.54816	1.23756	1.07359	GIMAP8	GTPase, IMAP family member 8				1	F07	CCTCCGTGTTTGACTTCCTTATGAAGTAGAGACCAGGTAGTTTGGACACTATGTTCTTTCACAAAAGGGATTTCATTTTGTGAAATATTTGAAAGCATCGAAGTCTAGCATTTCACGTTTTGCAAGCTGGGGAAAAGCATTCATTCCCTGAGAAGCAGCGTTGGTCTGTCAGGCTTGGAGTTCCCCGGGTTGTGGGTTTTAGGGAAGGGAAGGGAAGCGAGGAAGGACTTGTGAGAGGAAGTCCTAAAGGCCACTTAAGGGCACACAGAGGCCCGGAGCTGGCTTTGCTCAGAGCTTGTAGCGGCGCCACAATCTCTGTCCTCTCAGGAACAGGAACTGGCTTGACGTCCTTTTCCTGCCCTATCCAAGCCCCTGTTCTTGCAGCCCTTCTGAAGCTCA…
2	A05	1.33278	1.26461	1.13773	ATP6AP1	ATPase, lysosomal accessory protein 1				2	A05	GTCCATCTGCAGGAAAAAGACACCACTTTTGCAATTTTAAGGAAAAGGATTAAAACAGGGATTGgccgggtgcggcgatgcgcgcctgtagtcccacttttccggaggctgaggcgggaggatcgcttgagcccggggactcgagaccagcctggccaacatagctagaccccgtctctaaagaaaaaaaaaagaCAAAAGAAGAGAACAACAACAAaaaaaccaaaataaaaataaaaataaaaaCGGACGGGCGAACGCGTCGGGTGGGCGTAGGGTTCCGCGAAGCCTCCCTGTCCCTCTTGTCTCGTCCTAGTCGGTCTAGCTGGGCCCCATCCCCTTTCCCACTCGGAGCGTGAGCGCCTGGAGACACGTACAGCCAACCAGTGAGAAGGAGTG…
2	B05	1.83313	1.26642	1.0291	SERPINA1	serpin peptidase inhibitor, clade A 1				2	B05	GTCAACTGGGCATCACTAAGGTCTTCAGCAATGGGGCTGACCTCTCCGGGGTCACAGAGGAGGCACCCCTGAAGCTCTCCAAGGTGAGATCACCCTGACGACCTTGTTGCACCCTGGTATCTGTAGGGAAGAATGTGTGGGGGCTGCAGCTCTGTCCTGAGGCTGAGGAAGGGGCCGAGGGAAACAAATGAAGACCCAGGCTGAGCTCCTGAAGATGCCCGTGATTCACTGACACGGGACGTGGTCAAACAGCAAAGCCAGGCAGGGGACTGCTGTGCAGCTGGCACTTTCGGGGCCTCCCTTGAGGTTGTGTCACTGACCCTGAATTTCAACTTTGCCCAAGACCTTCTAGACATTGGGCCTTGATTTATCCATACTGACACAGAAAGGTTTGGGCTA…
2	A06	1.1753	1.27654	1.09587	MTCH2	mitochondrial carrier homolog 2				2	A06	gtatgtgctgggcactgaaaacacaaccgtgaacagaggctgtcacggttcctgaactcatggagctttcattccagtggaggagacataatttcagtgataatgctacgacggggcacaatgtgggagaaaataagagggaggtggccaggcgcgatggctcctcactcctgtaatcccagcactttgggaggccaaggcgggtgaatcacgaggtcaggagtttgagaccagcccggccaacatcgtgaaaccccgtctctactaaatagacaaaaattagccgggcgtggtggcgtgtgcgtgtaatcccagctactagggaggctgaggcaggagcattgcttgaacctgggaggcgaaggttgcagtgagctgagatcgggccactgcactcca…
1	E11	0.926247	1.27692	0.990701	NO_ANNOTATION					1	E11	GCCCTGTGGATTTCCTAGTGTTATTTTCCTTATAGTGATTTCCTAAGGTCACAGTTTCCTAACTTCTGATTTTGTAGTTTTGATGTGAAAGAACAAAAGTGCTTCGATTTCAAACATATTGGAGATAGACTCGACGCCGGGCGggccatgggcattcagcggaaaaccagacagacaaaaagattctgctctcccgaagcttacattgtggtgaaTTTAAAAGTTGTTTCTCAACATTAGCGCTTTACCCATCAGCAGCCCTGCCCAGGGCGAGGCGCCTCGATGCTTGAAGTTCACTGTTCAGGCGAAGGAGAACACAGTGTTCCCAAGGACCATTGTAAGCTGGGCGGCCAAAATTTGAAAGAACATAAATCGCAGGGCAACGAAGGAGGCGGGGGT…
2	E09	3.09097	1.2877	1.11339	EDN1	EDN1-prom				2	E09	CTGGGTGCTCAGTTGTCTAACCTGAAAAATGGGACTAGCGGAAAAAGCCAATGTGTTCCATGCACCTTTTGCTTTCTTTATTAAGGCATGATGTCACCTGTACAGTAACTGCCCTGTGTGTACTTCAGGGGGGGATTTCAAGGTTAGATAGACAGGAAATTGTTTTGAAAATGTAAACACATTATTAAATGTGAAGTATTATCTGATTCCTTGTTCGAATGGCATTTCCTTCTCAGCACCACCTTCCTTGCATATTCACTTAACCTTGTACAAGAACACCTTTTTGCCCTAAATGAAGACACCCCCCCAAAAAAAAGAGTCCCAGAAAATATGTCCCTGCTTGTGCGGGGAATAAATAGAATATTCTGAGGTGCATTCCTCCTTCCTATGTTAGGCAAC…
1	B02	2.20401	1.31309	1.3135	TPST2	tyrosylprotein sulfotransferase 2				1	B02	tacgcctggctgatttttgtatttttaatagagacggggtttcactatgttggccaggatggtctcgatctcttgaccttgtgatccgccttcctcggccccccaaagtgctgggattacaggcgtgagccaccgcacccagcctaatttttgtatttttaatagagacagggtttcaccacgttgtccaggctggtctctaactcctgacctcaggtaatctgcctgcctcagcctcccgacgtgctgggattacaggcatgagccaccgtgcctggccAGGAGTTTATTAACCTTCAtgcccaccacgtcaaccacaaaccacgtgtggctgcagagccctcgaaatgtggctgctgtggctgaggaactgaatttcaagtctttatctattttaat…
2	C11	2.86191	1.33336	1.44701	RABGGTB					2	C11	agtcaggaaacaacagaagctggataagatgtggagaaataggaacacttttacattgttggtgggagtgtaaagtagttcaaccactgtggaagacagtgttgtgattcctcaaggatctagaactagaaatagcatttgacccagtgatcccattacggggtatatacccaaagattataaacacacatgcacacgtatgtttattgggcactattcacaatagcaaagacttggatccaactcaaatgtcatcaacgatagagtggattaagaaaatgtggcacatatacaccatggaatactatgcaaccataaaaaaggatgagttcatgtcctttgtggggtcatggatgaagctggaaaccattattctgagcaaagtatcacaaggataga…
1	G09	0.1863	1.37521	1.06638	SERINC3	serine incorporator 3				1	G09	aatgtccttcatgcacccttagagccattcatttttcccaaatggggtgcatcccacattttaggatacGATTTCCATCGTTTCTAggttaatttggactcatcctttagttcgcagattaaaaaataaatccttcagagaagccttccaagactactgcccagctaaattactttcccctTACAATAGGAGGCACTAAATACACCTTTATTGAAAGCCTATTCCCCCATACTACTTCATCGTATTCATTACATTGGGGCACGGTGCATTTATGTTGTCAGATCTCCTATTAACTAGAGAATAAATTCTGAGCGTACTGTGCCTCTCTGTACACTTCTGTAACTTCCAGATCTTTGCACAATGAATACAAATGATGTAAGGAATGACACCTTCACAGTT…
1	A01	1.14948	1.38709	1.08904	RNF11	ring finger protein 11				1	A01	AGCTCAACAATTCCAAAACCAAAATTGTGAGTCAGTTTGttctttctttccttctttcctttctttttctttttctttctttctttctttctttcttttctttctttctttcttttctttctcttttctctttctctttctctcccttccttctttccttccttcctgcctcccttctctctctctctctttctCCTTCCttttttttttgagactgagtcttactcactccctcgcccacgctagagtgcagtggcacaatctgggctcactgcgctgcaacttccacctcccaggttcaagcggttttcctgcctcaccctcccgagtagctgggactacaggcgtgcaccagcacacctggctagtttttgtatttttagtagagatggggtttca…
2	G08	7.27428	1.39245	1.63468	CKS1B	CDC28 protein kinase regulatory subunit 1B				2	G08	TCTGGACAGTCAGACGTGGATTACGGAGGGGGCGTGGCTTCGGAGGGGCGGAGCTTCAACAAATTCGAATCGTTCTTTGAAGAGCAGGGTTTTGCCCTTTTGGGAGATAGGCCTTTTGACAGGAGTTAGCCGAGGATCGTTGCTAGGAGGCGGAGTTTCGGAGAATGGAAGGAGTAACGAAGGGTTTCTCGTAGTAGGGCTTGGAACGTGTCGGGGGGTGGGGACTTCCAGAAAAACTGGGCGACAGGGTGGGGTCGGAGACAAAAAATAAAAATCAAGTCGGGGTTCGGGGGAGCCCCCTGAAGTTGGGAGGTGGGACTTCCGGGGAGAGGGGTCTCAGGGGCGGGACTTATAAATGAAGACCGGAAGTGGGGTCCCGGGAGAGGGGTTCCGGGGTGA…
2	F08	1.20291	1.48166	1.30956	HSP90AB1	heat shock protein 90kDa alpha B1				2	F08	CGCAGGTACTCCACTCTCAGTCTGCAAAAGTGTACGCCCGCAGAGCCGCCCCAGGTGCCTGGGTGTTGTGTGATTGACGCGGGGAAGGAGGGGTCAGCCGATCCCTCCCCAACCCTCCATCCCATCCCTGAGGATTGGGCTGGTACCCGCGTCTCTCGGACAGGTCAGAGCGGGTCGCCGGGTGGGGTCGCTGCAAAAACCCTGCCCCGGCCGCAGCCGGAGAGGCGGAGCCTCGCGGGGAGGGGGCGGGACCGCCGAGACAGGCCTGGAAACTGCTGGAAATGCCGCAGTGCCGCCGCCGCGCCTTCCGCCGCATGTCGGCAAAGAGTCCCCGCCAGCCCCGGCCGGCGCCCTCCCCCTACGCTGAGCTGCCCCTCAGCGCGAACCCTCCGCCCTTCC…
2	D08	0.848955	1.55722	1.12094	B2M	beta-2-microglobulin				2	D08	GGCCACTAGAGGAGATAAAGGGAAACAGATTGTTATAACTTGATATAATGATACTATAATAGATGTAACTACAAGGAGCTCCAGAAGCAAGAGAGAGGGAGGAACTTGGACTTCTCTGCATCTTTAGTTGGAGTCCAAAGGCTTTTCAATGAAATTCTACTGCCCAGGGTACATTGATGCTGAAACCCCATTCAAATCTCCTGTTATATTCTAGAACAGGGAATTGATTTGGGAGAGCAtcaggaaggtggatgatctgcccagtcacactgttagtaaattgtagagccaggacctgaactcTAATATagtcatgtgttacttaatgacggggacatgttctgagaaatgcttacacaaacctaggtgttgtagcctactacacgcataggctacatg…
1	H09	1.55058	1.56545	1.64547	IDH1	isocitrate dehydrogenase 1 (NADP+)				1	H09	GTTCGCTTTTGTGCCGACCTGGAAACACTCTGTGGTGCTCTAGATTGTTACAAAGTTCGGGGTGGTGCAGCCCCAGCGCGCCCCGCTCCCCGGCCTGCAGGTGGCATACAAGTCTCTTCGCTGTCGGGATTCGGGACTGAATCTCTGCCGGGCGGCAACCCCTTCCCCCACCGGGATCACCGGGAAAGTGGCACCATGGATTCTCCATCTTTGACTGTGGCCACGCCCCTCTCGCTGACTCCGCCCATCCCACGGGAATTGGCGTGTGGCGATTGGAGGCGTGTCGGGGGCGGGGCTGGGGGAGGTGGGCTGAGGAGGCGGGGCCTGGGAGGGGACAAAGCCGGGAAGAGGAAAAGCTCGGACCTACCCTGTGGTCCCGGGTTTCTGCAGAGTCTACTT…
2	F09	9.31	1.70202	2.16731	PLA2G2E	phospholipase A2, group IIE				2	F09	CCCTTTATGTTGCCTGGGTTTAAATTCTAGCTCATCACTTATGCAtgtgcctcagtttccctcctctgtaagatggggatgactgcagcacccacgtgatggggctgtggtcctgcttgaaaggggcttggcacagcgcctggtgcatagcaagtacttggtgagggctggctGCCTGGTTGCGTGTGAGTTTTCCATCCTCCTGTGCGGGAGGCAAGAGGGACACCTTCtatcctcataatacaggcaggaaaactgaggttccaagcaagggaaaggacctgcccacggccgcctaatacgcagtggaaccaggactccaaggccacagacccagcgactcccaggcccTGAACGGTGACGGAGGTGCAGGGTCAGTGATCCCAGTCACAGACCAGA…
1	H10	1.63333	1.74087	1.58185	TTN	titin				1	H10	GAAAGCTGTTGTCCAAGAGGAAATTTCCCAAAAAGCCCTAAGGTCTGAAGAAATTAAGATGTCAGAGGCAAAATCTCAAGAAAAGTTAGCCCTCAAAGAGGAAGCTTCAAAGGTTCTGATTTCTGAAGAAGTCAAGAAATCAGCAGCAACCTCCCTGGAAAAATCCATTGTCCATGAGGAAATCACTAAAACATCACAGGCATCAGAAGAAGTCAGAACTCATGCTGAGATTAAAGCATTTTCTACTCAGATGAGCATAAACGAAGGTCAAAGACTGGTTTTAAAAGCCAACATTGCTGGTGCCACTGATGTGAAATGGGTACTGAATGGCGTAGAGCTTACCAACTCTGAGGAGTACCGATATGGTGTCTCAGGCAGCGATCAGACCCTAACCATCAA…
2	D09	0.156989	1.74951	0.758426	B2M	beta-2-microglobulin				2	D09	CGACAAATCAACAGAACAAAGAAAATTACCTAAACAGCAAGGACATAGGGAGGAACTTCTTGGCACAGAACTTTCCAAACACTTTTTCCTGAAGGGATACAAGAAGCAAGAAAGGTACTCTTTCACTAGGACCTTCTCTGAGCTGTCCTCAGGATGCTTTTGGGACTATTTTTCTTACCCAGAGAATGGAGAAACCCTGCAGGGAATTCCCAAGCTGTAGTTATAAACAGAAGTTCTCCTTCTGCTAGGTAGCATTCAAAGATCTTAATCTTCTGGGTTTCCGTTTTCTCGAATGAAAAATGCAGGTCCGAGCAGTtaactggctggggcaccattagcaagtcacttagcatctctggggccagtctgcaaagcgagggggCAGCCTTAATGTGCCTC…
2	A04	1.3093	1.75174	1.47024	MKNK2	MAP kinase interacting ser/thr kinase 2				2	A04	GAAGATCTGTGACTTCGACCTGGGCAGCGGCATCAAACTCAACGGGGACTGCTCCCCTATCTCCACCCCGGAGCTGCTCACTCCGGTGAGGGCCCGCGGGGAGGGCTGGGGGCTCGGCCGCCTGCTCTGCGGTTGCATAACCTCGCGGAGCCTGGGCCATCCAGCAGCTCCAGGCCGCGGAGCTCGGGCTTCCGCCTAGCAACAGCCGCTGATTGGTTGGGCGGGGTGTCGCGGCGGGGCCTCGAGCAGGCGCCCCAACGCGTCGGTGTTTggccgggtggggcggggccgcggcgggggAGGGGCGAGCTCTGCACCTGCTGATTGGGCGGGGGCGCGTTCCCGGCAGCCGCTGATTGGTCGGGCCCGGCGGGGCGGGGTCCGAGCCGGCTGGCGCAG…
1	H01	2.11732	1.82609	1.91837	CPS1	carbamoyl-phosphate synthetase 1				1	H01	ACTTGAAGCAAGTGCGCCTCCCGCGTCCTGAAGCCCTTCTCGGCCCTGGCCTCTCACCCCGCAGCCCCGGACAGTAACAGAAGGGCTATTTTACCGCCCAGTTCCTGCCAGGAGGGCCAATCAGAGCCTTCGCCGTTCCCGAGACCCGCCCCCTTCTCTCTTACAGTTTGTTAAAGACACAGGCGTGTAATTTCTAAAGGATAACGCAGGGTATTTTAATTACTGGGTAGCAGAAGTGAGGACCTAGAATCACGCGGAGATGTGACCAATATTTCCTACCCTTCTTTAATTTTTCTTATTTTTAAAAAGTCAAATTTAAGTCCAGAGTCATAAGAAGTATATATTTTTTTAACCTGGAGAAGAAACAGACTGCTTTTAGATCTGAACATGCTGGTATTT…
2	D02	1.93983	1.86511	1.81312	NO_ANNOTATION					2	D02	GACCAACAAGAAAGCCTGTGAGTAGGGGATAATTTTGATGTTTAACAATGATTTGGGACAAACTTAAGATGAGATAAATTTAGGTTGCATAGCACAGTAGCTACTCTAAAGAACACAGTGACCCAAACATTGACCAATAATAAAATCTGATTTTCAAAGAACAAAAACAGAAAAAAAAAAGAAAAGAAGTTCCTCCACGAGAGGTACAATGAATTGTCAATTATCATCTTGGAGTGAAGAGAAATGGTCATCCggccgggcgcggtggctcacacctgtaatcccagcagtttgggaggctgaggcgggtggatcacctgaggtcaagagttcaagaccagctggtcaacatggcaaaaccccgtctctactaaaaatacaaaaattagctgggcatgg…
1	F10	0.782279	1.9689	2.24201	NO_ANNOTATION					1	F10	GTAAATGACATGGTTTCCCCAAATTAATCATTTGCCAGATCTTGCATCTGTTATTTTGTAAAATCTTAATTTTTGTACAAAAATAAAATTAAAGGAAAAAATTAAACAAGACCATAGTGTGCAGCTCAGTATATTACAAGCTGTTTGTTTTTATTCACTCAACTCAATAATGTACGTAGCTAGCATTTTAACTGTGGAATATGTTAGTTTTCATATGATTTGATCAATATCCCATTTTCTTGACCTAAGTGAATAAAAATAAACAGCTTGCAACATATACAGTTTCAGATTTTGGTTTTGTTTTGGTGGTTAGAGAAGCTGGCATAAAAATATAGCCTGAAATGACTATAAATTCCACAACCAATTTGATCATTTAACTTAATCTGTGTAGtaatttta…
1	C05	0.34405	2.05072	2.65392	CYP3A43	cytochrome P450, family 3 A43				1	C05	AGGACAGAGGGAGAGCTTCATTTTCTATAAAACACAGTCTGCAGATTGAGGAGATGCAGCCTCGGAGGTGGAGAGCTATAAAGTCAAAAACCACAGAGCAGGATAGAGGAGTCAGAGGAGTGAAGAAAAGAGTCTTGATTAGACAGCCTTTAAGCCCCAAGTCACATGTCTCTTAATTGGCTGTTCCTAGGTGGTCAGTTAGTTCTTACCACATGATCTGTTGGTGAGCAGTTGGAAAATTCCCAGGTACAGATTTTTTCAGAAAATGTTAtttgacttggctacagaaaaataggttttgcaacacttactaagaacacagagaacatgaccatcacctaaacctgccatggcctcttgggtttgtttttgcttttgaggcacagggagtccttcttg…
2	B03	2.98753	2.12844	1.9884	GH1	growth hormone 1	626 + agaaacaggtggggtc		791 + tgggcacaatgtgtcctga	2	B03	TTTCTTGGTTTGTGTCTCTGCTGCAAGTCCAAGGAGCTGGGGCAATACCTTGAGTCTGGGTTCTTCGTCCCCAGGGACCTGGGGGAGCCCCAGCAATGCTCAGGGAAAGGGGAGAGCAAAGTGTGGGGTTGGTTCTCTCTAGTGGTCAGTGTTGGAACTGCATCCAGCTGACTCAGGCTGACCCAGGAGTCCTCAGCAGAAGTGGAATTCAGGACTGAATCGTGCTCACAACCCCCACAATCTATTGGCTGTGCTTGGCCCCTTTTCCCAACACACACATTCTGTCTGGTGGGTGGAGGTTAAACATGCGGGGAGGAGGAAAGGGATAGGATAGAGAATGGGATGTGGTCGGTAGGGGGTCTCAAGGACTGGCTATCCTGACATCCTTCGCCGCGTGCA…
2	A09	4.78591	2.18921	2.31256	KRT6E	keratin 6C	729 + tgatccaggtgtgatc		385 + caggcccattgtgttctgc	2	A09	aaaaaTTACCCTTCCCCACTGTCCCCTCTACACCCCCTCTCTATGCTCTTTTCTTCCTAGTAAAGCATTACTTTCTTTCTAGCTCAGTGATGCCACTGGATGTGATGTCTTCTATCTCCTTTTGTGTTGTCATCTTTATTAGAGTCAACTCCTTGAGGGCGAAGACTTAATAAATACATACATTTTTAAAATACAAaataatatttcagttatatttctaaaaggtctatcatttaaagattaatattgaattaatattgaattaaatcccaaatatttttgggatttaaaaaaatttaacattgataagggaaccgggtggaaatatacaagaaataagactggccataaggtaatcatcatggaaacaggtaataggtatatacaggcccattgtgt…
2	D11	0.981909	2.30679	2.31654	SLC19A2	SLC19A2-prom				2	D11	TGGTAGACTCATTTCTGCTGCTGATGCTTGAAAAAAGTGTCATTTGCTACCACAGGAGGAAAACGGTGCTAGATGGATCATAACATACAGAAAAGCAAGATAGTTCCAAAATGTTTCCAAGAGCTTCTGGCAGGATCTGTCATTCTACAAATACTGCACAGGAAAAATTGCTTTAAATGCTGCATCTTTGCAGTAGAAAGATTAGGATTGAGCCAGGCTGTGAGTCAGGCAGAAAAAGGCACACAGAGGGGGATGAAAGAAAGCACTGGAGAGTCTTGTCATGCTTTGCCCTTGAAAACTATGCCAAGACCTCTTTTGTGTTTTTAAATGAAGAAATCCATCATGTTTTGTGATTGCTGTAATGACTCAGGATCTTCCACCTTCCTTTTAACTATAAAC…
2	A08	2.56971	2.39207	2.72386	NO_ANNOTATION	NBEAL2 intron	127 + ggaaccaggtgtactc		127 + 652 + aggacactctgtcctt	2	A08	CTCTTCTTTATCGATCAGGCCAACTACTTCCTCAACTTCCCATGCAAGGTGGGCACGACCCCAGTCTCATCTCCTAGCCAGACTCCCAGACCCCAGCCTGGCCCCATCCCACCCCATACCCAGGTACGGAACCAGGTGTACTCGTGGCTCCTGCGCCTACGGCCCCCCTCTCAAGGCTACCTAAGCAGCCGCTCCCCCCAGGAGATGCTGCGTGCCTCAGGCCTTACCCAGGTGAGAGCCCTGGGTGTGAGGGATGTGAAGTCGGGACCCTGAATCACGGGGCAGTGCTGGACAGCCCACCTGGCTCACATCTTGTCTGCCCCTGTCCCCAGAAATGGGTACAGCGTGAGATATCCAACTTCGAGTACTTGATGCAACTCAACACCATTGCGGGGCGGA…
1	A06	1.30545	2.70465	1.67024	MKNK2	MAP kinase interacting ser/thr kinase 2	955 + gcacccaggtgcactc 1412 - tggcacagctgttcct		39 + aagctcccctgtgttctat	1	A06	ACGTGTCAGTGCACAGTATCCAGGCCCTTGGGCAGGTCTAAGCTCCCCTGTGTTCTATGTCCCCAGAACATGCTGTTTGAGAGCATCCAGGAGGGCAAGTACGAGTTCCCCGACAAGGACTGGGCCCACATCTCCTGCGCTGCCAAAGACCTCATCTCCAAGCTGCTGGTCCGTGACGCCAAGCAGAGGCTGAGTGCCGCCCAAGTCCTGCAGCACCCCTGGGTTCAGGGGGTGAGTACCAGCCGCACGGGCGGCAGGAGGGGTATGGGGGCGCTGCAGGGTGGCCTCAGAGCGAGCATGGGAAGCCCTGAGGGTGTAGCCTGGACACCCTGAGATGCACTGAGGCTTGAGAGCACAGGCTCTGCCCTGGGATGAGGGGTGCAGCCGAAATCCCCACCG…
1	B08	5.44583	2.77692	2.39999	WNT5A	Wnt 5A	268 - gcgcccaggtgccccc			1	B08	CAGCTCAGATGGCGACTTGTGCGTTTTCAGCGGCATCTCCCGGAGAAAAAGCCATGCGCGCCTGATTGTTCTGTGGCCCCAAAGCTGCAGCGGGGGTGTGTGTGTTGGGGTGTGTGTCTGTGTGTGTACAGAGACGTCCACACTAACTCGCGGCTGCAGGATCAGCGTCTGGAAGCAGACGTTTCGGCTACAGACCCAGAGAGGAGGAGCTGGAGATCAGGAGGCGTGAGCCGCCAAGAGTTTGCAGAATCTGTGGTGTGAATGAACTGGGGGCACCTGGGCGCACAGATCGCCCCCCTTCCCCCGCCCCGGGCCACAGTTGAGTAGTGGTACATTTTTTTCACCCTCTTGTGAAGAATTTCTTTTTATTATTATTTGTCGTAAGGTCTTTTGCACAAT…
2	E05	2.21308	2.80511	3.56779	MT2A	MT2A-prom				2	E05	TTCATTTTGTAGTCGGCCTTCATACAAGGTGGGGGCTGGGAAGGGAAGAGCAGTCCAGGCCATTACCCCCATGAattcatttgacaaatatttattaagcgtctactgcaaacttggcccggtgctggaagctgaagacacaattccagaggcagacaatgactgcccttggcatttccaGTGGTCAGGGGTTGGTGAGGAGGGGCAGAGACACCAATCCAAGAGTCCCCGCAGTTTATACATACCACAGGCACGGAAAGCGCCAGGAGGGGAAAGAACAGGATGTTTACCAGCACCTTCCACAGGCAGCCACGGTCATGGGGGTCAGGACAGGGTCCCCAGAGGAAGTGACGATTCGGCTGAGCTAGAAAGACATTTCCACAGGAACTTACAGTAAGG…
1	E01	6.04333	2.97033	2.39828	FLJ45803	AP002448.3				1	E01	TGACAAAGTTGTTGAGGCTTTGAGAAAACTTCTGATGCTACGGGAAATAATTCTTTTGACTTATGGTGATTGCTTTTTTGAACTTTTCACTCTTACTCAGTAACTTAAGTTTGGAGGAGAGAATTTTGAGAAGTGATTTAAATGAGAATGCAAATGATAATCATGGAAACCAGGAACATAGAGTACCAATTAACACTATTGGCTCGGAAGTACAAAAAGCAAAAATGTTTTCTCAGTGAACATGTTAACATCATGATGTGATCAAAGTAAGTTGTTAAACATCAAACAAAGATAATCAGTAAACATTACTCCTTTTCCATTTTATTATTAATAGGCCCAATTTGTGATAATTATCTGTAAATGCTGGAAGAAGAGAGGATTAGAGTGTGCTCATCAAAG…
1	F05	10.8498	3.28959	3.39877	LAMA3	laminin, alpha 3				1	F05	TTTAAATGAAGGAGCTCACCAGCCAGCATCTTAGTATTTGAGCCCCTGCTTTCCCAATAACTGACCTTATACCTTTCTCTAATCCGGAGCCTCCCTCTACCCACTCTCAACTCCCCAGTAGAGTTGAATTCCAGAGAATATCCTGGATTTCTTAGAGGACATTATGTTCTAGCTTGCAGCAGGACTCTCGTTGTTTGAGGTCCAGTCAACCAGAGCTGTCTTCAGATGATTAAAATGTGCCATAAAATGAAACTGTTTAATTTCTCTGGCTATAAGTATGTCTTTTCTTAAAGATCAGGGCAAAAGCACAACGTTAGCATGATTAATAAAAGTAGCAAACACTCATTCTGTGTATTCCATACATCCATAAGTACGTAGGCTTAGCAAAACCTTTCACTT…
1	A07	3.73389	3.38888	2.91117	TPST2	tyrosylprotein sulfotransferase 2	460 + aattacaggtgagcag 1131 + aatcacaggtgtgagc			1	A07	TCACACCTCTTCCTCTGAACTCCATTTTTTTCATCCACAAAAGGACATTATAAAACACCCTGCTGGTGTTTAATCTATGTGTCTATCAAATCAGTCATATGAAGTCTCTAACATGCACGCAATAAACACTATGTAATGTTGTTGTATTGTTTCCAGACCAGTAATGGCTGGCTCCATGGAGGCAGCTTTATCAGTCCCAGCATTTTCCATAAGGCAAGCACTAACTATTTATTGGACACATGAATGAATTAATGAATGACCAATGAATGAACAtgtggctggccatgggcaaattacttaatatctgtgtgccctagtttctgtgtgtgtgtgtgtgtgtgtgtgtgtgtgtgtgtgtgtACtcacccaggatggagtgcagtggtgcgatctacactc…
1	E02	7.16596	3.45189	3.19445	RGL1	ral guanine nucleotide dissociation stimulator-like 1				1	E02	CTAATGTGACCCCAGGAAATCAGAGTTCTAGGAAGAAAAACTAAGGCGCTCGGCACCAGCCTTCCCCACCAGCCGGGGCCGCCTTCCCCAGCGCCGCGAGGGCGCGGCCGGCGGGACCAGTTCCCGAGGCAGGCAGGCACTCGGGTGCAACCTGAGGAATCTGGGGGCGTGGAAGGCGCGCGGGGGAGGGCAGGCTTCCAAGAGTGGGACCCTCGCGTCTCCTGCCGACTGGGTAGGAAACGGGGGCTTCCCCCTTGCCCTCTCAGAGCGGGCGATCCCAAAGAGACAGGTTAAGCCGCAGGTTGAGAGGGCAGCTCCGCGCCGGTGCCCCGCGGATCCTGCAGGCTCCCGGGTCCCAGGAGAAGGGCGGGCTGGGCTGGGCTGGGGTGGGGAGGGCGG…
2	B06	7.07132	3.57668	5.8235	HSP90AB1	heat shock protein 90kDa alpha B 1	927 + aagagcaggtggccaa			2	B06	GCATTGCTATTTATTCCTCGTCGGGCTCCCTTTGACCTTTTTGAGAACAAGAAGAAAAAGAACAACATCAAACTCTATGTCCGCCGTGTGTTCATCATGGACAGCTGTGATGAGTTGATACCAGAGTATCTCAGTGAGTATCTCCTTGGCCTAATTTAGTTGGGTGAAGTCTTGGGAGGTTTTAGGCATTCTGCTAGGATATTCTAAGGTAACAGTTTTCTGCAATACATAGTAGGTGTAAGGGTTCAGGAGGCTATTAGAGCCTTCTGTTTGAATCTGGGGACCAGGTCTGGTCTAGCTGTTTTTTACTGAGCTTTCTCACCCTGGTTGATGGCAGATTTTATCCGTGGTGTGGTTGACTCTGAGGATCTGCCCCTGAACATCTCCCGAGAAATGCTC…
2	E10	2.0868	3.59039	4.50549	PER1_b	PER1_b	706 + tacctcaggtgatccg		168 - ggaacatcatgttctc	2	E10	CAGATGGGAGTCCTGAAAAGAGAGCCAGGCGTGGTGGGGGGAGGTGTGGGGAGGGGGCCCCCTTCCTACTAATCCTCTCTCCAGGAATCCCTGGCTTTGGGACAGGACGGCTGTCGTTTTGTTGGGGGAGGCGCCCAGGCTGGGTGCATGTCCTGGGCCACCAGCCAAGAGAACATGATGTTCCCAAGTGCGCTGGCCGCCGCCCTCTCGGGCTGGCCGCCTCCCAAACCGCTGCCTCTCCAGTCTCTCCAGCCTCCCTGCCCCACATTCCGAGGCAGCTTCGCCCCGCCCCCTTCTTCCGCTTTGACGTCACTGCTGTCTCCCGCCCCCTCGCCTCCATTGACGGCAGCAGGGCCTGGTTACTGTGGGGACGGTGAAGCAGGACAACAAGAGTCTTGG…
1	H06	3.94675	3.60195	4.11939	PFKL	phosphofructokinase, liver	447 - aggagcaggtgcccag			1	H06	GCTTCACCAGACACAAGGGCCCAGCCCCAGCTGTGTGTGTGCTGGGCCCAGCCCCGAGGGCCCCCTTCCTCCCCTGCTGCCCTTCCCAGGCTTTCGGGCAGAGCCCTCTTGTTCACCGCCTCCAGGAGGGCGGGGCGTCCTAGTGGGCCCAGCCTCATCTCTGCCCTCGCGCTCCAGGCCTGCTTTCCTCCTGCTGGGTGGGGATTGTGCCCTGGCCCATGTGGGTTGGGAATGGTGGCCCCAGGGAGGGCTCCTGGCACCCGGGGGCTGTGTCCGGGGCAGGTTTCCCTGCCTGGCAGCTGAGCCCTGTCGTGTCTTTGACCCAGACTCGGAGCCGTGGGTCCCGACTGAACATCATCATCATCGCTGAGGGTGCCATTGACCGCAACGGGAAGCCCA…
1	G08	7.29178	3.84987	4.12619	FNTA	farnesyltransferase, CAAX box, alpha				1	G08	aactcaaagtgtagggagaggggtgcttccgggtcctaggccgatttaaatatgttctgattagcaattggttaagttgttatcaatagaatgtccaggttgtgataaggggttgtggagaccaaagttttattatgcagatgaagcctccaagtaacaggcttcagaaagaatagattgtaaatgtttctcatcagacttaaGGTCGGCCTTGATGTTAATGACCCACCCTCacccccacctccttccatcatggcctgaacaagtttttcaggttaactttggaaagcccttggcagagaggaagggtctattcagatggtttggtgttgggttcagaattttattttttggtttacaCCATTATATCCGATCATATATAAATACAAACAAAAACTT…
2	F10	2.09161	4.15788	4.22382	CHIC2	cysteine-rich hydrophobic domain 2				2	F10	CTGCCCTTTCTTTCAGGTCTTTTTTGTGGTAGGAACTGGTAAGAAAAGGAAAGGAATTCCCTAAGATTTTAAGGAAACAACAACAAAAACCAGGTTATGTTTGGTGAGAGAGTTGGGGCAAGAAACTGCATCTTCTAATATGGAATCCAGGTAATTTATCAGTTTTTTTTCATAGCATGACTACGGTGAGATTTCTTGTAAGAAAAAAAAAAAAATACCAGCATCGCTGGCCTCATATATTGGATTATACTTAAGGGGATCAAGGGATAAGATGTTTGAATTTGGAGATGTCTTGAAAAATCCTGTGGTGAGCACAAATGTTTGCAGTGTCTCTGCTGGACTCCTCAAATTGGGAAAAAAGAGACTCTGGTTCTCATCATAGACTCAAAACCTGAGGAA…
2	G06	13.2391	4.49778	5.01854	MEST	mesoderm specific transcript homolog				2	G06	CTCCCCTTAATTACTTCCTCCCCTGTGCGCCCTCAAATTCTTGTactcattcaagcagtatttattaggggccagctttgtggccggcaccgtggcgggctctggggctacaaaaggtgaataatacttgggctctgcctctgagggccttacacgttagggaggagTGGGTCAACTGCCACAAACGTCGCTAGGAAATTAAAAGGAAAATTTTACAAAGTGGCAGTTCTTGTCTGTCTTCCCCTCCAGATGGCCCGTGTGTTGTTTTCGGGCCGGGGCTATTTCTCATTTATTTCGCACCCCCGGTTCTTAGTGCCCTGTAGGTGCTAAATCAGCATTTGTTTCATGAGTGCTTTTTCTGGGGGCAACCAGACCCCTGCAGAAGTGTACCTGTGTTGT…
2	D01	5.70636	4.63045	4.17283	DPEP1	dipeptidase 1 (renal)	494 + ggcagcaggtggccgg 748 + gaggccaggtgtgtgc		430 - caggaaccctgtgttctct	2	D01	cctgCCTCAGTTTCCCTCCCAACACCTATATGTCTTGTTGGTATACATGTTGTATTTTCACAACGAAAATGCATGAGAAAAAGGACACAGATGGCTTATGTGTACTGATGTGTAGCATTCTCTAAGATCTGACATCACAGAGCTGGACAGCACAGCTGTGCACGCACCCCCCTGGCTGGGAGGTGGCACATCCACACATGAGGGAAAAACACTGCCAGGACATCTCAGGGCACTCTCAGGAAATGAGGAAGCTGCTGGAGAAGTTTCTAGCCTTGGGGGAGGTCAGGACGCAGAGCCATCTCCTGGAGCAAAGTTccctcctcctctctccctcctcctctctccctcctgcagcccttccttccgacccctggccctttctctccaaccttcccctcc…
1	E09	2.64531	4.74018	1.26242	ATP2B3	ATPase, Ca++ transporting, plasma membrane 3	719 - acacacaggtggccgg 1053 - agcaggtgtttcg		231 - ggggctctctgtgttctgg	1	E09	CCTTGCAAAACTTTCCAGAGCTACAGAGTCCCCCAGAGACCACGATCACGCAGGGCTAGGTCAAGGGGCAACAAAGAACTCCACATTTCAAGAGCCCCCCAGGGGTCCAAGGGGCCTCTCCAGCTGAGAACCGGGAGGCGAGGCTGGCATCCTAGGCACCGAACACAGCGTAGCCTGGGAAGGATGTGTTAGGTCTGGACTCTGAACACTGTCACCTATGCCCTGGCCTGGCCAGAACACAGAGAGCCCCGGTGAGGAAGGGGAGCAGGCTTTGTCGCCAGATGGCCTGCGTCTCCCCTCCCACGTGCAGGGGCTACTGCCTCAAGCACAATGCTCGGACAGGCCAGGGGTGCAGCACAGATAGTCTGTTCTCGTTCCCTGCAATAAATATTTCTGCGC…
1	G10	3.54399	4.87487	4.21465	GBF1	golgi-specific brefeldin A resistance factor 1				1	G10	TGCCTCAAATGTAAGACCACAGATCTTGGGGGATAGCTGTAAAAGAAGGCTGGTAGATGCCATTGCCAGTCACCAATTGGCACAATAGCATAGGGGCAGAAGACTAGAGGAGGAAATCCAGAGAACTTTGGTGGGTGGAGGCGGGCACAAATGCAAAGGACACATGGAAAGAAATTATTTTGACTTACTTTTCCAGGTAGAAGATTTCGTGGATCCCAATGGCAAGATCTCTCTACAGCGGGAAGAGACACCATCAAACCGGTAAGAGCAGACCAGAGGCTCAGGGGCTTGGGGAGGGAGAGTCAGAACTTTGGGGCTCACCAGGCCATGTGCCCTTTTTCTACAGAGGAGAGTCAACAGTGCTGAGCTTTGTGAGCTGGCTAACACTGAGTGGTCCTG…
1	G01	1.88261	5.29032	5.122	YIPF5	Yip1 domain family, member 5				1	G01	CATCTTTCCTCAGACCATGCTTCCCAGATCTTGCACACATTGTTCTCTTTGCCTAAAATATTCAGGCTATTTTCCCTTATCCTCCTTTCCCGTTGCCCTTTCTTCTCTTTTCTGGTCTTCTCTAACTCCCACTCACCCTTTGATAACCCTCTTATAGTGGCTTTACAGACTCTTCTTCCCAGATGAATGTTACTCTTTCAAAGAATTATGGAACACTAAAGAATATTAGTAGCAATTTCACATGCATTTGTATGTGTTCGATTAcccctctccaccaccaactccaggtgggtagatgtcacctagcttatatttaccacagtatccccagcagctagcacagAATGAATGAATActtaatagcttcacttacaaaagggaaatagggtaaccatctca…
1	E06	0.482182	5.49964	3.52091	NO_ANNOTATION	Unc119b exon	801 + ggcatcaggtgctgct		739 + aggacagtgtgtcctg	1	E06	AGTAACAGAACCATTCAGGCTGCCATGTTATTAAGGAATCTGAACTGTTGATAGCAGTTACCTTGTGGGTGATACAATGGGAGGCGGCAAAAAAACTACCTGCATAGGAGACCCTGCCCTTTGTCAAGAGCTGGGAGCACATTTCATCAGAGTAGCAGGCCCACCTGGTGCCAGAGGGCCTGCCCCTCCTGCTTCTGTTCCTTTGCCTTGCAGTCTCCTGGAGAGAGCCTCTCTTTTCCTGTACAGCCTTTGGGCCAAAATGCCCTTCTAGCTTCTCCAAAGAAGATCCGAGTTTATTTCATTCTATGTTTTAAGAGGTAAAAGGACATAACAAGTGAAAGAAGTTTTGGGCTAAAGTAGGCTATGTCTCCTTATGTATTACTCAATACTGTTTTGCAG…
1	B10	12.3923	5.50996	5.22505	AS3MT	arsenic (+3 oxidation state) methyltransferase	266 + ttaaccaggtgtggtg			1	B10	aaaataCTTTTGGgtgctcgcttcggcagcacatatagttggaatgatagagaagatttgcatggcccctgcgcaagatgacatacaaattcgtgaagtgttccatatttAAAAAAACAAAAAATACTTTTGggcctggcactgtggctcatgcctgtaatccaaacactttgggaggctgaggcgggcggattgcttgaacccaggagttggagaccagcctggacaacatggtgaaatcccgtctctataaaaaaatacaaaaattaaccaggtgtggtggtgcacgcctgtaatccaaggtacttgggaggctgaggcgggaggatcgcttgagccaggaggttgggcctgGGTAACAGAGACCGTCTCaaaaaaatttaaaaattaaaaaaaaaa…
2	F11	9.20768	5.5658	5.47316	CAT	catalase				2	F11	GCACCTGAGGAGGTGTAGAAATCATTCAAACTCTTTGATTACAATGACAAACTAGTCAGTAACTTACTAAATATTGTACTATATATTACTAAGTATTTTACTCTTCAACATAGCTTTTTAAAGACACAAAGCTTTTCAAAATTCCTGCTTACCTGGGGGTAAAATTTGGGGAAGCAGATTTCTCCAGTGTTTAAAGAAGCCAATTTGGCAGTGTACCAGAGTTGAATACATTTTTCCCATCACAAGGGAATACATTTTTCCCATCTAAGTTAAGTTGTTTTTCTCTGGTAAAGGAGGAAATCAACACCCATCTGTACGGAGATAAACGTTTCAGAGTGTTTTTATATTAAATAATTAGTATACTAGTCTAGTAAGTGATAATCCACGAATAAGTTAAGA…
1	B03	1.37692	5.80654	5.4551	CPS1	carbamoyl-phosphate synthetase 1				1	B03	TATTGCCTTTATTCCTTGGCCTTCTTTGCAAGGGTATCAAAGAACACTGCTGCAGTACTTCCTGTTCTACATAGTCATGTGACTTAAGCAAGAGCATCTGCCAGCCAGTGAGGCCCCTTGAGAGCCTGGTTAAACATGGGACTGAAGGGTTAAGTGAATCACTTTTTATTCATGTTGAAATATGAATGCTGAAGTTTGGaaaattttatatataacattttaataactaaaaaaaCTTGACTTAGGAATAGTGCTTATATTAAAATCAGTGTTTGTCATTGTTTCATGAAGTTTTTACAAATCTAAGAGGCTTAAGAGGGATATAATAGTCCACTTTGCTTTAGTTGTGTTTTACTTGATATTACTGATTGCTTTAACTTTGAAACACAGAACAATGCT…
2	A10	4.7676	5.93545	5.32784	ADH1C	alcohol dehydrogenase 1C gamma	1364 + gtttacaggtgcacag			2	A10	GACTGATGGGGTGTCTGATTTTCTGCTATAAAGAGGAGAGTGCTGTATCAAACACACTCCTCTGGCTCCTAGCTCTCTCTGTTCCACTTTGTTTATCCAATTTCCCTACTCCTCCTTCGTAACTGCACCATGTGGATTCAAAATTGCAGCTTAGTGCAGACAAAGGGAAAACGGAATTCTGAATGACCCCAAAGGGAAAACTGAACTCTGAATGACCCCTGTGGGTTTGAGAGAAGAGAAGCAGGAACTTGAGAGAGGAGGAAGAGAGAAAGTAATTAAAATGTATCGTTTTAACTTAATATTTAACCGAATGATAGCAAAATCTTATCTGAAATTGGAAAAGTCAAGGTTTTGAGTGCTGGTTCGGTGCCCATTTCTTTATGATTTGATAGTCTGAGA…
1	D10	11.6956	6.04909	5.02034	CYBASC3	cytochrome b, ascorbate dependent 3				1	D10	GCCTAGAAACTGCAAACAAGCTGAATTTATTATTGTGAAAATAGAATGAGAGGTCCAAGAAACCTGCTTCCCCCCTCCACtttttttttaggagacaggtttccctctttttcaggctagagtgcagtgggatgatcatagcttgctgcagccttgaactcttaggctcaagtgatcctcccacctcagtcccccaagtagctgagagaacaggcatgtgccaccatgcccggataatattttttatttttattttttgtggacacaggatcttgctatgttgcccaggctgatcttgaacttctggcctcccaaagtgctgacatgagtcaccgtgcccagccCTCCTCCCTTTTTAATTGGAATCTGTTTATTTATTTAtttctctctgtggcccag…
2	F02	9.03344	6.0754	5.67375	HBS1L	HBS1L				2	F02	CGGTGATATTTAGGCACGTAAGCATTATCACCTCTTCCATTGTTTCCTCCCATGTTGGGCACTAACGTGCCTGCTTCTAGCTCCTCTCTCCCAGATCCCCTTTGAGAAATGTCCATGAAACGTTGCTTATTTGTAAAACACAGATTGACTTAATACATTCAACGGACGTGTACCTGTGTTAGATTTACATGGTAAACCTTTTGTGTATGTCCATACATACCTAGTGCAGAATCAGTTTGCGCTAATTTATTTTTCAACGAATTTCAAAGTGGAAACTTAGGAGACGGTAGAAAAGACACATGTTAAAAAGGCCCAAAGAATGAGTCGATCAGATGGATCTTGAAGTTTATACTTAGTTCTTGGCTGGTAATGCTTGATATAAATGTATTTTGAAATGTA…
2	B04	1.5923	6.09979	5.37639	RNASE2	ribonuclease, RNase A family, 2				2	B04	TCTCTGAGGGCCAAGAATAAATGTATGCTTTGTGTATCAAACTGTACACTTGACCTCTATACTTTCAGGAATACAGTGCTCTGTCCTTAAATGTTCATTTGTAAATACAGAACCATTTTCTTGTTAATATCACAAAATGAAACTTACCAGGAAGATGAATGACAACCCCAGAACACAGTGTTTTGTAGAAAATACCATAGGCTGAAAAGATCACAGGAATACCGAGTGCTAGGTTGGAATCTTTCATGACACCAAATGTTCATTCATTCTCTGCCAGACTTTACAACTGTCCTCGGTGTGTTTTTAGGTTGTGTAACTTTACACAAAGTGGAAGCAATAATCAGGGCAAGACTTAAGAGAAAGTGGATCCAATGCAAGAGGAGTAAAGAAAAAAATCCC…
2	F04	12.7283	6.38942	5.22848	LCN2	LCN2				2	F04	CTTCCTCGGCCCTGAAATCATGCCCCTAGGTCTCCTGTGGCTGGGCCTAGCCCTGTTGGGGGCTCTGCATGCCCAGGCCCAGGACTCCACCTCAGACCTGATCCCAGCCCCACCTCTGAGCAAGGTCCCTCTGCAGCAGAACTTCCAGGACAACCAAGTAAGGGGCCAAGAGGGGCACCTGCAGGCAGGGCCTGGGGAAGAGTGGGAGCAGAGGGGAGGAGAGGTGAAGAGACTCAGGAAGAGCGTTGGGCAGGACTCTAGGAGTCCAGGGTCCAGGTTTCAGCTCACTCTGTGCCACCAGGGTCCCCTGGTGGAAACCATGCCCCTTCCCCCCATCCCCACCCCCTCTCAGCCTGAACAGACTCCCCCAGGTCCACATCCCCTCTCCCATAACCCCCA…
1	B11	3.4098	6.51436	4.99053	RAB11A	RAB11A, member RAS oncogene family	236 - catttcaggtgctatc			1	B11	GATGAATCTTGATGAGGAGGGTGGGCGAAGTACTCTAAATGAAAATGAGATAGATTGCGAGATTTCCGGAGAGGAGTGAGTGACAAGCGCCTACCCGTGCATGAAGCTGGAGGTAGAAAATTCCAGCAAAAGGAATTTTCAAGTTTCACTGAAGCTTTTGAATCAAGGCTTGAAAGCCCAGGGTTAAAAAAAAGGCAGTGAAGAAGCTCATTAAGACAACCCCCCGCCAGGTAGCAGATAGCACCTGAAATGCAGTGGGAAATTTGTGAGGTCTTCATAGGCAAGGATTAAATTTTACATCTCCATCTTAAGATGTGTCATAGTTGTTCAATTACTTAGTGACCAAAAAAGTGAATTAAAGATGTTGTCAAGATTAAAAAAACAAAAACCAAtgcaggt…
2	G03	9.85483	6.62489	4.99064	IGFBP1	insulin-like growth factor binding protein 1				2	G03	TGGAACAGCTAGGTGAAGAAAGCCTATTGAACAGGTCAATATGTCACCACCAGAGGTGGAAAACCTGCGCTGGACCAGGGGCCCTGGGGCTAAGCCTGAGCTCCATCACTCAGCAAGCCAATAGCTATGGAAGACTTTCCTAGGCCCCCTAACGCTTGGATCTTGGGTTCCTCACCTATACAAGAGAGGAAGGGAACAAACTTAACTTAGAAAAGCAAGTATCTATTTGGACAGCTCTTAACACTTTTTTCTCCTTGAACTGTCTAATAAAACACAACAACATTTTTGTGGCTTGCCAGATAATAAATGAGATCAAACAGACCAAGATTTCATATTGAGGAGTGCTTTAGGTCTCAGTGAAGTACAGGTTCTGTAGATTTTATTGGGAGAAACTGAGGA…
2	B08	0.573437	6.67001	6.1706	NO_ANNOTATION					2	B08	TGGGAGGTCTGGACAACTCTAAGAAGCAAAAGGGAAATGCTGCAGGGAACAAAATCAGTCAGCTTCCTTCCCAGGACAGACATTTCAGTCTGGCAACCTTCAACAGAAGAATCCCCACAGAACACAGTGTCCTTGAATCTCATGAGAGTGAAGGAAGTTTCAGTATGAATTCAAATGATATTACACAACAGAGCGTTGACACTAGGGAAAAGCTCTATGAGTGCTTTGACTGTGGGAAGGCCTTTTGCCAGAGCTCAAAGCTGATTAGACATCAGAGAATTCATACTGGAGAGAGACCTTATGCATGTAAAGAATGTGGCAAAGCCTTCAGTTTGAGCTCAGACCTTGTTAGACATCAGAGAATTCATAGTGGTGAAAAACCCTATGAATGTTGTGAAT…
2	E03	43.2667	6.69363	7.76158	AMPD3-prom	AMPD3-prom				2	E03	GGTCAGTTGGGGTGTACTCCTTTTCTGTGTGTGTGGATGGGGGTGGGGGTTCTGGTAAAGCTTATCAGGCTTCGCAGTCACCTGTGATGTGGGCTTCCTTCTGGGAAGAAAGGAAGGAGTGGGATGGGGCTGTCAGCTTTTCATCCTAGCCTGCCCCTGTCCTCTGTCCGCCTCTGTGCTGAGGCAGTTCCTGCTCCCTGAGTCTCTGTCCTTTCCTGGGAAAGGTGGAAGCAGTTCATGGTCTTTCCCTTTCAGAGGAGGAGGGGATGGAGGGGATTGTATTAGCAACTGGGATTGAAGCTCCCCCTGGCAGTTATGGGGTGCCCTTGGGAGGGCTGCTTTAGGGGGGCTTTCTGAGAAGAGGCAGGTCGGGCTGTACCTGAGACCAATCCCCTTGAT…
2	G09	18.575	6.96227	9.30259	MEST	mesoderm specific transcript homolog				2	G09	gatgaaaaggatGGGGAGGAGGGAACTTGTTGGGATCTGTATCTAAGGGTACCCGACCCCTTGGTCTCATTCCACTGTTCCACAGGGGTTGGTGACAGTGTGTGGGAGACAGGGGTGGACAGAAGTGCGTTAACCAAGATACAGACTAGAGAAGGAAGCGTCAGTTCTTAGGACAGGGGTCAGTTTGTAGTGTGGGAAAGAGGAGGTGAGAAAGGGTAGTGAATTTCACCTGGCCCTTGTTGAGTATGTGATGCCTGTGTTCGCCATGTGAACAGCAGAAAGCAGCAAATATAAGGATCGAGAGCACGGGGTAGAGAGAGGGCTGGCGATGGACACCATCTTTAGGGTAATTGCGAAATTAGGGGAAGGGCTGAAATACGGAAGGCTCGCCGAAGATCT…
2	G07	8.26522	7.5241	6.58678	RAB11A	RAB11A, member RAS oncogene family	236 - catttcaggtgctatc		375 + aaagatgttgt	2	G07	GATGAATCTTGATGAGGAGGGTGGGCGAAGTACTCTAAATGAAAATGAGATAGATTGCGAGATTTCCGGAGAGGAGTGAGTGACAAGCGCCTACCCGTGCATGAAGCTGGAGGTAGAAAATTCCAGCAAAAGGAATTTTCAAGTTTCACTGAAGCTTTTGAATCAAGGCTTGAAAGCCCAGGGTTAAAAAAAAGGCAGTGAAGAAGCTCATTAAGACAACCCCCCGCCAGGTAGCAGATAGCACCTGAAATGCAGTGGGAAATTTGTGAGGTCTTCATAGGCAAGGATTAAATTTTACATCTCCATCTTAAGATGTGTCATAGTTGTTCAATTACTTAGTGACCAAAAAAGTGAATTAAAGATGTTGTCAAGATTAAAAAAACAAAAACCAAtgcaggt…
2	E08	14.7381	7.98296	8.14452	IDH1-prom	IDH1-prom	423 - gattacaggtgcacac			2	E08	gtcagggcaagactctgtctcataaataaataaataaataaataaataTTGGAGCATTAAATTCTGGGCAGCAATATACAAGCATGCTATTGTCCTACAAATCACAATATAAAATACTCTTTATTTTCATGTTTTTGAGAGCAATGAACACACAAAATATAATCTCTGGAGGAGACTAAAATTCTTTTTTCAATCCACCGTTTTCTAAGGCTTCACATCTCTAGTCCAACTTCATTGGATCACAGATAATCCCCCGCCAActgagcatggtggctcacgcttgtaatcccaggactttgggaggccgaggagggccaatcacttgagtccaggagttcgagaccagcctgggctgctgaaacccatctctaccaaaggaaaaagaaaagaaaagaaaga…
2	B09	5.21021	8.45117	7.66146	Rgr					2	B09	CCTATAAAAGCTCAATGAATGGGGCGGCAGTGTCACcactaagcccgaccacgctgctactctgatatccaacttccagcctccagaacagggagaaatacagttctgtttttgatgagctccccaggccgttacagctctttctttgctgtaacagcctgaacTAGcccagaagtgctattccatcatctgtgtcatattccatcattcagaagggagtcactaACCCCTCAGTGCTGTCTCTGTGGACGCTGCCCACCCTAGGCTGAGATGAGGCACAGGGTCTGGGTCTAAATAAAATGGGAAGGCACTGGAAGGTGCaatgtcataggaggaggatgtctgaatttcatttaatctcaacctctactggtgcagcatgaaagatgaggcccagag…
1	C10	12.9818	8.45972	6.25357	MECP2	methyl CpG binding protein 2				1	C10	TAAAAGTGCTACTCTTGGGCCAGCATAGTATCAGAAATTAGCTAATTCATATGGGGCAGTTTAGGCTTTAACTAGGAAATGATGGTTATCTTAATGACAAAAAAGGTACTGACAAAAGTCCTTTTTTGAACATGTGTTCAAAAGAAAAAGAGAAACTATCAAACTAATAACTGAGTTTGTTGAACATCGAGATTGACTGATCTGAGAGGCTTAAAACTGATTGCCCTGAAATAGACTTGCATGTTTTGGATGATGGCTTTGGGTCTCCCAGAGCACTTGGTTTCCCTTGGTGCTGATTTTTTCTCTCAGGATTAAAGCCCCTTTATGTGATGTTGTTACAGCAGCTTATTGCAACTTCATTCAGCTGCTTGAAAAAGAAGGGAGACTGCCTCTAGGTTC…
2	D04	10.382	9.15179	8.45139	IGFBP1	insulin-like growth factor binding protein 1	816 - tttaacaggtggcaac			2	D04	GCCACTCGGTCACTGTCTCTATTTTATGATGAGAACCAGGAGGGTGTGAGATTTGCCTGCATCATGGGCAGCTGGTTTCACAGCCGGGACTCTTGGCTTGGCTCTGCAGTGCTCGGCTGCACTGAAAAAAGGGCCAGCTATGGCTCTACTTTCCCTGTCAGCTTGTCATCTGCTGCTCTTGACCTTGGTCTTGTCTTTGCAGTGTGAGACATCCATGGATGGAGAGGCGGGACTCTGCTGGTGCGTCTACCCTTGGAATGGGAAGAGGATCCCTGGGTCTCCAGAGATCAGGGGAGACCCCAACTGCCAGATATATTTTAATGTACAAAACTGAAACCAGATGAAATAATGTTCTGTCACGTGAAATATTTAAGTATATAGTATATTTATACTCTAGAA…
2	C09	2.02446	9.23198	10.9329	PREPL	prolyl endopeptidase-like				2	C09	CCACCAGTACTTATCCAGAAGCGAATACATGGGGTCCTTTACTATGTTGAACACAGAGATGATGAATTATACATTCTCACTAATGTTGGAGAACCTACAGAATTTAAGGTAATCCTGGATGCTCGTTGTTCCTATTTGGGCTGTTAAGAAGTGTCACACTTCGATCAACAACATTTCTTGCTCCAAGAGCTCATTGTTTTATAAATTGATGCCACCTTCCTATGTATAACCAATCCCATTTCTTTTCCCTTAGAGCTAATGCCTCTACATATTTTAATTGTGCCTAAAAAGTTAGTAAATAAAACATATTCTGTCCTGAGTTTATGTTAACAAAATCaaacttagtagcttaaaagagcaaacttacaaactcgtgattttatgagttggcaatttgga…
1	D11	17.5065	9.5539	9.22386	NO_ANNOTATION	Bmp8a locus	147 - gacctcaggtgatcca		470 - tcagcacagtgtgttctgg	1	D11	CTTTGCTCCTGTGGGAGTCATACCTCTTTCCCAGGCAGGAGAAGGGGCAGGCCCAGGGCAAGGGAATACACATGACATAAAATATCCCCAGTggccaggcacggtggctcatgcctgtcatcccaacactttgggaggccgggcgggtggatcacctgaggtcaggagttcaagaccagcctggccgatatggtgaaaccccgtctctactaaaaatacaagaatgagctgggcgtggtggtgggcccctgtaatcccagctactcaggaggctgaggcacgagaattgcttgaacctgggaggcagaggttgcagtgagccaggattgcaccactgcactccagcctgggtgacagagtgagactctatctggaaaaaaaaaaaaaaaaTCCCCAGTG…
2	E01	1.24809	10.0908	8.80369	SRGN-prom	SRGN-prom				2	E01	AAATGCTCAATGTGAAGGAGAGGGGAATGCAAAATAGTTTTTCTGTTTTACCACAGTCTTTGTAACTGAAAATCCTATGTTCTTGAGATAGAGAGAGAGCCAATGATCCAATGCAAGAAACTGAGTTTAAGAAGAAACTGTTTgctgggcacggtggctcacgcctgtaatcccagcactttgggaggctgaggcaggcggatggcctgaggttgggagtttgaggccagcctggccaacatggtgacacgtcgtctctactaaaaatacaaaattagtccagcgcagtggtgtacgcctgtaatcccagctactcaggaggctgaggcaggagaattgcttgaaccctggagatggaggttgcagtgagctgagatcgcgccactgctctccagcctg…
2	A07	10.304	10.7571	9.2741	C10orf108		519 + tcaaacaggtgcatgg		205 - agcacacactgttctg	2	A07	AAACTGAGTCCACGTCCACATTTGAGGGTGGGAGGGAACAGAGGGAAACTGAGTCCAGGTCCACATTTGATGGTGGCTTTTAATGCACTGCAGGGTGTGTCCCCTTGACCTTCACGAATTTTCAGGTAGTAAGAAAGCAATTTTTCTTATTGGAAAGGAGAAAACTAAGTGACTGTAAAATAATATAATTTCCTTAAAGCAAAACAACAGAGAACCAACTTTTCCTTTTTTCACATTACCCAATAATTCTAAGACTCAGGGTTTTGTCACGTTACAGCAAATGCCATTCATTGGGGGAAGTCGGAAGTCAGAACAGTGTGTGCTATTCAAATTCTCGATGAATAATTAACTCAAATGTGTTCAGAGTGCTATAAAATGAAATTAATTTATTTTTAGTTT…
1	E08	21.3463	11.8262	11.0609	LCN6	lipocalin 6				1	E08	CAGCATAAGCTCTGTGAGTGCAGGCGGCCCTGGGCACTGGAGCCTTGTTGCATGGACGTGCTCCTTGCACCCTTGTTGATGAATGAGCGAAGGTGTGTGGGAGTGAATCCCAGAGGGTGCAGGCCACGGCACTGGGGGAGGACCCTCCCGGCTGCCTCCCAGTGGGCTTCAGGGGCTCAGATAGACCCTGCCGAGCACCTCTGTCCTCTGCTCCCGGACTGGGGCTGCAGAGAGCTCTCAAGGGGCCTTGGGAGGCACAAGCAGGCCAGGGTCCCAGGGAGGGGAGGCAGGAGGCAGCAGGGCCGGATGGTGGGCTGCAGAGGTGGAAGGAACAGGACAGTCTGTTCTGGGGGTGCTGGCTGTGGGGGACAGAGGCCAGGCCACAAAGCAGAATGGTGG…
2	B01	17.3443	12.0107	11.7658	HPS4	Hermansky-Pudlak syndrome 4				2	B01	TGGCCTTTGAGGTGTTTGTTTTATGGTCTTAAAGAGGTAATCAGATAATAACATTACGTAATATAGTTATACTGCAGTGTAGTCTGTAAGAGTCTTTGAGGAAGAACAGAGGGTCATGGAAATTCAGAACAAAGAGATATCTCTGGGCCGAGGGAATCAGGAGACGGTTAATGAGGAAGTGTGCTTGAATGATACTTGGTGAGGTTTGGCATGGTAGAGAGGAGTTCAGAGTTTCTCTGTAAATTCTCATAGGCCCCTGTTTTTTCCCTGTTACGAACTTTTGGACTCACTATCCTGCATTGAAACTGCGTGTTTGCTCAGCAACCGCGGAgcacactgtgggccctcagtaaatgtttaagtgaatgcatgaatTCCTGGTAGAAGGGCTGTTTCTGG…
2	F06	2.77214	12.2126	14.5278	GLUL	GLUL	534 + tacctcaggtgatctg		234 - tgcacactttgtccta 785 - ggaacacattgttctc	2	F06	GGGTTAAAGAGGGCAACCCTAACGATACGCTTGACTTTCTGTGGCTGGGGTGAGTGAGGGGGCAGGGAGGACGACCCCGGAGTTGGTGGGAGCTGCAGAAACTGCTGAAAACTTCAGAATCCATTTCCCCCACGTAAACTTGGCACCGCAGCAGCAGCAGTTGATAGAGTGGCACTAGGCTGCTGGCATGCAACTCGGCTCACGGAAAAGAGCAAGAGATCCGAAACTGAGGCTTAGGACAAAGTGTGCATGATATTGGTGGTGTAACATGTTGGAGAGGACAGCCGAGAAATTGGGTTGTAGGttttttttttttgttttccgacagagtctctatctgttacccaggttggagtgcagtggtgcaatctcccggctcactgcaacctctgcctctgg…
2	G02	12.441	12.2793	8.13147	ADM	adrenomedullin				2	G02	gctcaaagtagaCTGGGATGTGGCCGTGCTTGGTAAACTGTAAAATGATTAGCATACGTGAAGCGTTAGTGTGCTCCCTGGCAGTCAGTCCTCACGTTTACGATGGATTAATGAAGGCAGCCAGGCACAATCTCAGGTTATGACCTTATAAGGCATAATAGGATTACAAGGAGGCAAAATGAAACAGTATATTTCCTCCTAATTTTGGTTATTCCTATGTTTCCAAATAGAAATGAAAATTCTGAAATTTCAGATAATTCCCCCCTCCAAATCCCAATTCTCAATTTAGCTTTTCTGAGCCTTGTCCCTACCGTGAAATCTTACTAGCTCACCCCGAAACGCCGGGGTCTTGGTCCTCTGGGGGACTAGTGAGTCCTGCTCCTCTCGGCTTTGCTCCGT…
1	E05	6.1034	12.5162	14.1326	MARK3	MAP/microtubule affinity-reg. kinase 3	451 459 + aggctcaggtgtgcag		737 + caagtactctgtgttctct	1	E05	GTGAGTGCATGTGGAATGAGAAGCCTCCCTTGGGCAGGAGTTAACAGCCACAATGGGGAAAGGATTGGGACATCTAATCCTTTGAGTGTGTGTGGGGGCCAAGGGAGCAGTAGTAGCAGGATGCCTGCGCATACAGCCATGTACACAGTGTGTACACAGAAGTGTAATTCTTGGGCCTGAATATTTCATAGGGTAGAGACATATTGAGTACTTTATTAAGTAAGCATATTGAGTACTTTATTCATCTATACAACAAGGGTCGTCTATTAAGGGCCACACAGTCTAGCTGTTTCTGTAAAGCACATTGTTTTGAATTACTGTTAGCAGTGTAGTATAGAAGGAAATCGGGAATCCAGATTCTCTATGGATTTCCCCCTGAACAGTTATGTGGCTGTATCC…
1	D09	22.5452	12.619	7.28792	PPP2R2A	protein phosphatase 2 B, alpha isoform				1	D09	ATACATAGGTCTCCAGTGCCCAAGAATAACCCTAAATCTGGATTAATGTGTTGGACCCATTTCTTTCTCTTTCCCTCTCCCTCTTTTCCCAGGTTTTCTTTTAATTATCTAATAAGCCCCAGAACTTGGCTCTGTGTGGGTCCAAAGGGACAGGATTTAGACTGAAAGTTTAGCCTCAGTTTGCTTCTTTATAACTCTGCATTTTTTTCTGAAGCTAACACTTTTATCTAAAGAGCCGCATTGCAGGAGATGTACTAGGTTCCCAGGTTCCTCTAGGCTGGGCATCCATACGAGGCATTCCAGAATGTTCAGAGGATGCCCTGAGTGCCAGGCCTTAGGGAGAATAAAGACATAGGAAAAATGGTCTCATACAACTAATTAGAGTCCTCACAGAGCACA…
1	D01	13.104	12.6205	13.2731	ENAM	enamelin				1	D01	GAACAGGTTTTGCCATCAAGTTCATTCATTCTTGGTTTTTAAATCCCAACATTAAAATAAGCAAACATTGCCACAACAAATGTTTTCTCTTGTGAAGCCATAAGAGAACAGGAGAATCCAAGTTAAGCAAAGATAGCAAAGCTTGCTCTTGTCAATTAAAAGTGCAATTGGCCTATCTATTTGAAAGTGAAATCTTTATTATGGAAAGTCAGATTTCAGGAAAAAAATCCATAACATAACTGTTTCAGTAAATTACTCAGGTCCTATTTTCATTAAGTTGTATTATCATAATAGCTGAGAGTTCATTTGCCATTGTACCCAACTCATCTAAAATTCTGAATCCCCAGTGACTGGATTATATTTGACTTCAAAAAGAACACTATGTCCTGCTAGCCTTAT…
1	G05	23.7418	12.666	10.6368	NO_ANNOTATION					1	G05	CTCTCCTCACCTTTCCAACTCAAGATTTCTAGGCCATTCTAATCACATCCAAAGTTAAACCACCCCCTGCACAGGGAGAGGTGGAATTCAGTTATGAAAAATCTAGTCTGACTAAACCTCACTTTGGGTGATGTGGGGGCAGTCAGCCTAAAACAAAAGCAGATCCTTTCCCTTGTCCTCCAGGGCAGAGGGTGTGATTTTCTCCCCTTCTCTGCTCACCCTTCTCTCTACTCCCCCTGTGCACGTGTGCGTACACACACAGGCATACAGATTTCTCTCAGCTCTACATCCTCTATCTAGAGGTCGAGATTTGGTTTCAAACATTCTTCCCAAATAATTCTGTTTACACAACCAGTTATCAGACTTTCAAAAATTTTCCTTAAAAAATCAAAAAGAAAA…
2	B07	20.1215	13.1906	13.5604	HERPUD1	homocys-ind., ER stress-ind., ubiquitin-like 1	155 - caccccaggtgtcagt			2	B07	TTTCTTAGGAGCACGTGGAGTTCTCCTAGGTGGGCTTGCACTCGGGGTCGCCCAGCCGTTCTTTGAGGGTTCGAGTGGGTAGGCTTCCCCTGTAGGACGGGCTTCCCCGTAGGTTTCCACGTGGGGCCACAGAGGCAGGAAAAGGGGAAGTGGGCACTGACACCTGGGGTGAAAAAGGGTGGGGGTGCGGCTTTGTGAGGAAAGAATTTGCAGAGACTGCTAAACTGGGGTCTGCTAGGATACCCCACTCCCCACCCCCTGCCTCGGGCGCCCTCAGCCACCCGAGCTGGGGGCCTCGCAGGTCTCAGACCAAGCTCCCCGCGCGGCCTGCAGCGCACCCAAACATGGCCACCGAACCCGGGTTCCCGGGGCACAGCCGCGCCTCTGGGTGACGCAGAC…
2	B11	24.0537	13.612	13.2662	SCD		453 - gacctcaggtgattcg			2	B11	AACTGTCACTACAAGGCCCAGAGGGACTTGCTGTATAACCCTTGAAGACAAACTGCTTCTGTCTCTGAGTCCCTTATCTTTGTGTACTCTGTCCACAGAATTGTGGCACTGCCATTTATTTTTCCTAATGAAAATTACAAACGAACTTAGTGTTTCTCTCTCTGATATTATACAAATTCTGCTATATATGCTAATAAAATTTTCTTAGGAGACTAGCAGTAAAGCAATAAATATTCATATAAATATTTGGAATCTTGCACTAATGCCACAGATATCGAAAACTTTAGATaagatataaatagatgtttaaacttactactgattagggaaatgcaactaagtaacaattatatatcatttatcacattggcaaaaactttaataaaactttgacgtggg…
1	H11	11.8987	14.1226	11.0617	RNF11	ring finger protein 11	213 + ctcaacaggtgtgtga 286 - cagtccaggtgataga			1	H11	TTGCTCCTAAGTCCTGCAAATTCTCAGGGGATTGAAATAAGAGACTGTGGACAGATCAACATTAGGAAAAAATTCAGTTTGCATGCTTTGGCAATAAGATGACAGGCAAAGCATTCTGATGTGTTACTCAGATTAACACTGTCTTTAATGGGATTTAAAGAGTTTTCTGAATAGGACACTTCTGAAAATGCCTTCTGATTTCTCTCCATTGCTCTCAACAGGTGTGTGATCTGTATGATGGACTTTGTTTATGGGGACCCAATTCGATTTCTGCCGTGCATGCACATCTATCACCTGGACTGTATAGATGACTGGTTGATGAGATCCTTCACGTGCCCCTCCTGCATGGAGCCAGTTGATGCAGCACTGCTTTCATCCTATGAGACTAATTGAGCCAGG…
1	H08	12.0294	15.0097	16.2801	C1R	complement component 1, r	653 - gaccacaggtggtggt 839 + accagcaggtggcacc			1	H08	TGATGAAGAAAGCCTTCCAAAAACAATGAAATTGTTTTTTAAtttattttaacttttagagacgagatctcactatgttgcccaggctggtttcgaactcctgggctcaagagatcttcccaccctggcctcgaaaagtgctggcatcacaggcatgagccaccacacgtggccAAGAGCAAAAGTTTTAAAGCAGGACACTATGGCCTGATGGACAGGAGAGACTAGGGTCCCTCCTCCCTCCCAGGGGCCTGGCTTCATCTCAGAAAAACCGAGTCCCTCTTGCTCCACACCCGCATCCTTAGCTTCAGCCCTGGCAGTTGTGTTGAGCAGATGCTAAGGAGATGGGGACATTTTACCCCCTCCGCAGCCGCCCCAGAGGGTCTCAAACCCAGGGCT…
1	G04	16.685	17.9209	20.8963	BIRC6	baculoviral IAP repeat-containing 6	792 + atagtcaggtggtcaa		933 + ttggaacaatgtgtcctct	1	G04	TTCTCATTTTGTGGTTTTGGTTGTTCTTAATACCTTCataataatttaatttttaaaaCATAAACATATCTTGTATTACTTGTATTCTTTTATAATTTTATCTAAATTGCTGTTgagtatttttaggttcacagaaaattgagcagatagtacagagttcccatatatgcagttcctactcacagtttacttattcatattttgcattagtgtagtacatataattgatgaactaatagtggtatgttatttttaactaaatttatagttgaaattcgagttcgctctttatgttctacagttgtgtgggttttgacaaatgcgcaattttatgtattccaccatgacaggatcacacagaagagtttactgccctaagaaattctattaatcctgcat…
1	B01	1.79173	18.5653	13.5458	GNMT	glycine N-methyltransferase	983 - aatagcaggtgagcgc			1	B01	ttggacaaaatgcacaaacaaagcaagaaaggaatgaaggattttattgaaaatgaaagtacactccacagtgtgggagcgagcatgagcataggggctcaaaggccctgttacattttgtgagtttaaataccctctacttggggtacaccctatgtaaatgaagaggatgaagtaaagttacagttacaaagttattaatggcgggcatacgccctatggagaggatatttcccgttataactgaagtgtgaattggccttatgttccctgtctctagaccctattctcctgcttcCTGTGAAAGCAGAGGGttttgtttgttttttgctttttgttttttgagacggagtcttgctctgttgcccaggctggagtgcagtggtgcactcggctcac…
1	C07	19.6924	19.4258	21.3453	NO_ANNOTATION	DPEP1 first intron	395 - 450 - 505 - 560 - 615 - 869 -		930 + caggaaccctgtgttctct	1	C07	TTTTCATTCAGCAAATCCTTTCCACCTGGAAGGAAATTGTGGGGCCGGACAACAGGCCCTGCTCTTAGCTGGGCgggaaggcagatgactgcgcagagaattccagaacagagagtaagtccggggactcggcgctcctcacacagcctctgagaactcttcctggaggaaggggtacgtgagctgagtcccaagggtgcctaggaCCGCACTGGGCGCCACAAGGAAGGAACAGCCGGCACAGTGGACAAGCGGGGTTGTGGGGCCTCTGGAGGGCCTGGCGGGTCCAGACCTCATCCTAGGGACCACGGGGAGGGCCAGTGGGAGGACAGCGGCGGGTCTGAGAGCAGCTCTCCCACCTCCTTGAGTCCCAGGAAGCCGCCGCGTCCCCTGCCCCAC…
1	B09	10.5732	19.8609	20.1352	BRD2	bromodomain containing 2				1	B09	ATGGAAGCTTGGGAAGACTTTGTTGGAAGGGGAGGCGGGGAGAGAGTGCTGGAGGCTCTGGGGCGATGGCTTCCGCACCTCTTCCAACCACCCTCTTTCCCTGGAGTCGGCGGACCACAGCTCAGCCAATTGGCTTGGAGATGTGGCGGGTTGCCACTTCCCTGTGGGTCTCTGCGGCACTCTTCTGCCTGGTGACTGACACCTTGGAAATGAAGTTTATGACGTCATCGTTGCGGCTGGCCAATAGAAAAAGCTCCCGCGGAGAGGTGTTCCTTCCCCTTCGACTCAGCTTCTTCACCCGCGTGAGCGAGCGCGCGCGCGCGGAGGGGGTGGGGAAAAGCTCAAGCAGGGTGGCGCGCATGAGCGGCGAAGCTCCTCCTCCCCGCCTATATATAAAGG…
2	C01	7.88808	19.9813	18.7122	DIXDC1	DIX domain containing 1				2	C01	TTTCCCCACCCTTTCTTTACATTGCCTGGTAACTAAATTTTCCACTTTCTCATTTTTAAAATACTTAACACTACATCTTTCCTCTAAGAAGCCCAAAGTACTTTGTGATTGGTAATTTATTAATTCTTACAAATCTCTATGAGCAAAGTAGTATCAGGCATTTTTTAAAACCATTTCATAGATGTGGATCTAAGAAAAAAATAAAATATCAGTTGCAGTTCTAGGGACAAGACCAAAAGGACATAGACTCTTAACTCAAGGCTTTCTTCTACATGGTTGAGGTCTTATTTTTATTAGCAGCAATTGTTTAGTGAATCAGATTCCCTGTTTTTTCACTGTGGCTTTTTGTTTTTTTCTCTAGATTTTCCATGATGATGATGCCATCCCTGGATGGGAAGG…
2	F07	11.7362	20.7854	14.4363	ANP32E	ANP32E	1239 + cattacaggtgcccac			2	F07	AACAGTTGCTTGCTATCAGGGTCATCCCGGAGATAACTTGAAGTTTCTAGAGCTTATTCTTAGAGGCTTCAGGAAAAAAATAAAAAAAACCAAAATCAAACTTTAAAAGCTGTCTCTCACAAGCACACGTTTAGAATACTTTTTGGTGGCTTGGGTTGGAAAATTGAATCCCGCCCCCGCCTCCCCCGCCAGGATTCTTTCACTTAGTGATTGTAGTAATTTCTTTGCCAGTTTTGGGGTGTGCAAGACGTTGCCTTTTTTCAACTTCTTCCGCTGTGTTGTAATAACGGTCTCTTATATTTGTATagacagtttacaaagcactttacccgtttgttatttactttcctccttacgtacttgtaaggtggattgtgttgttctagaatccaaattagc…
1	C09	22.1159	20.789	19.001	SMYD4	SET and MYND domain containing 4	1033 - caattcaggtgtcact		599 + aggacagaatgtcctc	1	C09	CACAGACACATGGGTATCCAGAAAGGTTGCAACCCAAGATTATGTTACGTAAAGCAGAATGTCTGGTGGCCCTGGGGAGACTGCAGGAGGCAAGCCAGACCATCAGTGATCTTGAAAGGAACTTCACAGCCACACCAGCCCTAGCAGATGTCCTCCCTCAGACTCTGCAGAGAAACCTCCATCGTCTGAAAATGAAGATGCAAGAAAAGGACAGTCTCACAGAAAGCTTCCCAGCAGCTCTGGCCAAAACCCTTGAGGATGCAGCGCTGAGGGAGGAGAATGAACAACTTTCCAATGCCTCATCATCCATCGGCTTATGCGTAGATCCTTTAAAAGGTCGCTGTCTCGTTGCCACAAAAGATATTCTCCCAGGAGAGCTCCTGGTGCAGGAGGATGCTT…
1	F09	24.9239	21.8996	23.0203	PPP2R2C	protein phosphatase 2, B, gamma	425 - agtctcaggtgatgac		58 + agaacactctgtgctt	1	F09	GTGAAGGTTTGGCTCCAGATGCGGCCCACCTGGGCCTCGGCAGGTGGGGGCTGCCTTTAGAACactctgtgcttttctctgagtacacaatgggagccgctggagggttttgagcaggggagtgccaggatcagtcctgggtgttaccagcctctctgctgccagtctgttgaggctacgtcatagccagggagaaagagctgtggcagtcatccagtgagaggtgggagagtggctggcatcccgatatgctgtgaaggctgagcaggcaggattggatgtggggtgtgtgtgtgtgtgtgtgtgtgtgtgtgtgtgtgtgtgtgagagagagagagagagagagagagagagagagagagagagagagagagagagaacgagaaactccaaggcttg…
1	B07	16.5033	22.3819	18.0935	CKS1B0	CDC28 protein kinase regulatory subunit 1B				1	B07	TCTGGACAGTCAGACGTGGATTACGGAGGGGGCGTGGCTTCGGAGGGGCGGAGCTTCAACAAATTCGAATCGTTCTTTGAAGAGCAGGGTTTTGCCCTTTTGGGAGATAGGCCTTTTGACAGGAGTTAGCCGAGGATCGTTGCTAGGAGGCGGAGTTTCGGAGAATGGAAGGAGTAACGAAGGGTTTCTCGTAGTAGGGCTTGGAACGTGTCGGGGGGTGGGGACTTCCAGAAAAACTGGGCGACAGGGTGGGGTCGGAGACAAAAAATAAAAATCAAGTCGGGGTTCGGGGGAGCCCCCTGAAGTTGGGAGGTGGGACTTCCGGGGAGAGGGGTCTCAGGGGCGGGACTTATAAATGAAGACCGGAAGTGGGGTCCCGGGAGAGGGGTTCCGGGGTGA…
2	C06	1.97363	22.8518	18.4127	NO_ANNOTATION					2	C06	CGGAGAAATTGTTCTGCTCTGTTACAAAATCTGTCCCCGTTCCCTCTTCCACACATGTAAGCAGCAAGCACTTACTGTCAGATTTTGACCCTGGGGAAGTCATTCATTTCCACTCGAACCAGCTGTTTCAAATAACTTGTGCATGTTGCATTTACCAACAGAAAATTATACCTTTTTTTCTTTGATTCACTGAGGGATTTTTGTTTGGAAAACATTTACTAGTATCTTTCAGCTGCTATGCTAGATTTCGCAGCAAGCTTCTCATTTTAAAAGAGGAACCCCCACAATGTCCCAACCTTCAAGGTCTCTTGTGGTGTCCCGCGAAGGGGAACATGAAGGGAGGTGGAAGGGGAACAAAGTGTTCTCCTGGAATTAGTACTCGCCAGGGGCTGCTTCAGA…
2	B02	22.3014	24.2088	32.4278	CKS1B	CDC28 protein kinase regulatory subunit 1B	1335 + ggtttcaggtgttctg			2	B02	AATAAAAATCAAGTCGGGGTTCGGGGGAGCCCCCTGAAGTTGGGAGGTGGGACTTCCGGGGAGAGGGGTCTCAGGGGCGGGACTTATAAATGAAGACCGGAAGTGGGGTCCCGGGAGAGGGGTTCCGGGGTGAAAGAGTGAGTCACCTAAGGAGAAAAAAGTCAAGACTCACCAGGGCCTCATGGAGTCTCCGCACCGCACCGCGGGCCGATTTGGTGCCGGATCACGCCACTGCCAGCTTAGGTTACCGCTCCAACTTTCTCCCCGGGCCCTGCCTCCCTGGAGAAACTTTATTACACTCACTTCCGGCCTCACTAACCCCTGACCCTCTACCTCAGGGTCCCTCCTTCACGCTTCCCACTTTCCCGAGTTAGCCAATGGCAGCGCGAGATCGCGCAC…
1	C11	48.6654	26.8546	29.6569	NO_ANNOTATION	BAHCC1 intron/exon	746 - aagggcaggtgtggga		582 - ccggctcactgtgtccttc	1	C11	GGCCTGCTGCACTTTAGATAAGACTGTTGGCAAGGAAGCCCCGGCCGGCCCCCCAGGGGCACAGAAGGTGGCCCGCATCAGGCACCAGCAGCACTTGATGGCCGCCGAGGTGGAGCAGGGGGGCATTGGGGCTGAGGCCAAGCGCAAGTCCCTGGAGCTGGCATCCCTGGGCTACAGTGGGCCCCACCTGCCCCCATGGGGTGTCCAGGCAGGCCAGGGCACCGCCATGGCCATCAGCGAGGAGCGCAAGGCTGGCGCCTACCTGGACCCCTTTGGCAGTGGCCTGCAGCAGGCGGCTCTTCTGCCCCAGGAACTGCCTGCGCCGCCGGACGAGGTCTCAGCCATGAAGAACCTGCTCAAATACAGCAGCCAGGCCCTGGTGGTGGGCCAGAAAGCACC…
2	C02	38.6511	28.6749	26.4746	WNT5A	Wnt 5A				2	C02	TAAATGGGTAATTCGCTGTTTGGAAGTAACTTGGGCCTTGCGGTGAGGTCGCACCTCCTCAGCCCCTGCCCTCCCCCCAGCCACCTTCGCACATTCACTGCCGAACCAGCCAGATTTAGTTTCTAGACAGACTCTGCCAGGGGAGTTTCGAGGGGGCAATGCGGAGAGTGCGCAGCGAACCGCGGGCCGACAAATGTGTGTGTGTCCGAGTGTGTGGATCCTTGGCtgcgtgtgtgtgcgtgtgtgtttgtgtgtgtAGGGGAGTTGTTCTCGGGTCCAGGACGTAGTAGCCTTCGTCTCCTCCACCCCCCGACCCTCTCAACGGAAGACCCTCCCCAGGAGGCCCGGCCCAAGAGTCCCCTGTCTTCTCCTCCCCTCCCCCGTGCGCTCCGGTGCTCA…
2	F01	2.18748	28.7963	27.4384	SNTA1	SNTA1	177 + gacctcaggtgatcca 219 + gaatacaggtgtgagc			2	F01	agtgcaatggtacaatcttggctcactgcaacctctgcctcccacgttcaagccactctcctgcctcagcctcccaagtagttgggattacaggcatgcgcaaccacatccagctaattttgtatttttagtagagacagggtttcaccatgttggtcaggctggtctccaactcccgacctcaggtgatccactcgcctcggcctcccaaagtgttgggaatacaggtgtgagccaccgcgcccggccgtcaggtactattcttgatggtgaggataccctagtgaactggaaaacagggcagcccctgctctccgggaactgacattctggttaggggagaaaggccatgggctagtaaacaaatggctctatcatctaatttcaagcagcggtaag…
1	B05	22.6195	28.9729	25.6336	MKNK2	MAP kinase interacting ser/thr kinase 2	121 + aatgccaggtgctggg		273 + tccagcccctcttga	1	B05	ACCTGGAGCTAACGTGTGTTTGTGCGTGTATGTGTTCACACGCACACACACGCACCCACATGCACAATAAGGGGGGCTGGGGGACCTGGTTTTCTGTCCCCCCATTGCCAAGAGTCAGGGCAATGCCAGGTGCTGGGCTGGGTTCTGGCTGGGAATTCCCCACAGGCTTCCCCCCAATGCCCCGGGGGTGGCTGAGGCCAGGCCTCCCAGCCCCTGTGGCCTGAGAGCTGTGGCCTTGCAGGCAGGGGCCCTCCAGCTTCAGGTCAGTGGGGCTCCAGCCCCTCTTGAGCTCAGGGCCTGGTTGGGGGATGGTGGGATGGGCTGTGCGAAGCTTCTGGAAACCCCTGCAGAAGAGGAGACCACAGTCCACCCAGCAGGGGAACCCCCACTCCTTGTGTG…
2	F05	59.4163	29.4771	30.3422	PHLDA1	PHLDA1				2	F05	gcatagcaagaagcccatctctaTTTTTTTTTTAAGATTCTGACAAAGGCttattaaaaaaaagagaaataaaaattttaaaaaaGAAAAGGAAATAGGATGTTACTGTAACTTAAAAAAAAAAGGTATCAAGAAATTCCTAGTTTTTTGTAAAATTTGACCCAAATTTATACTTATGTTAAAGTAGAAGGAATCATGTCAACACGACATTCCAACTATCCAGAATTATTGACAGAGGAAAACTTGAATACTGAACTCATTGGCCATACGAATTTATTCAGCAAAATATCCTTACTTGCTTTTTTTCTCAAAGACCTGGTGGGAAGCCCTCACCAGCTACATAGAAAGGCCATAATCAAATAAACGTCATGGTGCGAGTGTTCTAGAGCTCTAGCCTTA…
1	D04	2.44813	31.4395	37.3598	NKPD1	NTPase, KAP family P-loop domain containing 1				1	D04	GACTGACGTTCCTCCTACGTGTGCCCAGCCCTGGTGCAGGCCCAATAGCCTTTCCTTCCTGTACTGACTGTCCATTGAGCACTCACTGTCCTGTCCTGTGTTGTCACAGGGTCCCGGGAGGAGAAGAGGATATAAAGAACAGAGAGTCCCTACTCCTCCTGCTGGGTGCTGTAGACACTCCCGCTCATTCACTCTGTGACCTCAGATTTCTCATGATCTATTGTTCAGGCATTCCctaagcaccttctggtgcccaggggacacggtgaccaagacaagcaggaccctgcccttccggctcacagtccagcaggggagagagacttgtcctcagacagtgatgacccagagtaggaatggctgagggcccccgacccagcctggggatcagggagggct…
1	G07	13.9807	31.8479	34.3076	Stox2		339 - 410 + 638 - 859 -		794 + caggctctctctgttcttt	1	G07	ACTGGTGCACTGGAAGAGAGTTCAGTGAAAGCTACATCTGTCCTCAGCCCAAACGATAAGCCACGGTGCCTGAGCCATGCCCTCATCCAGCATGACAGTGAGCTTTCTAGCCGAAGTCTGTGGTCCCAAGTCAACGATGAGGGACTCATAGCAGAAAGATCTGAGGCCTTGCACATACGCACGTTTTAAAAACAATGAAACAATGAATAAAAGTTCTGTAGTGACGGCCAGTAGTGACAGTCCATGAGGGGACATCCTGGTACTTTCCCCTGTTTCATACTTTTCCTGTTACTATAACCATAGTCTCTACCTTCTCTAGAAAGATGACTAAAACATGTTTAGGACACCTGGGCAGCTGTACTGAGATACCAGCATGTGGCAATCCAGCCATTATGGGAG…
2	E07	15.1584	39.4868	31.1635	SDPR-prom	SDPR-prom	207 + gagaacaggtgtgcca			2	E07	ACGAATGGCATTGTTCCATTATCAATCCCTGACCTGGTATGAGCTGGCATTTGTTCGTCTCAAAATTGTTCATAGAAGGCCTATTACAAACTTCCTGCTGAAAGCACTTTCAAAGGCTGGATACGTTTAAAATCAACTCAAGCATGTAAAGCCATTTTAGGAAAATAAGCCCCACATCCCAAGGTTCAGCTGAGGAGGGCCACATTTGAGAACAGGTGTGCCACTTCACTGAGCAGGAATTTTAAAATGTCAAACATTAGAACCACTTGAGAAACTCCAACTCAGCCTGCCAACAGACACTTCTGGGCACGTGTCAATAAATGCCTTGCAGAGATGGGCATTTGAGAAAGTCTCTCCTCACCAACTCAAAGTTAGTTAAAACAAATCATCACGGTAGGT…
2	D03	1.96778	40.4476	28.8477	SLC38A4	solute carrier family 38, member 4				2	D03	GCACATGTCATGACCACACTTTTCAAGAATGATAGTGTTTCTCCTAATACGATGGTTCAACAATAATTGAATGAATCTAATGGTAAGAATTTCAGAAGAAATTATATCAACTACATATAGTAGATTCAAGGCATTTTTCAAAAACACAATGccagtccaccccttttcactatacaattgaggaaaatgaggtccccaaatgttaaatgacttctgctgagatccaatgaattaaaggcagagcagaggctaaaatctagatctcttTGTTGTTAAAATACATTTTAATTTGACACAGATGATGAGTAATGCTGACCCAGAGGTAAATCTGAACTTTCTTTTGTTACTATTCTTAACTTTGGCTTCAGGATCCAAGTGCCTAGAAAGTTACTTCCTAAA…
1	C08	40.7201	49.4188	49.2954	MICAL1	microtubule ass. monoxygenase, calponin & LIM domain 1	210 + agacacaggtgccgga 581 + gcgaccaggtggtgca		844 - agtacacaatgttctc	1	C08	AGGAGGTAAATTCGTCCCTGAAGGTGAGTGATCACTTCCCTCAAAGAAGCCAGCATCTCTGGCACATCCTGGGCCTTTCTAGATTGTTATAACCCCCTCCTCCTGCCATTGTTCACCTACCGCCACCTCTAGGCTTCAAAGTTCGAGAAATGCGAGGCAAACTGGCCATTGGCATCACAGCCAACTTTGTGAATGGACGCACCGTGGAGGAGACACAGGTGCCGGAGATCAGTGGTGTAGCCAGGATCTACAACCAGAGCTTCTTCCAGAGCCTTCTCAAAGCCACAGGTCAGGGACCCTCTTGCTGAATTTCCCCTCCCCCTGCCTGACTGTGGCCTGGCTCCTGCCTCTCCCTTCCAAACTTGTCCTCACTGCAAGGAACTCCACACTTTTCTGTTT…
1	C02	10.9854	55.7811	49.4528	SMYD4	SET and MYND domain containing 4				1	C02	TTGCTAATCACTCAAAGGATCACACAGAACTATATGATTTTAATAAGCATGTGGTTGTAATTGTTCCATTTTTTAATAATCCTTAACTTTCCTGTAGATTTTTGGAAACATTTTCAGTAAACATTGAAGAATAGGGACCAAGGGTCATTGTGGGATTTTCTTTCTGTTTTCAGACGTGTCTTAAAGACATTAACAGAGCACAGACACATGGGTATCCAGAAAGGTTGCAACCCAAGATTATGTTACGTAAAGCAGAATGTCTGGTGGCCCTGGGGAGACTGCAGGAGGCAAGCCAGACCATCAGTGATCTTGAAAGGAACTTCACAGCCACACCAGCCCTAGCAGATGTCCTCCCTCAGACTCTGCAGAGAAACCTCCATCGTCTGAAAATGAAGATGC…
1	C06	50.9181	108.119	81.8434	ITSN1	intersectin 1 (SH3 domain protein)	420 + accgccaggtgcttct 991 - aatatcaggtgcaaat		191 - ggcactggatgttctt 684 + agaacagtttgttctc	1	C06	CCACCAAATCTCCGTTTTAAGTGTAAGTTTTCTAAGTTTTGTACACTTGTCATTCCAGAGGGTCCAGATATTTCATAGATGAAGCCCAGGTGGGCTTTGCTTTGCACTGAAACTAGCAAGAAAGGACACAAAAGACTGCAGAGAATGTTGGGGCAGATTGCTGGCTGCGTATGCCAGGTCCCTTGAGGAGCAAGAACATCCAGTGCCAAATAGGACACTAGTTTGGTCTTTCTCCAAACCATAAACTCTTGGAACCAAGAGCTGGTCTTTGGTGTGTTGCAGGAGAGTCCTCATCCCAGCGTAGACATCCCAGCTGGAGCTCCCAGTCAGAGCCTAGGCTGGGCCAGTAGACCATGCTGTGGCCTTTCTTGCTTGCCCCAAGCTCTGCAAAGCATCAGG…
1	C04	36.9431	122.934	116.436	C8orf46					1	C04	GCTGTAGTACAATCAGATGGGGCTTGTCCTGGGACATCTGCCCCCAGAGAGACCTGTGCTGAAAGCCAGCTTTCCCCTACGTTTTATCAGCTACCTCAGCTCAACACTTGAATCCTTAGAAGCTTCAGAGTAAAAAGTACTCAGAATTAGGTTGGGGCATCAGGAATAAAGGCATTAGAAAGAAGGTTCTCTAAGGTTCTCCACCCATACATCTCGTAAAGCCAGTGTCCCAGGATTCTGATCTGATACACTCCAGTCCTTCCATGTTATGGGGCTGCACTTCCTTCCCAGCACAGGCATGACTTCTCTGCTCATTTTTAGAGGGGTGTCCACAGCACCGTGTTAAATAACTGATCCCAGCTATAAAGACTTAATTCCAAGAACCTGTTTAATCTCTTG…
2	B10	44.9455	160.4	208.268	NO_ANNOTATION	upstream of C20orf62	626 + cttaccaggtgccagg		26 + agaacaaagtgtccta 454 + ggtacagtatgtcctc	2	B10	TCATACTCTGACCCTTGGGATTCTAAAGAACAAAGTGTCCTATACTCTTAAACAGATGCTCATCTGATGGGTCTGACCCAGTTTGAGGTCATGCGTTGCCCAACCAGTGGTCCGGAGCCTGGCTTGGCTTGAGAAGTGTCCAGACGCAGGCTGGGGGAAGTCAGAGGCTTCGCAAACACCAGACATGTTTGACCCCAATCAGAGGGTCGTGCAAAGCTTGTGACCCCGGGCCTGGGGTTCCCTAAGGAGCGAGAGACTCCTGTTTCTCCATGTGCCAGCCTTGTGCTCACAAGCTGCAGAATCAGGTCCTAGAACGAAGCTGGCCACCTCTCGGGACAGGGTAAAGAGATGCCCATGGGTTGGCTGTGCAGATTTCCCAGAAGTGGGAAGAACCTGGCT…
1	C01	194.03	221.045	168.448	IER2	immediate early response 2	586 - tttaccaggtgtgtct 1052 - ggcagcaggtgcactc			1	C01	TAGTATTTCTTGGAGAGACGGCGCGTAGCGGAGGGTAGGGCGGAGATTTTCTATCTGCTCTGTCTCTGCATTGCTGGGTTTCCAGCTCCCAACCTAACCCCGCCTCCCCGAACGCGGAGACGGAACTCGGCCCCCTTGTTTGGGGGGCGGCAGCCACGTGTTCACGGGGACTGTCGTGCGCGCCGGGTTCGCAGCCGTGCGAGCTCTGAACCCACCCGTGGAGCTCCTGTCGCGGGAAACTGCGGGGGAATGGCTTGGTACGAATCACGGGAACCCGTAGCCCGGGGCGGGTCACCGCCTACAAGCAAGGGCTGGCGTACGCTAGAGACCGAAGAGCTGGAGGCCCCAGTGGCCCCCTTTCACAGCAGTAGCAAATATTGTTTGTTTAGTAAATATTGG…
1	C03	68.903	310.179	266.149	BAIAP2	BAI1-associated protein 2	943 + tctctcaggtgtgacg		716 + ctggtacgttgtgttctta 81 - cgcacaatttgttctg	1	C03	gttgcGTTTTTCTTTTGTTCGAGGCAGCACACCCGTCCCAGGCACAGGCCTTCATTCCTCTGTGGACGTGGTCTTGTGCCGCAGAACAAATTGTGCGCTTAATTGAAAAGTATATAAATAAAATCTGATAAAGTGCCCAGTTATAGGCCCCTAAGTGGGTTCTGTAGAAAACGGATTAGAAATTGTAATTACACTGCTCTCCGGGGCCCTGCCCCGCCCTTTCTGCGGCCTGGAGGTCAGGGCGGGGCTCCCTGTCAGGTGGAGGAGTTTGCCAGGCACTCCCTGGAGTCCCTGAGGAGGAAGCCCAGGCTCTTCCAGGAGCCTGCTCCACCCCTGTGGCTGTGGAGGAGTTCAGCAGGCCCGGAGCCCTTCACACCCACTTCTGATTAGATCAGACTC…
(+-2fold)
>2fold down
>2fold up
no change
E47 sites close to GREs
